# Supplementary material for: Space radiation measurements during the Artemis I lunar mission
Source: Nature. 2024 Sep 18;634(8032):48–52. doi: 10.1038/s41586-024-07927-7 (PMC11446838; doi:10.1038/s41586-024-07927-7)
Supplement: Supplementary file 2 — Source Data Fig. 2 [file 41586_2024_7927_MOESM2_ESM.xlsx]

## Sheet: Fig 2a_f_g M42 SN127
#M42 SN127 Sensor dose rates
#Tab delimited data file
#BinNo	Time	DoseRate(Water)uGy/min
0	2022-11-16 06:45:00	0
1	2022-11-16 06:50:00	0.06375
2	2022-11-16 06:55:00	0.05875
3	2022-11-16 07:00:00	0.05625
4	2022-11-16 07:05:00	0.045
5	2022-11-16 07:10:00	0.0675
6	2022-11-16 07:15:00	6.8825
7	2022-11-16 07:20:00	41.0575
8	2022-11-16 07:25:00	68.7063
9	2022-11-16 07:30:00	41.3175
10	2022-11-16 07:35:00	4.605
11	2022-11-16 07:40:00	0.2725
12	2022-11-16 07:45:00	0.12875
13	2022-11-16 07:50:00	0.17125
14	2022-11-16 07:55:00	0.16375
15	2022-11-16 08:00:00	0.11125
16	2022-11-16 08:05:00	0.085
17	2022-11-16 08:10:00	0.06375
18	2022-11-16 08:15:00	0.04375
19	2022-11-16 08:20:00	0.035
20	2022-11-16 08:25:00	0.0425
21	2022-11-16 08:30:00	0.0925
22	2022-11-16 08:35:00	0.16625
23	2022-11-16 08:40:00	0.22875
24	2022-11-16 08:45:00	0.25625
25	2022-11-16 08:50:00	0.2975
26	2022-11-16 08:55:00	0.4625
27	2022-11-16 09:00:00	0.61375
28	2022-11-16 09:05:00	0.80625
29	2022-11-16 09:10:00	1.0275
30	2022-11-16 09:15:00	1.265
31	2022-11-16 09:20:00	1.22375
32	2022-11-16 09:25:00	1.14125
33	2022-11-16 09:30:00	0.92375
34	2022-11-16 09:35:00	0.7775
35	2022-11-16 09:40:00	0.64625
36	2022-11-16 09:45:00	0.55125
37	2022-11-16 09:50:00	0.54125
38	2022-11-16 09:55:00	0.48
39	2022-11-16 10:00:00	0.40875
40	2022-11-16 10:05:00	0.34875
41	2022-11-16 10:10:00	0.37125
42	2022-11-16 10:15:00	0.36625
43	2022-11-16 10:20:00	0.35
44	2022-11-16 10:25:00	0.32125
45	2022-11-16 10:30:00	0.32375
46	2022-11-16 10:35:00	0.3025
47	2022-11-16 10:40:00	0.29625
48	2022-11-16 10:45:00	0.28375
49	2022-11-16 10:50:00	0.31125
50	2022-11-16 10:55:00	0.27
51	2022-11-16 11:00:00	0.27625
52	2022-11-16 11:05:00	0.305
53	2022-11-16 11:10:00	0.3425
54	2022-11-16 11:15:00	0.29375
55	2022-11-16 11:20:00	0.27125
56	2022-11-16 11:25:00	0.285
57	2022-11-16 11:30:00	0.3025
58	2022-11-16 11:35:00	0.315
59	2022-11-16 11:40:00	0.3225
60	2022-11-16 11:45:00	0.2825
61	2022-11-16 11:50:00	0.28
62	2022-11-16 11:55:00	0.31375
63	2022-11-16 12:00:00	0.3075
64	2022-11-16 12:05:00	0.27875
65	2022-11-16 12:10:00	0.29125
66	2022-11-16 12:15:00	0.31625
67	2022-11-16 12:20:00	0.31375
68	2022-11-16 12:25:00	0.27875
69	2022-11-16 12:30:00	0.3075
70	2022-11-16 12:35:00	0.27
71	2022-11-16 12:40:00	0.30625
72	2022-11-16 12:45:00	0.30875
73	2022-11-16 12:50:00	0.32625
74	2022-11-16 12:55:00	0.3275
75	2022-11-16 13:00:00	0.31125
76	2022-11-16 13:05:00	0.2725
77	2022-11-16 13:10:00	0.28875
78	2022-11-16 13:15:00	0.3125
79	2022-11-16 13:20:00	0.3
80	2022-11-16 13:25:00	0.27375
81	2022-11-16 13:30:00	0.3125
82	2022-11-16 13:35:00	0.29
83	2022-11-16 13:40:00	0.2925
84	2022-11-16 13:45:00	0.3325
85	2022-11-16 13:50:00	0.295
86	2022-11-16 13:55:00	0.29875
87	2022-11-16 14:00:00	0.28375
88	2022-11-16 14:05:00	0.275
89	2022-11-16 14:10:00	0.29375
90	2022-11-16 14:15:00	0.29375
91	2022-11-16 14:20:00	0.3125
92	2022-11-16 14:25:00	0.295
93	2022-11-16 14:30:00	0.28
94	2022-11-16 14:35:00	0.2975
95	2022-11-16 14:40:00	0.31875
96	2022-11-16 14:45:00	0.31625
97	2022-11-16 14:50:00	0.28375
98	2022-11-16 14:55:00	0.28625
99	2022-11-16 15:00:00	0.29875
100	2022-11-16 15:05:00	0.3225
101	2022-11-16 15:10:00	0.26625
102	2022-11-16 15:15:00	0.30625
103	2022-11-16 15:20:00	0.27875
104	2022-11-16 15:25:00	0.2675
105	2022-11-16 15:30:00	0.3275
106	2022-11-16 15:35:00	0.27375
107	2022-11-16 15:40:00	0.29875
108	2022-11-16 15:45:00	0.28
109	2022-11-16 15:50:00	0.36
110	2022-11-16 15:55:00	0.2975
111	2022-11-16 16:00:00	0.27125
112	2022-11-16 16:05:00	0.29375
113	2022-11-16 16:10:00	0.27875
114	2022-11-16 16:15:00	0.27875
115	2022-11-16 16:20:00	0.2825
116	2022-11-16 16:25:00	0.255
117	2022-11-16 16:30:00	0.27
118	2022-11-16 16:35:00	0.29875
119	2022-11-16 16:40:00	0.2725
120	2022-11-16 16:45:00	0.29125
121	2022-11-16 16:50:00	0.28
122	2022-11-16 16:55:00	0.275
123	2022-11-16 17:00:00	0.29625
124	2022-11-16 17:05:00	0.27625
125	2022-11-16 17:10:00	0.295
126	2022-11-16 17:15:00	0.27875
127	2022-11-16 17:20:00	0.285
128	2022-11-16 17:25:00	0.325
129	2022-11-16 17:30:00	0.3
130	2022-11-16 17:35:00	0.2775
131	2022-11-16 17:40:00	0.33375
132	2022-11-16 17:45:00	0.30875
133	2022-11-16 17:50:00	0.29875
134	2022-11-16 17:55:00	0.2825
135	2022-11-16 18:00:00	0.29375
136	2022-11-16 18:05:00	0.3175
137	2022-11-16 18:10:00	0.2775
138	2022-11-16 18:15:00	0.36
139	2022-11-16 18:20:00	0.33
140	2022-11-16 18:25:00	0.27
141	2022-11-16 18:30:00	0.31125
142	2022-11-16 18:35:00	0.28375
143	2022-11-16 18:40:00	0.295
144	2022-11-16 18:45:00	0.28
145	2022-11-16 18:50:00	0.29375
146	2022-11-16 18:55:00	0.29
147	2022-11-16 19:00:00	0.26125
148	2022-11-16 19:05:00	0.3
149	2022-11-16 19:10:00	0.27625
150	2022-11-16 19:15:00	0.29875
151	2022-11-16 19:20:00	0.2675
152	2022-11-16 19:25:00	0.31
153	2022-11-16 19:30:00	0.2875
154	2022-11-16 19:35:00	0.30375
155	2022-11-16 19:40:00	0.29125
156	2022-11-16 19:45:00	0.315
157	2022-11-16 19:50:00	0.27875
158	2022-11-16 19:55:00	0.2825
159	2022-11-16 20:00:00	0.33625
160	2022-11-16 20:05:00	0.26375
161	2022-11-16 20:10:00	0.3025
162	2022-11-16 20:15:00	0.27125
163	2022-11-16 20:20:00	0.235
164	2022-11-16 20:25:00	0.27125
165	2022-11-16 20:30:00	0.3125
166	2022-11-16 20:35:00	0.27125
167	2022-11-16 20:40:00	0.3475
168	2022-11-16 20:45:00	0.27625
169	2022-11-16 20:50:00	0.2975
170	2022-11-16 20:55:00	0.28125
171	2022-11-16 21:00:00	0.31
172	2022-11-16 21:05:00	0.2925
173	2022-11-16 21:10:00	0.285
174	2022-11-16 21:15:00	0.2775
175	2022-11-16 21:20:00	0.28125
176	2022-11-16 21:25:00	0.305
177	2022-11-16 21:30:00	0.2475
178	2022-11-16 21:35:00	0.28625
179	2022-11-16 21:40:00	0.335
180	2022-11-16 21:45:00	0.3
181	2022-11-16 21:50:00	0.30875
182	2022-11-16 21:55:00	0.305
183	2022-11-16 22:00:00	0.29375
184	2022-11-16 22:05:00	0.2775
185	2022-11-16 22:10:00	0.27625
186	2022-11-16 22:15:00	0.27875
187	2022-11-16 22:20:00	0.2375
188	2022-11-16 22:25:00	0.31125
189	2022-11-16 22:30:00	0.33375
190	2022-11-16 22:35:00	0.32
191	2022-11-16 22:40:00	0.29125
192	2022-11-16 22:45:00	0.3325
193	2022-11-16 22:50:00	0.2975
194	2022-11-16 22:55:00	0.29375
195	2022-11-16 23:00:00	0.30875
196	2022-11-16 23:05:00	0.355
197	2022-11-16 23:10:00	0.3225
198	2022-11-16 23:15:00	0.28125
199	2022-11-16 23:20:00	0.28875
200	2022-11-16 23:25:00	0.2975
201	2022-11-16 23:30:00	0.295
202	2022-11-16 23:35:00	0.295
203	2022-11-16 23:40:00	0.3125
204	2022-11-16 23:45:00	0.315
205	2022-11-16 23:50:00	0.3275
206	2022-11-16 23:55:00	0.31375
207	2022-11-17	0.29875
208	2022-11-17 00:05:00	0.26
209	2022-11-17 00:10:00	0.28125
210	2022-11-17 00:15:00	0.27125
211	2022-11-17 00:20:00	0.29875
212	2022-11-17 00:25:00	0.2875
213	2022-11-17 00:30:00	0.30625
214	2022-11-17 00:35:00	0.29625
215	2022-11-17 00:40:00	0.28625
216	2022-11-17 00:45:00	0.3
217	2022-11-17 00:50:00	0.3
218	2022-11-17 00:55:00	0.2975
219	2022-11-17 01:00:00	0.2825
220	2022-11-17 01:05:00	0.2825
221	2022-11-17 01:10:00	0.29
222	2022-11-17 01:15:00	0.315
223	2022-11-17 01:20:00	0.265
224	2022-11-17 01:25:00	0.2825
225	2022-11-17 01:30:00	0.315
226	2022-11-17 01:35:00	0.28625
227	2022-11-17 01:40:00	0.2625
228	2022-11-17 01:45:00	0.30875
229	2022-11-17 01:50:00	0.285
230	2022-11-17 01:55:00	0.2775
231	2022-11-17 02:00:00	0.29
232	2022-11-17 02:05:00	0.30375
233	2022-11-17 02:10:00	0.315
234	2022-11-17 02:15:00	0.30375
235	2022-11-17 02:20:00	0.29875
236	2022-11-17 02:25:00	0.2875
237	2022-11-17 02:30:00	0.29375
238	2022-11-17 02:35:00	0.30375
239	2022-11-17 02:40:00	0.29875
240	2022-11-17 02:45:00	0.2725
241	2022-11-17 02:50:00	0.295
242	2022-11-17 02:55:00	0.32125
243	2022-11-17 03:00:00	0.28625
244	2022-11-17 03:05:00	0.29125
245	2022-11-17 03:10:00	0.2975
246	2022-11-17 03:15:00	0.3
247	2022-11-17 03:20:00	0.2825
248	2022-11-17 03:25:00	0.2975
249	2022-11-17 03:30:00	0.26375
250	2022-11-17 03:35:00	0.30125
251	2022-11-17 03:40:00	0.3
252	2022-11-17 03:45:00	0.2925
253	2022-11-17 03:50:00	0.3
254	2022-11-17 03:55:00	0.27625
255	2022-11-17 04:00:00	0.29125
256	2022-11-17 04:05:00	0.29375
257	2022-11-17 04:10:00	0.285
258	2022-11-17 04:15:00	0.2725
259	2022-11-17 04:20:00	0.28375
260	2022-11-17 04:25:00	0.3
261	2022-11-17 04:30:00	0.2875
262	2022-11-17 04:35:00	0.28625
263	2022-11-17 04:40:00	0.2725
264	2022-11-17 04:45:00	0.32
265	2022-11-17 04:50:00	0.28125
266	2022-11-17 04:55:00	0.27125
267	2022-11-17 05:00:00	0.33
268	2022-11-17 05:05:00	0.31
269	2022-11-17 05:10:00	0.31
270	2022-11-17 05:15:00	0.30125
271	2022-11-17 05:20:00	0.2725
272	2022-11-17 05:25:00	0.3
273	2022-11-17 05:30:00	0.30125
274	2022-11-17 05:35:00	0.27875
275	2022-11-17 05:40:00	0.26625
276	2022-11-17 05:45:00	0.30125
277	2022-11-17 05:50:00	0.29
278	2022-11-17 05:55:00	0.29625
279	2022-11-17 06:00:00	0.275
280	2022-11-17 06:05:00	0.30625
281	2022-11-17 06:10:00	0.30125
282	2022-11-17 06:15:00	0.27125
283	2022-11-17 06:20:00	0.28125
284	2022-11-17 06:25:00	0.2825
285	2022-11-17 06:30:00	0.33
286	2022-11-17 06:35:00	0.2675
287	2022-11-17 06:40:00	0.27375
288	2022-11-17 06:45:00	0.3
289	2022-11-17 06:50:00	0.29875
290	2022-11-17 06:55:00	0.31125
291	2022-11-17 07:00:00	0.28625
292	2022-11-17 07:05:00	0.2825
293	2022-11-17 07:10:00	0.29125
294	2022-11-17 07:15:00	0.27875
295	2022-11-17 07:20:00	0.29
296	2022-11-17 07:25:00	0.27625
297	2022-11-17 07:30:00	0.30375
298	2022-11-17 07:35:00	0.2825
299	2022-11-17 07:40:00	0.29625
300	2022-11-17 07:45:00	0.325
301	2022-11-17 07:50:00	0.285
302	2022-11-17 07:55:00	0.31125
303	2022-11-17 08:00:00	0.28625
304	2022-11-17 08:05:00	0.275
305	2022-11-17 08:10:00	0.285
306	2022-11-17 08:15:00	0.29
307	2022-11-17 08:20:00	0.31625
308	2022-11-17 08:25:00	0.3
309	2022-11-17 08:30:00	0.30375
310	2022-11-17 08:35:00	0.29375
311	2022-11-17 08:40:00	0.29625
312	2022-11-17 08:45:00	0.29125
313	2022-11-17 08:50:00	0.315
314	2022-11-17 08:55:00	0.30625
315	2022-11-17 09:00:00	0.25125
316	2022-11-17 09:05:00	0.3125
317	2022-11-17 09:10:00	0.29625
318	2022-11-17 09:15:00	0.29375
319	2022-11-17 09:20:00	0.265
320	2022-11-17 09:25:00	0.2925
321	2022-11-17 09:30:00	0.32125
322	2022-11-17 09:35:00	0.3075
323	2022-11-17 09:40:00	0.30375
324	2022-11-17 09:45:00	0.27375
325	2022-11-17 09:50:00	0.29625
326	2022-11-17 09:55:00	0.2775
327	2022-11-17 10:00:00	0.27
328	2022-11-17 10:05:00	0.28125
329	2022-11-17 10:10:00	0.30875
330	2022-11-17 10:15:00	0.28375
331	2022-11-17 10:20:00	0.27625
332	2022-11-17 10:25:00	0.29375
333	2022-11-17 10:30:00	0.27625
334	2022-11-17 10:35:00	0.2725
335	2022-11-17 10:40:00	0.2675
336	2022-11-17 10:45:00	0.28375
337	2022-11-17 10:50:00	0.27625
338	2022-11-17 10:55:00	0.27125
339	2022-11-17 11:00:00	0.2925
340	2022-11-17 11:05:00	0.30125
341	2022-11-17 11:10:00	0.29125
342	2022-11-17 11:15:00	0.30375
343	2022-11-17 11:20:00	0.2875
344	2022-11-17 11:25:00	0.26
345	2022-11-17 11:30:00	0.3125
346	2022-11-17 11:35:00	0.3075
347	2022-11-17 11:40:00	0.285
348	2022-11-17 11:45:00	0.29375
349	2022-11-17 11:50:00	0.26375
350	2022-11-17 11:55:00	0.28875
351	2022-11-17 12:00:00	0.28625
352	2022-11-17 12:05:00	0.29375
353	2022-11-17 12:10:00	0.2975
354	2022-11-17 12:15:00	0.275
355	2022-11-17 12:20:00	0.24625
356	2022-11-17 12:25:00	0.28625
357	2022-11-17 12:30:00	0.26875
358	2022-11-17 12:35:00	0.285
359	2022-11-17 12:40:00	0.2725
360	2022-11-17 12:45:00	0.2925
361	2022-11-17 12:50:00	0.3
362	2022-11-17 12:55:00	0.275
363	2022-11-17 13:00:00	0.27375
364	2022-11-17 13:05:00	0.27375
365	2022-11-17 13:10:00	0.27
366	2022-11-17 13:15:00	0.28125
367	2022-11-17 13:20:00	0.28625
368	2022-11-17 13:25:00	0.3
369	2022-11-17 13:30:00	0.27875
370	2022-11-17 13:35:00	0.295
371	2022-11-17 13:40:00	0.2875
372	2022-11-17 13:45:00	0.29125
373	2022-11-17 13:50:00	0.295
374	2022-11-17 13:55:00	0.2775
375	2022-11-17 14:00:00	0.28375
376	2022-11-17 14:05:00	0.30875
377	2022-11-17 14:10:00	0.2925
378	2022-11-17 14:15:00	0.28125
379	2022-11-17 14:20:00	0.28375
380	2022-11-17 14:25:00	0.265
381	2022-11-17 14:30:00	0.29125
382	2022-11-17 14:35:00	0.31125
383	2022-11-17 14:40:00	0.28375
384	2022-11-17 14:45:00	0.33375
385	2022-11-17 14:50:00	0.27875
386	2022-11-17 14:55:00	0.27375
387	2022-11-17 15:00:00	0.325
388	2022-11-17 15:05:00	0.30875
389	2022-11-17 15:10:00	0.28375
390	2022-11-17 15:15:00	0.29
391	2022-11-17 15:20:00	0.31875
392	2022-11-17 15:25:00	0.2875
393	2022-11-17 15:30:00	0.31375
394	2022-11-17 15:35:00	0.30625
395	2022-11-17 15:40:00	0.27125
396	2022-11-17 15:45:00	0.29625
397	2022-11-17 15:50:00	0.27875
398	2022-11-17 15:55:00	0.26625
399	2022-11-17 16:00:00	0.2775
400	2022-11-17 16:05:00	0.31625
401	2022-11-17 16:10:00	0.2625
402	2022-11-17 16:15:00	0.28375
403	2022-11-17 16:20:00	0.33125
404	2022-11-17 16:25:00	0.29125
405	2022-11-17 16:30:00	0.28875
406	2022-11-17 16:35:00	0.29
407	2022-11-17 16:40:00	0.29625
408	2022-11-17 16:45:00	0.27625
409	2022-11-17 16:50:00	0.2825
410	2022-11-17 16:55:00	0.285
411	2022-11-17 17:00:00	0.275
412	2022-11-17 17:05:00	0.29875
413	2022-11-17 17:10:00	0.3
414	2022-11-17 17:15:00	0.28125
415	2022-11-17 17:20:00	0.2825
416	2022-11-17 17:25:00	0.2825
417	2022-11-17 17:30:00	0.295
418	2022-11-17 17:35:00	0.29
419	2022-11-17 17:40:00	0.30375
420	2022-11-17 17:45:00	0.3025
421	2022-11-17 17:50:00	0.2675
422	2022-11-17 17:55:00	0.30625
423	2022-11-17 18:00:00	0.26
424	2022-11-17 18:05:00	0.27625
425	2022-11-17 18:10:00	0.2825
426	2022-11-17 18:15:00	0.285
427	2022-11-17 18:20:00	0.325
428	2022-11-17 18:25:00	0.30875
429	2022-11-17 18:30:00	0.27625
430	2022-11-17 18:35:00	0.295
431	2022-11-17 18:40:00	0.29
432	2022-11-17 18:45:00	0.34375
433	2022-11-17 18:50:00	0.28
434	2022-11-17 18:55:00	0.2725
435	2022-11-17 19:00:00	0.305
436	2022-11-17 19:05:00	0.29
437	2022-11-17 19:10:00	0.315
438	2022-11-17 19:15:00	0.2975
439	2022-11-17 19:20:00	0.2875
440	2022-11-17 19:25:00	0.27625
441	2022-11-17 19:30:00	0.28375
442	2022-11-17 19:35:00	0.255
443	2022-11-17 19:40:00	0.2925
444	2022-11-17 19:45:00	0.2825
445	2022-11-17 19:50:00	0.28625
446	2022-11-17 19:55:00	0.2775
447	2022-11-17 20:00:00	0.305
448	2022-11-17 20:05:00	0.29375
449	2022-11-17 20:10:00	0.30375
450	2022-11-17 20:15:00	0.3225
451	2022-11-17 20:20:00	0.2775
452	2022-11-17 20:25:00	0.26
453	2022-11-17 20:30:00	0.28875
454	2022-11-17 20:35:00	0.26
455	2022-11-17 20:40:00	0.295
456	2022-11-17 20:45:00	0.29625
457	2022-11-17 20:50:00	0.315
458	2022-11-17 20:55:00	0.28875
459	2022-11-17 21:00:00	0.29625
460	2022-11-17 21:05:00	0.26
461	2022-11-17 21:10:00	0.305
462	2022-11-17 21:15:00	0.27875
463	2022-11-17 21:20:00	0.27
464	2022-11-17 21:25:00	0.2875
465	2022-11-17 21:30:00	0.28875
466	2022-11-17 21:35:00	0.3125
467	2022-11-17 21:40:00	0.28625
468	2022-11-17 21:45:00	0.3275
469	2022-11-17 21:50:00	0.28875
470	2022-11-17 21:55:00	0.295
471	2022-11-17 22:00:00	0.26125
472	2022-11-17 22:05:00	0.30375
473	2022-11-17 22:10:00	0.265
474	2022-11-17 22:15:00	0.2675
475	2022-11-17 22:20:00	0.31125
476	2022-11-17 22:25:00	0.2925
477	2022-11-17 22:30:00	0.31125
478	2022-11-17 22:35:00	0.30625
479	2022-11-17 22:40:00	0.2925
480	2022-11-17 22:45:00	0.30875
481	2022-11-17 22:50:00	0.3025
482	2022-11-17 22:55:00	0.29375
483	2022-11-17 23:00:00	0.25875
484	2022-11-17 23:05:00	0.28875
485	2022-11-17 23:10:00	0.26875
486	2022-11-17 23:15:00	0.26
487	2022-11-17 23:20:00	0.295
488	2022-11-17 23:25:00	0.31
489	2022-11-17 23:30:00	0.2825
490	2022-11-17 23:35:00	0.31375
491	2022-11-17 23:40:00	0.29125
492	2022-11-17 23:45:00	0.27625
493	2022-11-17 23:50:00	0.33125
494	2022-11-17 23:55:00	0.29375
495	2022-11-18	0.31
496	2022-11-18 00:05:00	0.295
497	2022-11-18 00:10:00	0.31625
498	2022-11-18 00:15:00	0.27625
499	2022-11-18 00:20:00	0.295
500	2022-11-18 00:25:00	0.275
501	2022-11-18 00:30:00	0.27625
502	2022-11-18 00:35:00	0.295
503	2022-11-18 00:40:00	0.3125
504	2022-11-18 00:45:00	0.2475
505	2022-11-18 00:50:00	0.28125
506	2022-11-18 00:55:00	0.30875
507	2022-11-18 01:00:00	0.295
508	2022-11-18 01:05:00	0.25375
509	2022-11-18 01:10:00	0.2925
510	2022-11-18 01:15:00	0.2825
511	2022-11-18 01:20:00	0.32125
512	2022-11-18 01:25:00	0.29
513	2022-11-18 01:30:00	0.3125
514	2022-11-18 01:35:00	0.27375
515	2022-11-18 01:40:00	0.2675
516	2022-11-18 01:45:00	0.31125
517	2022-11-18 01:50:00	0.28875
518	2022-11-18 01:55:00	0.31375
519	2022-11-18 02:00:00	0.29625
520	2022-11-18 02:05:00	0.29875
521	2022-11-18 02:10:00	0.27875
522	2022-11-18 02:15:00	0.29625
523	2022-11-18 02:20:00	0.32
524	2022-11-18 02:25:00	0.28375
525	2022-11-18 02:30:00	0.32125
526	2022-11-18 02:35:00	0.295
527	2022-11-18 02:40:00	0.28
528	2022-11-18 02:45:00	0.30375
529	2022-11-18 02:50:00	0.295
530	2022-11-18 02:55:00	0.27625
531	2022-11-18 03:00:00	0.30875
532	2022-11-18 03:05:00	0.29375
533	2022-11-18 03:10:00	0.2975
534	2022-11-18 03:15:00	0.28375
535	2022-11-18 03:20:00	0.31375
536	2022-11-18 03:25:00	0.3225
537	2022-11-18 03:30:00	0.245
538	2022-11-18 03:35:00	0.265
539	2022-11-18 03:40:00	0.29125
540	2022-11-18 03:45:00	0.33125
541	2022-11-18 03:50:00	0.35375
542	2022-11-18 03:55:00	0.295
543	2022-11-18 04:00:00	0.28375
544	2022-11-18 04:05:00	0.315
545	2022-11-18 04:10:00	0.28375
546	2022-11-18 04:15:00	0.355
547	2022-11-18 04:20:00	0.315
548	2022-11-18 04:25:00	0.3075
549	2022-11-18 04:30:00	0.2975
550	2022-11-18 04:35:00	0.27875
551	2022-11-18 04:40:00	0.30375
552	2022-11-18 04:45:00	0.29375
553	2022-11-18 04:50:00	0.31375
554	2022-11-18 04:55:00	0.3075
555	2022-11-18 05:00:00	0.2825
556	2022-11-18 05:05:00	0.2825
557	2022-11-18 05:10:00	0.29875
558	2022-11-18 05:15:00	0.2825
559	2022-11-18 05:20:00	0.25875
560	2022-11-18 05:25:00	0.2925
561	2022-11-18 05:30:00	0.2675
562	2022-11-18 05:35:00	0.3025
563	2022-11-18 05:40:00	0.2575
564	2022-11-18 05:45:00	0.29375
565	2022-11-18 05:50:00	0.2975
566	2022-11-18 05:55:00	0.27375
567	2022-11-18 06:00:00	0.27875
568	2022-11-18 06:05:00	0.3075
569	2022-11-18 06:10:00	0.30375
570	2022-11-18 06:15:00	0.29125
571	2022-11-18 06:20:00	0.27375
572	2022-11-18 06:25:00	0.30125
573	2022-11-18 06:30:00	0.3375
574	2022-11-18 06:35:00	0.26125
575	2022-11-18 06:40:00	0.29625
576	2022-11-18 06:45:00	0.29
577	2022-11-18 06:50:00	0.29125
578	2022-11-18 06:55:00	0.285
579	2022-11-18 07:00:00	0.27875
580	2022-11-18 07:05:00	0.28625
581	2022-11-18 07:10:00	0.29125
582	2022-11-18 07:15:00	0.26625
583	2022-11-18 07:20:00	0.31625
584	2022-11-18 07:25:00	0.32625
585	2022-11-18 07:30:00	0.275
586	2022-11-18 07:35:00	0.28625
587	2022-11-18 07:40:00	0.34375
588	2022-11-18 07:45:00	0.30375
589	2022-11-18 07:50:00	0.29875
590	2022-11-18 07:55:00	0.31
591	2022-11-18 08:00:00	0.35875
592	2022-11-18 08:05:00	0.30625
593	2022-11-18 08:10:00	0.26625
594	2022-11-18 08:15:00	0.29375
595	2022-11-18 08:20:00	0.31125
596	2022-11-18 08:25:00	0.2775
597	2022-11-18 08:30:00	0.28375
598	2022-11-18 08:35:00	0.3
599	2022-11-18 08:40:00	0.30125
600	2022-11-18 08:45:00	0.31375
601	2022-11-18 08:50:00	0.3025
602	2022-11-18 08:55:00	0.28
603	2022-11-18 09:00:00	0.34375
604	2022-11-18 09:05:00	0.2875
605	2022-11-18 09:10:00	0.30375
606	2022-11-18 09:15:00	0.28125
607	2022-11-18 09:20:00	0.3075
608	2022-11-18 09:25:00	0.28125
609	2022-11-18 09:30:00	0.2975
610	2022-11-18 09:35:00	0.30125
611	2022-11-18 09:40:00	0.28375
612	2022-11-18 09:45:00	0.2675
613	2022-11-18 09:50:00	0.28375
614	2022-11-18 09:55:00	0.29625
615	2022-11-18 10:00:00	0.2825
616	2022-11-18 10:05:00	0.28875
617	2022-11-18 10:10:00	0.305
618	2022-11-18 10:15:00	0.2925
619	2022-11-18 10:20:00	0.31875
620	2022-11-18 10:25:00	0.26625
621	2022-11-18 10:30:00	0.2775
622	2022-11-18 10:35:00	0.30125
623	2022-11-18 10:40:00	0.2925
624	2022-11-18 10:45:00	0.275
625	2022-11-18 10:50:00	0.2675
626	2022-11-18 10:55:00	0.2725
627	2022-11-18 11:00:00	0.35125
628	2022-11-18 11:05:00	0.3
629	2022-11-18 11:10:00	0.31375
630	2022-11-18 11:15:00	0.2925
631	2022-11-18 11:20:00	0.2775
632	2022-11-18 11:25:00	0.345
633	2022-11-18 11:30:00	0.32375
634	2022-11-18 11:35:00	0.27875
635	2022-11-18 11:40:00	0.28625
636	2022-11-18 11:45:00	0.2975
637	2022-11-18 11:50:00	0.27
638	2022-11-18 11:55:00	0.30625
639	2022-11-18 12:00:00	0.26875
640	2022-11-18 12:05:00	0.305
641	2022-11-18 12:10:00	0.2575
642	2022-11-18 12:15:00	0.27
643	2022-11-18 12:20:00	0.25875
644	2022-11-18 12:25:00	0.28375
645	2022-11-18 12:30:00	0.305
646	2022-11-18 12:35:00	0.32625
647	2022-11-18 12:40:00	0.30125
648	2022-11-18 12:45:00	0.32125
649	2022-11-18 12:50:00	0.26375
650	2022-11-18 12:55:00	0.27375
651	2022-11-18 13:00:00	0.285
652	2022-11-18 13:05:00	0.3125
653	2022-11-18 13:10:00	0.275
654	2022-11-18 13:15:00	0.2725
655	2022-11-18 13:20:00	0.29875
656	2022-11-18 13:25:00	0.29375
657	2022-11-18 13:30:00	0.29625
658	2022-11-18 13:35:00	0.275
659	2022-11-18 13:40:00	0.285
660	2022-11-18 13:45:00	0.2975
661	2022-11-18 13:50:00	0.29375
662	2022-11-18 13:55:00	0.2975
663	2022-11-18 14:00:00	0.26875
664	2022-11-18 14:05:00	0.3125
665	2022-11-18 14:10:00	0.28375
666	2022-11-18 14:15:00	0.30375
667	2022-11-18 14:20:00	0.27375
668	2022-11-18 14:25:00	0.2875
669	2022-11-18 14:30:00	0.29375
670	2022-11-18 14:35:00	0.30875
671	2022-11-18 14:40:00	0.25875
672	2022-11-18 14:45:00	0.27375
673	2022-11-18 14:50:00	0.2925
674	2022-11-18 14:55:00	0.28
675	2022-11-18 15:00:00	0.32
676	2022-11-18 15:05:00	0.3
677	2022-11-18 15:10:00	0.25875
678	2022-11-18 15:15:00	0.315
679	2022-11-18 15:20:00	0.28375
680	2022-11-18 15:25:00	0.30625
681	2022-11-18 15:30:00	0.32125
682	2022-11-18 15:35:00	0.29625
683	2022-11-18 15:40:00	0.29625
684	2022-11-18 15:45:00	0.28625
685	2022-11-18 15:50:00	0.2825
686	2022-11-18 15:55:00	0.27625
687	2022-11-18 16:00:00	0.30125
688	2022-11-18 16:05:00	0.285
689	2022-11-18 16:10:00	0.275
690	2022-11-18 16:15:00	0.31
691	2022-11-18 16:20:00	0.275
692	2022-11-18 16:25:00	0.325
693	2022-11-18 16:30:00	0.275
694	2022-11-18 16:35:00	0.2825
695	2022-11-18 16:40:00	0.29625
696	2022-11-18 16:45:00	0.30125
697	2022-11-18 16:50:00	0.30375
698	2022-11-18 16:55:00	0.2875
699	2022-11-18 17:00:00	0.25
700	2022-11-18 17:05:00	0.3075
701	2022-11-18 17:10:00	0.2925
702	2022-11-18 17:15:00	0.2725
703	2022-11-18 17:20:00	0.26625
704	2022-11-18 17:25:00	0.285
705	2022-11-18 17:30:00	0.27875
706	2022-11-18 17:35:00	0.33125
707	2022-11-18 17:40:00	0.2625
708	2022-11-18 17:45:00	0.29
709	2022-11-18 17:50:00	0.30125
710	2022-11-18 17:55:00	0.28
711	2022-11-18 18:00:00	0.305
712	2022-11-18 18:05:00	0.30125
713	2022-11-18 18:10:00	0.2975
714	2022-11-18 18:15:00	0.28125
715	2022-11-18 18:20:00	0.28375
716	2022-11-18 18:25:00	0.2975
717	2022-11-18 18:30:00	0.3075
718	2022-11-18 18:35:00	0.2875
719	2022-11-18 18:40:00	0.31125
720	2022-11-18 18:45:00	0.27875
721	2022-11-18 18:50:00	0.29875
722	2022-11-18 18:55:00	0.2825
723	2022-11-18 19:00:00	0.29
724	2022-11-18 19:05:00	0.28875
725	2022-11-18 19:10:00	0.3125
726	2022-11-18 19:15:00	0.2775
727	2022-11-18 19:20:00	0.28625
728	2022-11-18 19:25:00	0.30375
729	2022-11-18 19:30:00	0.27375
730	2022-11-18 19:35:00	0.3
731	2022-11-18 19:40:00	0.3025
732	2022-11-18 19:45:00	0.29125
733	2022-11-18 19:50:00	0.315
734	2022-11-18 19:55:00	0.26875
735	2022-11-18 20:00:00	0.28875
736	2022-11-18 20:05:00	0.30875
737	2022-11-18 20:10:00	0.265
738	2022-11-18 20:15:00	0.265
739	2022-11-18 20:20:00	0.2825
740	2022-11-18 20:25:00	0.2925
741	2022-11-18 20:30:00	0.30875
742	2022-11-18 20:35:00	0.28875
743	2022-11-18 20:40:00	0.295
744	2022-11-18 20:45:00	0.27125
745	2022-11-18 20:50:00	0.275
746	2022-11-18 20:55:00	0.335
747	2022-11-18 21:00:00	0.2675
748	2022-11-18 21:05:00	0.31125
749	2022-11-18 21:10:00	0.28375
750	2022-11-18 21:15:00	0.29875
751	2022-11-18 21:20:00	0.27125
752	2022-11-18 21:25:00	0.27375
753	2022-11-18 21:30:00	0.26125
754	2022-11-18 21:35:00	0.2925
755	2022-11-18 21:40:00	0.31875
756	2022-11-18 21:45:00	0.27
757	2022-11-18 21:50:00	0.29
758	2022-11-18 21:55:00	0.27
759	2022-11-18 22:00:00	0.28
760	2022-11-18 22:05:00	0.3
761	2022-11-18 22:10:00	0.32125
762	2022-11-18 22:15:00	0.28375
763	2022-11-18 22:20:00	0.31
764	2022-11-18 22:25:00	0.265
765	2022-11-18 22:30:00	0.26625
766	2022-11-18 22:35:00	0.27125
767	2022-11-18 22:40:00	0.2725
768	2022-11-18 22:45:00	0.275
769	2022-11-18 22:50:00	0.285
770	2022-11-18 22:55:00	0.2725
771	2022-11-18 23:00:00	0.2975
772	2022-11-18 23:05:00	0.3
773	2022-11-18 23:10:00	0.3
774	2022-11-18 23:15:00	0.26
775	2022-11-18 23:20:00	0.33
776	2022-11-18 23:25:00	0.3075
777	2022-11-18 23:30:00	0.26
778	2022-11-18 23:35:00	0.28
779	2022-11-18 23:40:00	0.23875
780	2022-11-18 23:45:00	0.295
781	2022-11-18 23:50:00	0.30875
782	2022-11-18 23:55:00	0.29
783	2022-11-19	0.2875
784	2022-11-19 00:05:00	0.30625
785	2022-11-19 00:10:00	0.33
786	2022-11-19 00:15:00	0.25375
787	2022-11-19 00:20:00	0.31375
788	2022-11-19 00:25:00	0.275
789	2022-11-19 00:30:00	0.27125
790	2022-11-19 00:35:00	0.28125
791	2022-11-19 00:40:00	0.33375
792	2022-11-19 00:45:00	0.28625
793	2022-11-19 00:50:00	0.29
794	2022-11-19 00:55:00	0.27
795	2022-11-19 01:00:00	0.3
796	2022-11-19 01:05:00	0.2925
797	2022-11-19 01:10:00	0.31125
798	2022-11-19 01:15:00	0.27375
799	2022-11-19 01:20:00	0.33875
800	2022-11-19 01:25:00	0.325
801	2022-11-19 01:30:00	0.2875
802	2022-11-19 01:35:00	0.29875
803	2022-11-19 01:40:00	0.295
804	2022-11-19 01:45:00	0.3225
805	2022-11-19 01:50:00	0.265
806	2022-11-19 01:55:00	0.30625
807	2022-11-19 02:00:00	0.30625
808	2022-11-19 02:05:00	0.27875
809	2022-11-19 02:10:00	0.26875
810	2022-11-19 02:15:00	0.2625
811	2022-11-19 02:20:00	0.3
812	2022-11-19 02:25:00	0.30375
813	2022-11-19 02:30:00	0.285
814	2022-11-19 02:35:00	0.26625
815	2022-11-19 02:40:00	0.27
816	2022-11-19 02:45:00	0.2725
817	2022-11-19 02:50:00	0.27
818	2022-11-19 02:55:00	0.275
819	2022-11-19 03:00:00	0.28625
820	2022-11-19 03:05:00	0.27
821	2022-11-19 03:10:00	0.2725
822	2022-11-19 03:15:00	0.29625
823	2022-11-19 03:20:00	0.2775
824	2022-11-19 03:25:00	0.325
825	2022-11-19 03:30:00	0.3075
826	2022-11-19 03:35:00	0.2675
827	2022-11-19 03:40:00	0.33125
828	2022-11-19 03:45:00	0.2875
829	2022-11-19 03:50:00	0.28
830	2022-11-19 03:55:00	0.30625
831	2022-11-19 04:00:00	0.29875
832	2022-11-19 04:05:00	0.275
833	2022-11-19 04:10:00	0.265
834	2022-11-19 04:15:00	0.34875
835	2022-11-19 04:20:00	0.27875
836	2022-11-19 04:25:00	0.31125
837	2022-11-19 04:30:00	0.275
838	2022-11-19 04:35:00	0.30375
839	2022-11-19 04:40:00	0.2925
840	2022-11-19 04:45:00	0.29625
841	2022-11-19 04:50:00	0.27125
842	2022-11-19 04:55:00	0.27125
843	2022-11-19 05:00:00	0.2925
844	2022-11-19 05:05:00	0.29875
845	2022-11-19 05:10:00	0.29
846	2022-11-19 05:15:00	0.315
847	2022-11-19 05:20:00	0.285
848	2022-11-19 05:25:00	0.3025
849	2022-11-19 05:30:00	0.3175
850	2022-11-19 05:35:00	0.27625
851	2022-11-19 05:40:00	0.32125
852	2022-11-19 05:45:00	0.27125
853	2022-11-19 05:50:00	0.27
854	2022-11-19 05:55:00	0.31375
855	2022-11-19 06:00:00	0.3025
856	2022-11-19 06:05:00	0.32625
857	2022-11-19 06:10:00	0.27125
858	2022-11-19 06:15:00	0.27625
859	2022-11-19 06:20:00	0.29625
860	2022-11-19 06:25:00	0.31125
861	2022-11-19 06:30:00	0.25375
862	2022-11-19 06:35:00	0.28625
863	2022-11-19 06:40:00	0.26125
864	2022-11-19 06:45:00	0.32875
865	2022-11-19 06:50:00	0.315
866	2022-11-19 06:55:00	0.27875
867	2022-11-19 07:00:00	0.3125
868	2022-11-19 07:05:00	0.28125
869	2022-11-19 07:10:00	0.29375
870	2022-11-19 07:15:00	0.2825
871	2022-11-19 07:20:00	0.29125
872	2022-11-19 07:25:00	0.30875
873	2022-11-19 07:30:00	0.28875
874	2022-11-19 07:35:00	0.30625
875	2022-11-19 07:40:00	0.28125
876	2022-11-19 07:45:00	0.28125
877	2022-11-19 07:50:00	0.31125
878	2022-11-19 07:55:00	0.27
879	2022-11-19 08:00:00	0.28875
880	2022-11-19 08:05:00	0.27
881	2022-11-19 08:10:00	0.2875
882	2022-11-19 08:15:00	0.31125
883	2022-11-19 08:20:00	0.27
884	2022-11-19 08:25:00	0.31
885	2022-11-19 08:30:00	0.305
886	2022-11-19 08:35:00	0.26125
887	2022-11-19 08:40:00	0.265
888	2022-11-19 08:45:00	0.2675
889	2022-11-19 08:50:00	0.2925
890	2022-11-19 08:55:00	0.27125
891	2022-11-19 09:00:00	0.2875
892	2022-11-19 09:05:00	0.29
893	2022-11-19 09:10:00	0.28625
894	2022-11-19 09:15:00	0.28375
895	2022-11-19 09:20:00	0.30375
896	2022-11-19 09:25:00	0.32625
897	2022-11-19 09:30:00	0.275
898	2022-11-19 09:35:00	0.29125
899	2022-11-19 09:40:00	0.245
900	2022-11-19 09:45:00	0.275
901	2022-11-19 09:50:00	0.2775
902	2022-11-19 09:55:00	0.31875
903	2022-11-19 10:00:00	0.2675
904	2022-11-19 10:05:00	0.28
905	2022-11-19 10:10:00	0.26
906	2022-11-19 10:15:00	0.26625
907	2022-11-19 10:20:00	0.28
908	2022-11-19 10:25:00	0.285
909	2022-11-19 10:30:00	0.3175
910	2022-11-19 10:35:00	0.3025
911	2022-11-19 10:40:00	0.30625
912	2022-11-19 10:45:00	0.28875
913	2022-11-19 10:50:00	0.29125
914	2022-11-19 10:55:00	0.3025
915	2022-11-19 11:00:00	0.28
916	2022-11-19 11:05:00	0.3025
917	2022-11-19 11:10:00	0.27875
918	2022-11-19 11:15:00	0.2975
919	2022-11-19 11:20:00	0.2775
920	2022-11-19 11:25:00	0.2625
921	2022-11-19 11:30:00	0.3
922	2022-11-19 11:35:00	0.32375
923	2022-11-19 11:40:00	0.28625
924	2022-11-19 11:45:00	0.32
925	2022-11-19 11:50:00	0.26875
926	2022-11-19 11:55:00	0.30125
927	2022-11-19 12:00:00	0.3075
928	2022-11-19 12:05:00	0.25375
929	2022-11-19 12:10:00	0.29375
930	2022-11-19 12:15:00	0.26375
931	2022-11-19 12:20:00	0.32375
932	2022-11-19 12:25:00	0.30625
933	2022-11-19 12:30:00	0.2775
934	2022-11-19 12:35:00	0.32625
935	2022-11-19 12:40:00	0.29625
936	2022-11-19 12:45:00	0.28125
937	2022-11-19 12:50:00	0.27625
938	2022-11-19 12:55:00	0.26625
939	2022-11-19 13:00:00	0.265
940	2022-11-19 13:05:00	0.2975
941	2022-11-19 13:10:00	0.2675
942	2022-11-19 13:15:00	0.2825
943	2022-11-19 13:20:00	0.295
944	2022-11-19 13:25:00	0.2775
945	2022-11-19 13:30:00	0.29125
946	2022-11-19 13:35:00	0.26875
947	2022-11-19 13:40:00	0.31875
948	2022-11-19 13:45:00	0.2925
949	2022-11-19 13:50:00	0.27625
950	2022-11-19 13:55:00	0.28375
951	2022-11-19 14:00:00	0.2625
952	2022-11-19 14:05:00	0.3025
953	2022-11-19 14:10:00	0.30375
954	2022-11-19 14:15:00	0.32375
955	2022-11-19 14:20:00	0.295
956	2022-11-19 14:25:00	0.25625
957	2022-11-19 14:30:00	0.33125
958	2022-11-19 14:35:00	0.2775
959	2022-11-19 14:40:00	0.31375
960	2022-11-19 14:45:00	0.2825
961	2022-11-19 14:50:00	0.265
962	2022-11-19 14:55:00	0.29125
963	2022-11-19 15:00:00	0.29625
964	2022-11-19 15:05:00	0.32125
965	2022-11-19 15:10:00	0.28625
966	2022-11-19 15:15:00	0.315
967	2022-11-19 15:20:00	0.295
968	2022-11-19 15:25:00	0.23625
969	2022-11-19 15:30:00	0.2725
970	2022-11-19 15:35:00	0.31625
971	2022-11-19 15:40:00	0.27125
972	2022-11-19 15:45:00	0.2825
973	2022-11-19 15:50:00	0.32375
974	2022-11-19 15:55:00	0.265
975	2022-11-19 16:00:00	0.26125
976	2022-11-19 16:05:00	0.27375
977	2022-11-19 16:10:00	0.30125
978	2022-11-19 16:15:00	0.2975
979	2022-11-19 16:20:00	0.265
980	2022-11-19 16:25:00	0.28625
981	2022-11-19 16:30:00	0.29375
982	2022-11-19 16:35:00	0.2775
983	2022-11-19 16:40:00	0.29625
984	2022-11-19 16:45:00	0.27375
985	2022-11-19 16:50:00	0.2725
986	2022-11-19 16:55:00	0.32375
987	2022-11-19 17:00:00	0.285
988	2022-11-19 17:05:00	0.2925
989	2022-11-19 17:10:00	0.25125
990	2022-11-19 17:15:00	0.3
991	2022-11-19 17:20:00	0.3025
992	2022-11-19 17:25:00	0.2975
993	2022-11-19 17:30:00	0.2875
994	2022-11-19 17:35:00	0.29375
995	2022-11-19 17:40:00	0.26125
996	2022-11-19 17:45:00	0.2575
997	2022-11-19 17:50:00	0.2975
998	2022-11-19 17:55:00	0.2575
999	2022-11-19 18:00:00	0.3175
1000	2022-11-19 18:05:00	0.28125
1001	2022-11-19 18:10:00	0.305
1002	2022-11-19 18:15:00	0.275
1003	2022-11-19 18:20:00	0.315
1004	2022-11-19 18:25:00	0.315
1005	2022-11-19 18:30:00	0.28375
1006	2022-11-19 18:35:00	0.275
1007	2022-11-19 18:40:00	0.29625
1008	2022-11-19 18:45:00	0.32625
1009	2022-11-19 18:50:00	0.3525
1010	2022-11-19 18:55:00	0.28125
1011	2022-11-19 19:00:00	0.3
1012	2022-11-19 19:05:00	0.3125
1013	2022-11-19 19:10:00	0.2575
1014	2022-11-19 19:15:00	0.31875
1015	2022-11-19 19:20:00	0.27125
1016	2022-11-19 19:25:00	0.2675
1017	2022-11-19 19:30:00	0.27875
1018	2022-11-19 19:35:00	0.29125
1019	2022-11-19 19:40:00	0.27625
1020	2022-11-19 19:45:00	0.2975
1021	2022-11-19 19:50:00	0.29375
1022	2022-11-19 19:55:00	0.29
1023	2022-11-19 20:00:00	0.2575
1024	2022-11-19 20:05:00	0.29
1025	2022-11-19 20:10:00	0.2675
1026	2022-11-19 20:15:00	0.26125
1027	2022-11-19 20:20:00	0.305
1028	2022-11-19 20:25:00	0.29125
1029	2022-11-19 20:30:00	0.2725
1030	2022-11-19 20:35:00	0.2725
1031	2022-11-19 20:40:00	0.26625
1032	2022-11-19 20:45:00	0.30625
1033	2022-11-19 20:50:00	0.25
1034	2022-11-19 20:55:00	0.27625
1035	2022-11-19 21:00:00	0.28375
1036	2022-11-19 21:05:00	0.2525
1037	2022-11-19 21:10:00	0.2975
1038	2022-11-19 21:15:00	0.2825
1039	2022-11-19 21:20:00	0.2875
1040	2022-11-19 21:25:00	0.26
1041	2022-11-19 21:30:00	0.3
1042	2022-11-19 21:35:00	0.315
1043	2022-11-19 21:40:00	0.28625
1044	2022-11-19 21:45:00	0.2825
1045	2022-11-19 21:50:00	0.3
1046	2022-11-19 21:55:00	0.30375
1047	2022-11-19 22:00:00	0.3
1048	2022-11-19 22:05:00	0.31
1049	2022-11-19 22:10:00	0.28125
1050	2022-11-19 22:15:00	0.27375
1051	2022-11-19 22:20:00	0.32375
1052	2022-11-19 22:25:00	0.29875
1053	2022-11-19 22:30:00	0.295
1054	2022-11-19 22:35:00	0.285
1055	2022-11-19 22:40:00	0.28375
1056	2022-11-19 22:45:00	0.3
1057	2022-11-19 22:50:00	0.26125
1058	2022-11-19 22:55:00	0.2775
1059	2022-11-19 23:00:00	0.31125
1060	2022-11-19 23:05:00	0.25875
1061	2022-11-19 23:10:00	0.31125
1062	2022-11-19 23:15:00	0.2825
1063	2022-11-19 23:20:00	0.295
1064	2022-11-19 23:25:00	0.2875
1065	2022-11-19 23:30:00	0.32375
1066	2022-11-19 23:35:00	0.275
1067	2022-11-19 23:40:00	0.29875
1068	2022-11-19 23:45:00	0.26125
1069	2022-11-19 23:50:00	0.31
1070	2022-11-19 23:55:00	0.25875
1071	2022-11-20	0.2825
1072	2022-11-20 00:05:00	0.27875
1073	2022-11-20 00:10:00	0.28625
1074	2022-11-20 00:15:00	0.26375
1075	2022-11-20 00:20:00	0.285
1076	2022-11-20 00:25:00	0.275
1077	2022-11-20 00:30:00	0.29875
1078	2022-11-20 00:35:00	0.25125
1079	2022-11-20 00:40:00	0.30875
1080	2022-11-20 00:45:00	0.3075
1081	2022-11-20 00:50:00	0.29375
1082	2022-11-20 00:55:00	0.29375
1083	2022-11-20 01:00:00	0.285
1084	2022-11-20 01:05:00	0.29625
1085	2022-11-20 01:10:00	0.2625
1086	2022-11-20 01:15:00	0.2775
1087	2022-11-20 01:20:00	0.2675
1088	2022-11-20 01:25:00	0.28875
1089	2022-11-20 01:30:00	0.31
1090	2022-11-20 01:35:00	0.2825
1091	2022-11-20 01:40:00	0.3025
1092	2022-11-20 01:45:00	0.31
1093	2022-11-20 01:50:00	0.27875
1094	2022-11-20 01:55:00	0.29875
1095	2022-11-20 02:00:00	0.27125
1096	2022-11-20 02:05:00	0.2675
1097	2022-11-20 02:10:00	0.34625
1098	2022-11-20 02:15:00	0.285
1099	2022-11-20 02:20:00	0.31
1100	2022-11-20 02:25:00	0.27875
1101	2022-11-20 02:30:00	0.31625
1102	2022-11-20 02:35:00	0.275
1103	2022-11-20 02:40:00	0.29875
1104	2022-11-20 02:45:00	0.28625
1105	2022-11-20 02:50:00	0.32625
1106	2022-11-20 02:55:00	0.24125
1107	2022-11-20 03:00:00	0.29375
1108	2022-11-20 03:05:00	0.3
1109	2022-11-20 03:10:00	0.2825
1110	2022-11-20 03:15:00	0.3225
1111	2022-11-20 03:20:00	0.32625
1112	2022-11-20 03:25:00	0.2775
1113	2022-11-20 03:30:00	0.31
1114	2022-11-20 03:35:00	0.30625
1115	2022-11-20 03:40:00	0.295
1116	2022-11-20 03:45:00	0.28875
1117	2022-11-20 03:50:00	0.275
1118	2022-11-20 03:55:00	0.28875
1119	2022-11-20 04:00:00	0.3
1120	2022-11-20 04:05:00	0.2775
1121	2022-11-20 04:10:00	0.27125
1122	2022-11-20 04:15:00	0.325
1123	2022-11-20 04:20:00	0.2925
1124	2022-11-20 04:25:00	0.32
1125	2022-11-20 04:30:00	0.275
1126	2022-11-20 04:35:00	0.2975
1127	2022-11-20 04:40:00	0.29
1128	2022-11-20 04:45:00	0.30375
1129	2022-11-20 04:50:00	0.28875
1130	2022-11-20 04:55:00	0.2775
1131	2022-11-20 05:00:00	0.28
1132	2022-11-20 05:05:00	0.2975
1133	2022-11-20 05:10:00	0.275
1134	2022-11-20 05:15:00	0.28
1135	2022-11-20 05:20:00	0.255
1136	2022-11-20 05:25:00	0.30625
1137	2022-11-20 05:30:00	0.2775
1138	2022-11-20 05:35:00	0.2875
1139	2022-11-20 05:40:00	0.30625
1140	2022-11-20 05:45:00	0.27875
1141	2022-11-20 05:50:00	0.29375
1142	2022-11-20 05:55:00	0.27875
1143	2022-11-20 06:00:00	0.27
1144	2022-11-20 06:05:00	0.2975
1145	2022-11-20 06:10:00	0.27375
1146	2022-11-20 06:15:00	0.31625
1147	2022-11-20 06:20:00	0.27875
1148	2022-11-20 06:25:00	0.2625
1149	2022-11-20 06:30:00	0.32
1150	2022-11-20 06:35:00	0.33
1151	2022-11-20 06:40:00	0.30625
1152	2022-11-20 06:45:00	0.275
1153	2022-11-20 06:50:00	0.28
1154	2022-11-20 06:55:00	0.2775
1155	2022-11-20 07:00:00	0.32
1156	2022-11-20 07:05:00	0.29875
1157	2022-11-20 07:10:00	0.27625
1158	2022-11-20 07:15:00	0.28375
1159	2022-11-20 07:20:00	0.3075
1160	2022-11-20 07:25:00	0.29375
1161	2022-11-20 07:30:00	0.31
1162	2022-11-20 07:35:00	0.29125
1163	2022-11-20 07:40:00	0.2575
1164	2022-11-20 07:45:00	0.26875
1165	2022-11-20 07:50:00	0.31625
1166	2022-11-20 07:55:00	0.28
1167	2022-11-20 08:00:00	0.2975
1168	2022-11-20 08:05:00	0.275
1169	2022-11-20 08:10:00	0.3075
1170	2022-11-20 08:15:00	0.2825
1171	2022-11-20 08:20:00	0.29875
1172	2022-11-20 08:25:00	0.34125
1173	2022-11-20 08:30:00	0.2775
1174	2022-11-20 08:35:00	0.2675
1175	2022-11-20 08:40:00	0.2925
1176	2022-11-20 08:45:00	0.28375
1177	2022-11-20 08:50:00	0.28125
1178	2022-11-20 08:55:00	0.2675
1179	2022-11-20 09:00:00	0.27625
1180	2022-11-20 09:05:00	0.29875
1181	2022-11-20 09:10:00	0.28875
1182	2022-11-20 09:15:00	0.305
1183	2022-11-20 09:20:00	0.275
1184	2022-11-20 09:25:00	0.31875
1185	2022-11-20 09:30:00	0.2775
1186	2022-11-20 09:35:00	0.29125
1187	2022-11-20 09:40:00	0.27125
1188	2022-11-20 09:45:00	0.275
1189	2022-11-20 09:50:00	0.29
1190	2022-11-20 09:55:00	0.3025
1191	2022-11-20 10:00:00	0.32875
1192	2022-11-20 10:05:00	0.29625
1193	2022-11-20 10:10:00	0.29625
1194	2022-11-20 10:15:00	0.305
1195	2022-11-20 10:20:00	0.26
1196	2022-11-20 10:25:00	0.27875
1197	2022-11-20 10:30:00	0.28625
1198	2022-11-20 10:35:00	0.26875
1199	2022-11-20 10:40:00	0.31
1200	2022-11-20 10:45:00	0.305
1201	2022-11-20 10:50:00	0.2825
1202	2022-11-20 10:55:00	0.30125
1203	2022-11-20 11:00:00	0.3175
1204	2022-11-20 11:05:00	0.3075
1205	2022-11-20 11:10:00	0.3375
1206	2022-11-20 11:15:00	0.30625
1207	2022-11-20 11:20:00	0.3275
1208	2022-11-20 11:25:00	0.29
1209	2022-11-20 11:30:00	0.26375
1210	2022-11-20 11:35:00	0.29875
1211	2022-11-20 11:40:00	0.295
1212	2022-11-20 11:45:00	0.28875
1213	2022-11-20 11:50:00	0.29625
1214	2022-11-20 11:55:00	0.29375
1215	2022-11-20 12:00:00	0.27
1216	2022-11-20 12:05:00	0.29
1217	2022-11-20 12:10:00	0.2925
1218	2022-11-20 12:15:00	0.305
1219	2022-11-20 12:20:00	0.31
1220	2022-11-20 12:25:00	0.275
1221	2022-11-20 12:30:00	0.335
1222	2022-11-20 12:35:00	0.3
1223	2022-11-20 12:40:00	0.3
1224	2022-11-20 12:45:00	0.255
1225	2022-11-20 12:50:00	0.28125
1226	2022-11-20 12:55:00	0.27375
1227	2022-11-20 13:00:00	0.2975
1228	2022-11-20 13:05:00	0.29625
1229	2022-11-20 13:10:00	0.2875
1230	2022-11-20 13:15:00	0.2375
1231	2022-11-20 13:20:00	0.29
1232	2022-11-20 13:25:00	0.29
1233	2022-11-20 13:30:00	0.30125
1234	2022-11-20 13:35:00	0.29
1235	2022-11-20 13:40:00	0.315
1236	2022-11-20 13:45:00	0.2825
1237	2022-11-20 13:50:00	0.295
1238	2022-11-20 13:55:00	0.30875
1239	2022-11-20 14:00:00	0.29
1240	2022-11-20 14:05:00	0.27875
1241	2022-11-20 14:10:00	0.29
1242	2022-11-20 14:15:00	0.305
1243	2022-11-20 14:20:00	0.29
1244	2022-11-20 14:25:00	0.3325
1245	2022-11-20 14:30:00	0.305
1246	2022-11-20 14:35:00	0.28875
1247	2022-11-20 14:40:00	0.27125
1248	2022-11-20 14:45:00	0.28375
1249	2022-11-20 14:50:00	0.28625
1250	2022-11-20 14:55:00	0.31125
1251	2022-11-20 15:00:00	0.2775
1252	2022-11-20 15:05:00	0.3075
1253	2022-11-20 15:10:00	0.28
1254	2022-11-20 15:15:00	0.3125
1255	2022-11-20 15:20:00	0.31625
1256	2022-11-20 15:25:00	0.345
1257	2022-11-20 15:30:00	0.26375
1258	2022-11-20 15:35:00	0.28625
1259	2022-11-20 15:40:00	0.28625
1260	2022-11-20 15:45:00	0.26625
1261	2022-11-20 15:50:00	0.33
1262	2022-11-20 15:55:00	0.2875
1263	2022-11-20 16:00:00	0.2625
1264	2022-11-20 16:05:00	0.325
1265	2022-11-20 16:10:00	0.29
1266	2022-11-20 16:15:00	0.3375
1267	2022-11-20 16:20:00	0.27
1268	2022-11-20 16:25:00	0.28125
1269	2022-11-20 16:30:00	0.29
1270	2022-11-20 16:35:00	0.30875
1271	2022-11-20 16:40:00	0.29625
1272	2022-11-20 16:45:00	0.3
1273	2022-11-20 16:50:00	0.29
1274	2022-11-20 16:55:00	0.29375
1275	2022-11-20 17:00:00	0.275
1276	2022-11-20 17:05:00	0.29375
1277	2022-11-20 17:10:00	0.3225
1278	2022-11-20 17:15:00	0.2875
1279	2022-11-20 17:20:00	0.29875
1280	2022-11-20 17:25:00	0.2675
1281	2022-11-20 17:30:00	0.30125
1282	2022-11-20 17:35:00	0.2975
1283	2022-11-20 17:40:00	0.2875
1284	2022-11-20 17:45:00	0.28
1285	2022-11-20 17:50:00	0.30375
1286	2022-11-20 17:55:00	0.27
1287	2022-11-20 18:00:00	0.29375
1288	2022-11-20 18:05:00	0.295
1289	2022-11-20 18:10:00	0.27875
1290	2022-11-20 18:15:00	0.3025
1291	2022-11-20 18:20:00	0.31125
1292	2022-11-20 18:25:00	0.3125
1293	2022-11-20 18:30:00	0.27
1294	2022-11-20 18:35:00	0.285
1295	2022-11-20 18:40:00	0.2925
1296	2022-11-20 18:45:00	0.29875
1297	2022-11-20 18:50:00	0.28875
1298	2022-11-20 18:55:00	0.33
1299	2022-11-20 19:00:00	0.285
1300	2022-11-20 19:05:00	0.27625
1301	2022-11-20 19:10:00	0.25375
1302	2022-11-20 19:15:00	0.26625
1303	2022-11-20 19:20:00	0.27
1304	2022-11-20 19:25:00	0.29125
1305	2022-11-20 19:30:00	0.2575
1306	2022-11-20 19:35:00	0.3075
1307	2022-11-20 19:40:00	0.29875
1308	2022-11-20 19:45:00	0.2925
1309	2022-11-20 19:50:00	0.25625
1310	2022-11-20 19:55:00	0.3025
1311	2022-11-20 20:00:00	0.27
1312	2022-11-20 20:05:00	0.285
1313	2022-11-20 20:10:00	0.30375
1314	2022-11-20 20:15:00	0.2925
1315	2022-11-20 20:20:00	0.28125
1316	2022-11-20 20:25:00	0.28625
1317	2022-11-20 20:30:00	0.2975
1318	2022-11-20 20:35:00	0.28875
1319	2022-11-20 20:40:00	0.32125
1320	2022-11-20 20:45:00	0.2725
1321	2022-11-20 20:50:00	0.33375
1322	2022-11-20 20:55:00	0.29125
1323	2022-11-20 21:00:00	0.28375
1324	2022-11-20 21:05:00	0.28625
1325	2022-11-20 21:10:00	0.2725
1326	2022-11-20 21:15:00	0.28375
1327	2022-11-20 21:20:00	0.26625
1328	2022-11-20 21:25:00	0.295
1329	2022-11-20 21:30:00	0.2725
1330	2022-11-20 21:35:00	0.285
1331	2022-11-20 21:40:00	0.2675
1332	2022-11-20 21:45:00	0.27
1333	2022-11-20 21:50:00	0.29625
1334	2022-11-20 21:55:00	0.255
1335	2022-11-20 22:00:00	0.245
1336	2022-11-20 22:05:00	0.2975
1337	2022-11-20 22:10:00	0.30125
1338	2022-11-20 22:15:00	0.27625
1339	2022-11-20 22:20:00	0.26625
1340	2022-11-20 22:25:00	0.28375
1341	2022-11-20 22:30:00	0.285
1342	2022-11-20 22:35:00	0.305
1343	2022-11-20 22:40:00	0.27125
1344	2022-11-20 22:45:00	0.29625
1345	2022-11-20 22:50:00	0.285
1346	2022-11-20 22:55:00	0.29875
1347	2022-11-20 23:00:00	0.29625
1348	2022-11-20 23:05:00	0.27125
1349	2022-11-20 23:10:00	0.2775
1350	2022-11-20 23:15:00	0.25625
1351	2022-11-20 23:20:00	0.26875
1352	2022-11-20 23:25:00	0.2575
1353	2022-11-20 23:30:00	0.305
1354	2022-11-20 23:35:00	0.2925
1355	2022-11-20 23:40:00	0.30125
1356	2022-11-20 23:45:00	0.29625
1357	2022-11-20 23:50:00	0.27375
1358	2022-11-20 23:55:00	0.29625
1359	2022-11-21	0.28375
1360	2022-11-21 00:05:00	0.29625
1361	2022-11-21 00:10:00	0.2925
1362	2022-11-21 00:15:00	0.305
1363	2022-11-21 00:20:00	0.28875
1364	2022-11-21 00:25:00	0.25875
1365	2022-11-21 00:30:00	0.30875
1366	2022-11-21 00:35:00	0.27875
1367	2022-11-21 00:40:00	0.2675
1368	2022-11-21 00:45:00	0.25625
1369	2022-11-21 00:50:00	0.2725
1370	2022-11-21 00:55:00	0.275
1371	2022-11-21 01:00:00	0.30875
1372	2022-11-21 01:05:00	0.33125
1373	2022-11-21 01:10:00	0.2875
1374	2022-11-21 01:15:00	0.30625
1375	2022-11-21 01:20:00	0.305
1376	2022-11-21 01:25:00	0.26375
1377	2022-11-21 01:30:00	0.31125
1378	2022-11-21 01:35:00	0.28125
1379	2022-11-21 01:40:00	0.26625
1380	2022-11-21 01:45:00	0.26125
1381	2022-11-21 01:50:00	0.25875
1382	2022-11-21 01:55:00	0.31375
1383	2022-11-21 02:00:00	0.26
1384	2022-11-21 02:05:00	0.3025
1385	2022-11-21 02:10:00	0.25875
1386	2022-11-21 02:15:00	0.2625
1387	2022-11-21 02:20:00	0.2925
1388	2022-11-21 02:25:00	0.29
1389	2022-11-21 02:30:00	0.2925
1390	2022-11-21 02:35:00	0.32
1391	2022-11-21 02:40:00	0.2975
1392	2022-11-21 02:45:00	0.275
1393	2022-11-21 02:50:00	0.29625
1394	2022-11-21 02:55:00	0.29625
1395	2022-11-21 03:00:00	0.30625
1396	2022-11-21 03:05:00	0.29125
1397	2022-11-21 03:10:00	0.28125
1398	2022-11-21 03:15:00	0.3025
1399	2022-11-21 03:20:00	0.3275
1400	2022-11-21 03:25:00	0.29
1401	2022-11-21 03:30:00	0.2625
1402	2022-11-21 03:35:00	0.2875
1403	2022-11-21 03:40:00	0.24875
1404	2022-11-21 03:45:00	0.28625
1405	2022-11-21 03:50:00	0.3025
1406	2022-11-21 03:55:00	0.24625
1407	2022-11-21 04:00:00	0.225
1408	2022-11-21 04:05:00	0.30625
1409	2022-11-21 04:10:00	0.27
1410	2022-11-21 04:15:00	0.28
1411	2022-11-21 04:20:00	0.30375
1412	2022-11-21 04:25:00	0.3225
1413	2022-11-21 04:30:00	0.2825
1414	2022-11-21 04:35:00	0.26625
1415	2022-11-21 04:40:00	0.2775
1416	2022-11-21 04:45:00	0.26875
1417	2022-11-21 04:50:00	0.26875
1418	2022-11-21 04:55:00	0.2725
1419	2022-11-21 05:00:00	0.27875
1420	2022-11-21 05:05:00	0.27375
1421	2022-11-21 05:10:00	0.27875
1422	2022-11-21 05:15:00	0.26
1423	2022-11-21 05:20:00	0.29
1424	2022-11-21 05:25:00	0.27375
1425	2022-11-21 05:30:00	0.2825
1426	2022-11-21 05:35:00	0.27125
1427	2022-11-21 05:40:00	0.27625
1428	2022-11-21 05:45:00	0.315
1429	2022-11-21 05:50:00	0.28875
1430	2022-11-21 05:55:00	0.2925
1431	2022-11-21 06:00:00	0.30875
1432	2022-11-21 06:05:00	0.27375
1433	2022-11-21 06:10:00	0.2825
1434	2022-11-21 06:15:00	0.265
1435	2022-11-21 06:20:00	0.29875
1436	2022-11-21 06:25:00	0.25375
1437	2022-11-21 06:30:00	0.28125
1438	2022-11-21 06:35:00	0.29625
1439	2022-11-21 06:40:00	0.2475
1440	2022-11-21 06:45:00	0.29
1441	2022-11-21 06:50:00	0.27875
1442	2022-11-21 06:55:00	0.27875
1443	2022-11-21 07:00:00	0.28
1444	2022-11-21 07:05:00	0.25625
1445	2022-11-21 07:10:00	0.26125
1446	2022-11-21 07:15:00	0.27875
1447	2022-11-21 07:20:00	0.28375
1448	2022-11-21 07:25:00	0.31375
1449	2022-11-21 07:30:00	0.31
1450	2022-11-21 07:35:00	0.26875
1451	2022-11-21 07:40:00	0.27625
1452	2022-11-21 07:45:00	0.29625
1453	2022-11-21 07:50:00	0.29125
1454	2022-11-21 07:55:00	0.30875
1455	2022-11-21 08:00:00	0.28
1456	2022-11-21 08:05:00	0.265
1457	2022-11-21 08:10:00	0.2875
1458	2022-11-21 08:15:00	0.2875
1459	2022-11-21 08:20:00	0.2975
1460	2022-11-21 08:25:00	0.28
1461	2022-11-21 08:30:00	0.33375
1462	2022-11-21 08:35:00	0.28625
1463	2022-11-21 08:40:00	0.2825
1464	2022-11-21 08:45:00	0.28625
1465	2022-11-21 08:50:00	0.27375
1466	2022-11-21 08:55:00	0.27875
1467	2022-11-21 09:00:00	0.2575
1468	2022-11-21 09:05:00	0.29625
1469	2022-11-21 09:10:00	0.25125
1470	2022-11-21 09:15:00	0.27125
1471	2022-11-21 09:20:00	0.26
1472	2022-11-21 09:25:00	0.24125
1473	2022-11-21 09:30:00	0.305
1474	2022-11-21 09:35:00	0.275
1475	2022-11-21 09:40:00	0.28125
1476	2022-11-21 09:45:00	0.31125
1477	2022-11-21 09:50:00	0.27375
1478	2022-11-21 09:55:00	0.265
1479	2022-11-21 10:00:00	0.28375
1480	2022-11-21 10:05:00	0.3
1481	2022-11-21 10:10:00	0.27875
1482	2022-11-21 10:15:00	0.2775
1483	2022-11-21 10:20:00	0.23125
1484	2022-11-21 10:25:00	0.25375
1485	2022-11-21 10:30:00	0.285
1486	2022-11-21 10:35:00	0.2775
1487	2022-11-21 10:40:00	0.26875
1488	2022-11-21 10:45:00	0.31
1489	2022-11-21 10:50:00	0.3025
1490	2022-11-21 10:55:00	0.29625
1491	2022-11-21 11:00:00	0.2675
1492	2022-11-21 11:05:00	0.2425
1493	2022-11-21 11:10:00	0.31125
1494	2022-11-21 11:15:00	0.3
1495	2022-11-21 11:20:00	0.27875
1496	2022-11-21 11:25:00	0.2775
1497	2022-11-21 11:30:00	0.255
1498	2022-11-21 11:35:00	0.29125
1499	2022-11-21 11:40:00	0.29
1500	2022-11-21 11:45:00	0.31125
1501	2022-11-21 11:50:00	0.275
1502	2022-11-21 11:55:00	0.3025
1503	2022-11-21 12:00:00	0.2925
1504	2022-11-21 12:05:00	0.28
1505	2022-11-21 12:10:00	0.24125
1506	2022-11-21 12:15:00	0.26
1507	2022-11-21 12:20:00	0.24625
1508	2022-11-21 12:25:00	0.2825
1509	2022-11-21 12:30:00	0.24375
1510	2022-11-21 12:35:00	0.25375
1511	2022-11-21 12:40:00	0.24375
1512	2022-11-21 12:45:00	0.205
1513	2022-11-21 12:50:00	0.23
1514	2022-11-21 12:55:00	0.19375
1515	2022-11-21 13:00:00	0.22
1516	2022-11-21 13:05:00	0.18625
1517	2022-11-21 13:10:00	0.20375
1518	2022-11-21 13:15:00	0.2475
1519	2022-11-21 13:20:00	0.25875
1520	2022-11-21 13:25:00	0.255
1521	2022-11-21 13:30:00	0.24
1522	2022-11-21 13:35:00	0.285
1523	2022-11-21 13:40:00	0.28125
1524	2022-11-21 13:45:00	0.27375
1525	2022-11-21 13:50:00	0.23875
1526	2022-11-21 13:55:00	0.27125
1527	2022-11-21 14:00:00	0.30625
1528	2022-11-21 14:05:00	0.29375
1529	2022-11-21 14:10:00	0.255
1530	2022-11-21 14:15:00	0.27375
1531	2022-11-21 14:20:00	0.28375
1532	2022-11-21 14:25:00	0.24625
1533	2022-11-21 14:30:00	0.25375
1534	2022-11-21 14:35:00	0.2975
1535	2022-11-21 14:40:00	0.265
1536	2022-11-21 14:45:00	0.265
1537	2022-11-21 14:50:00	0.30125
1538	2022-11-21 14:55:00	0.27
1539	2022-11-21 15:00:00	0.2625
1540	2022-11-21 15:05:00	0.30875
1541	2022-11-21 15:10:00	0.275
1542	2022-11-21 15:15:00	0.27
1543	2022-11-21 15:20:00	0.31625
1544	2022-11-21 15:25:00	0.2725
1545	2022-11-21 15:30:00	0.27125
1546	2022-11-21 15:35:00	0.27125
1547	2022-11-21 15:40:00	0.305
1548	2022-11-21 15:45:00	0.3
1549	2022-11-21 15:50:00	0.27625
1550	2022-11-21 15:55:00	0.29
1551	2022-11-21 16:00:00	0.2675
1552	2022-11-21 16:05:00	0.2825
1553	2022-11-21 16:10:00	0.29
1554	2022-11-21 16:15:00	0.28125
1555	2022-11-21 16:20:00	0.27
1556	2022-11-21 16:25:00	0.285
1557	2022-11-21 16:30:00	0.3025
1558	2022-11-21 16:35:00	0.295
1559	2022-11-21 16:40:00	0.2825
1560	2022-11-21 16:45:00	0.3025
1561	2022-11-21 16:50:00	0.2375
1562	2022-11-21 16:55:00	0.25625
1563	2022-11-21 17:00:00	0.29875
1564	2022-11-21 17:05:00	0.26625
1565	2022-11-21 17:10:00	0.25625
1566	2022-11-21 17:15:00	0.29375
1567	2022-11-21 17:20:00	0.2875
1568	2022-11-21 17:25:00	0.29625
1569	2022-11-21 17:30:00	0.27125
1570	2022-11-21 17:35:00	0.29625
1571	2022-11-21 17:40:00	0.265
1572	2022-11-21 17:45:00	0.26875
1573	2022-11-21 17:50:00	0.26125
1574	2022-11-21 17:55:00	0.26
1575	2022-11-21 18:00:00	0.2925
1576	2022-11-21 18:05:00	0.295
1577	2022-11-21 18:10:00	0.29
1578	2022-11-21 18:15:00	0.29125
1579	2022-11-21 18:20:00	0.285
1580	2022-11-21 18:25:00	0.28625
1581	2022-11-21 18:30:00	0.34
1582	2022-11-21 18:35:00	0.265
1583	2022-11-21 18:40:00	0.285
1584	2022-11-21 18:45:00	0.27875
1585	2022-11-21 18:50:00	0.27375
1586	2022-11-21 18:55:00	0.27375
1587	2022-11-21 19:00:00	0.295
1588	2022-11-21 19:05:00	0.3
1589	2022-11-21 19:10:00	0.28875
1590	2022-11-21 19:15:00	0.2575
1591	2022-11-21 19:20:00	0.29375
1592	2022-11-21 19:25:00	0.335
1593	2022-11-21 19:30:00	0.30875
1594	2022-11-21 19:35:00	0.28375
1595	2022-11-21 19:40:00	0.30125
1596	2022-11-21 19:45:00	0.2925
1597	2022-11-21 19:50:00	0.27875
1598	2022-11-21 19:55:00	0.3275
1599	2022-11-21 20:00:00	0.2975
1600	2022-11-21 20:05:00	0.2925
1601	2022-11-21 20:10:00	0.3075
1602	2022-11-21 20:15:00	0.26375
1603	2022-11-21 20:20:00	0.24875
1604	2022-11-21 20:25:00	0.275
1605	2022-11-21 20:30:00	0.28125
1606	2022-11-21 20:35:00	0.25875
1607	2022-11-21 20:40:00	0.29625
1608	2022-11-21 20:45:00	0.28625
1609	2022-11-21 20:50:00	0.27
1610	2022-11-21 20:55:00	0.27875
1611	2022-11-21 21:00:00	0.30375
1612	2022-11-21 21:05:00	0.31125
1613	2022-11-21 21:10:00	0.26375
1614	2022-11-21 21:15:00	0.3025
1615	2022-11-21 21:20:00	0.31125
1616	2022-11-21 21:25:00	0.2775
1617	2022-11-21 21:30:00	0.29125
1618	2022-11-21 21:35:00	0.2775
1619	2022-11-21 21:40:00	0.28
1620	2022-11-21 21:45:00	0.28
1621	2022-11-21 21:50:00	0.28375
1622	2022-11-21 21:55:00	0.26875
1623	2022-11-21 22:00:00	0.27875
1624	2022-11-21 22:05:00	0.27375
1625	2022-11-21 22:10:00	0.285
1626	2022-11-21 22:15:00	0.305
1627	2022-11-21 22:20:00	0.28375
1628	2022-11-21 22:25:00	0.29625
1629	2022-11-21 22:30:00	0.3025
1630	2022-11-21 22:35:00	0.2525
1631	2022-11-21 22:40:00	0.275
1632	2022-11-21 22:45:00	0.25625
1633	2022-11-21 22:50:00	0.2825
1634	2022-11-21 22:55:00	0.25875
1635	2022-11-21 23:00:00	0.3
1636	2022-11-21 23:05:00	0.28375
1637	2022-11-21 23:10:00	0.25625
1638	2022-11-21 23:15:00	0.27
1639	2022-11-21 23:20:00	0.26875
1640	2022-11-21 23:25:00	0.29
1641	2022-11-21 23:30:00	0.28375
1642	2022-11-21 23:35:00	0.30625
1643	2022-11-21 23:40:00	0.285
1644	2022-11-21 23:45:00	0.26375
1645	2022-11-21 23:50:00	0.26
1646	2022-11-21 23:55:00	0.26875
1647	2022-11-22	0.31375
1648	2022-11-22 00:05:00	0.28375
1649	2022-11-22 00:10:00	0.28375
1650	2022-11-22 00:15:00	0.27625
1651	2022-11-22 00:20:00	0.28875
1652	2022-11-22 00:25:00	0.27125
1653	2022-11-22 00:30:00	0.27875
1654	2022-11-22 00:35:00	0.3225
1655	2022-11-22 00:40:00	0.285
1656	2022-11-22 00:45:00	0.28125
1657	2022-11-22 00:50:00	0.27
1658	2022-11-22 00:55:00	0.33375
1659	2022-11-22 01:00:00	0.2525
1660	2022-11-22 01:05:00	0.29
1661	2022-11-22 01:10:00	0.27875
1662	2022-11-22 01:15:00	0.27625
1663	2022-11-22 01:20:00	0.27125
1664	2022-11-22 01:25:00	0.28125
1665	2022-11-22 01:30:00	0.28625
1666	2022-11-22 01:35:00	0.25625
1667	2022-11-22 01:40:00	0.30625
1668	2022-11-22 01:45:00	0.26375
1669	2022-11-22 01:50:00	0.2825
1670	2022-11-22 01:55:00	0.2975
1671	2022-11-22 02:00:00	0.26875
1672	2022-11-22 02:05:00	0.28
1673	2022-11-22 02:10:00	0.27
1674	2022-11-22 02:15:00	0.2775
1675	2022-11-22 02:20:00	0.30125
1676	2022-11-22 02:25:00	0.27
1677	2022-11-22 02:30:00	0.275
1678	2022-11-22 02:35:00	0.275
1679	2022-11-22 02:40:00	0.2875
1680	2022-11-22 02:45:00	0.305
1681	2022-11-22 02:50:00	0.25125
1682	2022-11-22 02:55:00	0.28375
1683	2022-11-22 03:00:00	0.29
1684	2022-11-22 03:05:00	0.27
1685	2022-11-22 03:10:00	0.29375
1686	2022-11-22 03:15:00	0.30625
1687	2022-11-22 03:20:00	0.2625
1688	2022-11-22 03:25:00	0.29
1689	2022-11-22 03:30:00	0.255
1690	2022-11-22 03:35:00	0.295
1691	2022-11-22 03:40:00	0.295
1692	2022-11-22 03:45:00	0.2725
1693	2022-11-22 03:50:00	0.2625
1694	2022-11-22 03:55:00	0.3025
1695	2022-11-22 04:00:00	0.33
1696	2022-11-22 04:05:00	0.2825
1697	2022-11-22 04:10:00	0.27125
1698	2022-11-22 04:15:00	0.3025
1699	2022-11-22 04:20:00	0.23625
1700	2022-11-22 04:25:00	0.27625
1701	2022-11-22 04:30:00	0.32
1702	2022-11-22 04:35:00	0.2725
1703	2022-11-22 04:40:00	0.27625
1704	2022-11-22 04:45:00	0.31125
1705	2022-11-22 04:50:00	0.26375
1706	2022-11-22 04:55:00	0.2875
1707	2022-11-22 05:00:00	0.29875
1708	2022-11-22 05:05:00	0.2825
1709	2022-11-22 05:10:00	0.2875
1710	2022-11-22 05:15:00	0.305
1711	2022-11-22 05:20:00	0.28625
1712	2022-11-22 05:25:00	0.26875
1713	2022-11-22 05:30:00	0.2725
1714	2022-11-22 05:35:00	0.29875
1715	2022-11-22 05:40:00	0.3375
1716	2022-11-22 05:45:00	0.265
1717	2022-11-22 05:50:00	0.28875
1718	2022-11-22 05:55:00	0.29
1719	2022-11-22 06:00:00	0.26125
1720	2022-11-22 06:05:00	0.3025
1721	2022-11-22 06:10:00	0.29125
1722	2022-11-22 06:15:00	0.2625
1723	2022-11-22 06:20:00	0.28
1724	2022-11-22 06:25:00	0.3025
1725	2022-11-22 06:30:00	0.3125
1726	2022-11-22 06:35:00	0.3175
1727	2022-11-22 06:40:00	0.3125
1728	2022-11-22 06:45:00	0.2625
1729	2022-11-22 06:50:00	0.245
1730	2022-11-22 06:55:00	0.25125
1731	2022-11-22 07:00:00	0.2675
1732	2022-11-22 07:05:00	0.25875
1733	2022-11-22 07:10:00	0.25875
1734	2022-11-22 07:15:00	0.29125
1735	2022-11-22 07:20:00	0.28
1736	2022-11-22 07:25:00	0.28
1737	2022-11-22 07:30:00	0.27625
1738	2022-11-22 07:35:00	0.3
1739	2022-11-22 07:40:00	0.34
1740	2022-11-22 07:45:00	0.27125
1741	2022-11-22 07:50:00	0.29625
1742	2022-11-22 07:55:00	0.295
1743	2022-11-22 08:00:00	0.3025
1744	2022-11-22 08:05:00	0.3025
1745	2022-11-22 08:10:00	0.30375
1746	2022-11-22 08:15:00	0.2625
1747	2022-11-22 08:20:00	0.275
1748	2022-11-22 08:25:00	0.285
1749	2022-11-22 08:30:00	0.305
1750	2022-11-22 08:35:00	0.275
1751	2022-11-22 08:40:00	0.30625
1752	2022-11-22 08:45:00	0.2775
1753	2022-11-22 08:50:00	0.28
1754	2022-11-22 08:55:00	0.28125
1755	2022-11-22 09:00:00	0.295
1756	2022-11-22 09:05:00	0.2775
1757	2022-11-22 09:10:00	0.29875
1758	2022-11-22 09:15:00	0.28875
1759	2022-11-22 09:20:00	0.275
1760	2022-11-22 09:25:00	0.30375
1761	2022-11-22 09:30:00	0.28375
1762	2022-11-22 09:35:00	0.29
1763	2022-11-22 09:40:00	0.28125
1764	2022-11-22 09:45:00	0.27625
1765	2022-11-22 09:50:00	0.29
1766	2022-11-22 09:55:00	0.26125
1767	2022-11-22 10:00:00	0.27375
1768	2022-11-22 10:05:00	0.29125
1769	2022-11-22 10:10:00	0.27
1770	2022-11-22 10:15:00	0.2675
1771	2022-11-22 10:20:00	0.265
1772	2022-11-22 10:25:00	0.28125
1773	2022-11-22 10:30:00	0.2525
1774	2022-11-22 10:35:00	0.30625
1775	2022-11-22 10:40:00	0.3125
1776	2022-11-22 10:45:00	0.29
1777	2022-11-22 10:50:00	0.30375
1778	2022-11-22 10:55:00	0.2975
1779	2022-11-22 11:00:00	0.30125
1780	2022-11-22 11:05:00	0.31375
1781	2022-11-22 11:10:00	0.29
1782	2022-11-22 11:15:00	0.3175
1783	2022-11-22 11:20:00	0.28875
1784	2022-11-22 11:25:00	0.28375
1785	2022-11-22 11:30:00	0.285
1786	2022-11-22 11:35:00	0.26
1787	2022-11-22 11:40:00	0.29625
1788	2022-11-22 11:45:00	0.2775
1789	2022-11-22 11:50:00	0.3225
1790	2022-11-22 11:55:00	0.31625
1791	2022-11-22 12:00:00	0.2875
1792	2022-11-22 12:05:00	0.24625
1793	2022-11-22 12:10:00	0.2975
1794	2022-11-22 12:15:00	0.29875
1795	2022-11-22 12:20:00	0.28375
1796	2022-11-22 12:25:00	0.265
1797	2022-11-22 12:30:00	0.3125
1798	2022-11-22 12:35:00	0.2575
1799	2022-11-22 12:40:00	0.27
1800	2022-11-22 12:45:00	0.305
1801	2022-11-22 12:50:00	0.2975
1802	2022-11-22 12:55:00	0.2775
1803	2022-11-22 13:00:00	0.2825
1804	2022-11-22 13:05:00	0.27375
1805	2022-11-22 13:10:00	0.2825
1806	2022-11-22 13:15:00	0.29875
1807	2022-11-22 13:20:00	0.27125
1808	2022-11-22 13:25:00	0.30625
1809	2022-11-22 13:30:00	0.28875
1810	2022-11-22 13:35:00	0.24625
1811	2022-11-22 13:40:00	0.275
1812	2022-11-22 13:45:00	0.33625
1813	2022-11-22 13:50:00	0.275
1814	2022-11-22 13:55:00	0.26
1815	2022-11-22 14:00:00	0.265
1816	2022-11-22 14:05:00	0.2575
1817	2022-11-22 14:10:00	0.28
1818	2022-11-22 14:15:00	0.26625
1819	2022-11-22 14:20:00	0.2675
1820	2022-11-22 14:25:00	0.24625
1821	2022-11-22 14:30:00	0.25
1822	2022-11-22 14:35:00	0.285
1823	2022-11-22 14:40:00	0.295
1824	2022-11-22 14:45:00	0.26375
1825	2022-11-22 14:50:00	0.27375
1826	2022-11-22 14:55:00	0.26125
1827	2022-11-22 15:00:00	0.25875
1828	2022-11-22 15:05:00	0.305
1829	2022-11-22 15:10:00	0.325
1830	2022-11-22 15:15:00	0.265
1831	2022-11-22 15:20:00	0.25375
1832	2022-11-22 15:25:00	0.265
1833	2022-11-22 15:30:00	0.28625
1834	2022-11-22 15:35:00	0.275
1835	2022-11-22 15:40:00	0.26875
1836	2022-11-22 15:45:00	0.26375
1837	2022-11-22 15:50:00	0.28375
1838	2022-11-22 15:55:00	0.28625
1839	2022-11-22 16:00:00	0.27625
1840	2022-11-22 16:05:00	0.2975
1841	2022-11-22 16:10:00	0.27125
1842	2022-11-22 16:15:00	0.2875
1843	2022-11-22 16:20:00	0.3025
1844	2022-11-22 16:25:00	0.3025
1845	2022-11-22 16:30:00	0.315
1846	2022-11-22 16:35:00	0.26875
1847	2022-11-22 16:40:00	0.27
1848	2022-11-22 16:45:00	0.295
1849	2022-11-22 16:50:00	0.28125
1850	2022-11-22 16:55:00	0.305
1851	2022-11-22 17:00:00	0.29125
1852	2022-11-22 17:05:00	0.265
1853	2022-11-22 17:10:00	0.26
1854	2022-11-22 17:15:00	0.26625
1855	2022-11-22 17:20:00	0.29375
1856	2022-11-22 17:25:00	0.325
1857	2022-11-22 17:30:00	0.27625
1858	2022-11-22 17:35:00	0.28875
1859	2022-11-22 17:40:00	0.28125
1860	2022-11-22 17:45:00	0.29125
1861	2022-11-22 17:50:00	0.28125
1862	2022-11-22 17:55:00	0.30875
1863	2022-11-22 18:00:00	0.2875
1864	2022-11-22 18:05:00	0.2975
1865	2022-11-22 18:10:00	0.26875
1866	2022-11-22 18:15:00	0.285
1867	2022-11-22 18:20:00	0.25875
1868	2022-11-22 18:25:00	0.3025
1869	2022-11-22 18:30:00	0.25875
1870	2022-11-22 18:35:00	0.27375
1871	2022-11-22 18:40:00	0.29625
1872	2022-11-22 18:45:00	0.28
1873	2022-11-22 18:50:00	0.27125
1874	2022-11-22 18:55:00	0.27875
1875	2022-11-22 19:00:00	0.31
1876	2022-11-22 19:05:00	0.2675
1877	2022-11-22 19:10:00	0.3125
1878	2022-11-22 19:15:00	0.26
1879	2022-11-22 19:20:00	0.26375
1880	2022-11-22 19:25:00	0.2775
1881	2022-11-22 19:30:00	0.27375
1882	2022-11-22 19:35:00	0.27375
1883	2022-11-22 19:40:00	0.315
1884	2022-11-22 19:45:00	0.2775
1885	2022-11-22 19:50:00	0.27875
1886	2022-11-22 19:55:00	0.3025
1887	2022-11-22 20:00:00	0.29625
1888	2022-11-22 20:05:00	0.305
1889	2022-11-22 20:10:00	0.27375
1890	2022-11-22 20:15:00	0.27125
1891	2022-11-22 20:20:00	0.275
1892	2022-11-22 20:25:00	0.28125
1893	2022-11-22 20:30:00	0.27875
1894	2022-11-22 20:35:00	0.27875
1895	2022-11-22 20:40:00	0.29
1896	2022-11-22 20:45:00	0.29375
1897	2022-11-22 20:50:00	0.2975
1898	2022-11-22 20:55:00	0.28625
1899	2022-11-22 21:00:00	0.28125
1900	2022-11-22 21:05:00	0.30375
1901	2022-11-22 21:10:00	0.29375
1902	2022-11-22 21:15:00	0.2975
1903	2022-11-22 21:20:00	0.27875
1904	2022-11-22 21:25:00	0.32875
1905	2022-11-22 21:30:00	0.29
1906	2022-11-22 21:35:00	0.29625
1907	2022-11-22 21:40:00	0.27375
1908	2022-11-22 21:45:00	0.2875
1909	2022-11-22 21:50:00	0.285
1910	2022-11-22 21:55:00	0.3225
1911	2022-11-22 22:00:00	0.29625
1912	2022-11-22 22:05:00	0.3
1913	2022-11-22 22:10:00	0.26875
1914	2022-11-22 22:15:00	0.285
1915	2022-11-22 22:20:00	0.2775
1916	2022-11-22 22:25:00	0.285
1917	2022-11-22 22:30:00	0.27375
1918	2022-11-22 22:35:00	0.25625
1919	2022-11-22 22:40:00	0.2775
1920	2022-11-22 22:45:00	0.31375
1921	2022-11-22 22:50:00	0.32
1922	2022-11-22 22:55:00	0.28125
1923	2022-11-22 23:00:00	0.27625
1924	2022-11-22 23:05:00	0.2675
1925	2022-11-22 23:10:00	0.27875
1926	2022-11-22 23:15:00	0.29875
1927	2022-11-22 23:20:00	0.255
1928	2022-11-22 23:25:00	0.27
1929	2022-11-22 23:30:00	0.28625
1930	2022-11-22 23:35:00	0.29375
1931	2022-11-22 23:40:00	0.2775
1932	2022-11-22 23:45:00	0.28375
1933	2022-11-22 23:50:00	0.23375
1934	2022-11-22 23:55:00	0.25375
1935	2022-11-23	0.25
1936	2022-11-23 00:05:00	0.29375
1937	2022-11-23 00:10:00	0.28125
1938	2022-11-23 00:15:00	0.24375
1939	2022-11-23 00:20:00	0.2375
1940	2022-11-23 00:25:00	0.2875
1941	2022-11-23 00:30:00	0.27875
1942	2022-11-23 00:35:00	0.2775
1943	2022-11-23 00:40:00	0.28125
1944	2022-11-23 00:45:00	0.28125
1945	2022-11-23 00:50:00	0.295
1946	2022-11-23 00:55:00	0.2775
1947	2022-11-23 01:00:00	0.27
1948	2022-11-23 01:05:00	0.37875
1949	2022-11-23 01:10:00	0.2975
1950	2022-11-23 01:15:00	0.29625
1951	2022-11-23 01:20:00	0.27625
1952	2022-11-23 01:25:00	0.2525
1953	2022-11-23 01:30:00	0.27
1954	2022-11-23 01:35:00	0.31125
1955	2022-11-23 01:40:00	0.295
1956	2022-11-23 01:45:00	0.28
1957	2022-11-23 01:50:00	0.2725
1958	2022-11-23 01:55:00	0.2725
1959	2022-11-23 02:00:00	0.27625
1960	2022-11-23 02:05:00	0.26625
1961	2022-11-23 02:10:00	0.3225
1962	2022-11-23 02:15:00	0.28625
1963	2022-11-23 02:20:00	0.28125
1964	2022-11-23 02:25:00	0.27
1965	2022-11-23 02:30:00	0.26
1966	2022-11-23 02:35:00	0.2925
1967	2022-11-23 02:40:00	0.27625
1968	2022-11-23 02:45:00	0.26625
1969	2022-11-23 02:50:00	0.2825
1970	2022-11-23 02:55:00	0.26625
1971	2022-11-23 03:00:00	0.3025
1972	2022-11-23 03:05:00	0.29
1973	2022-11-23 03:10:00	0.30875
1974	2022-11-23 03:15:00	0.3
1975	2022-11-23 03:20:00	0.275
1976	2022-11-23 03:25:00	0.29375
1977	2022-11-23 03:30:00	0.26625
1978	2022-11-23 03:35:00	0.2875
1979	2022-11-23 03:40:00	0.2625
1980	2022-11-23 03:45:00	0.28
1981	2022-11-23 03:50:00	0.2725
1982	2022-11-23 03:55:00	0.28
1983	2022-11-23 04:00:00	0.29375
1984	2022-11-23 04:05:00	0.2775
1985	2022-11-23 04:10:00	0.3075
1986	2022-11-23 04:15:00	0.295
1987	2022-11-23 04:20:00	0.2725
1988	2022-11-23 04:25:00	0.25625
1989	2022-11-23 04:30:00	0.28625
1990	2022-11-23 04:35:00	0.2725
1991	2022-11-23 04:40:00	0.305
1992	2022-11-23 04:45:00	0.235
1993	2022-11-23 04:50:00	0.2525
1994	2022-11-23 04:55:00	0.29
1995	2022-11-23 05:00:00	0.27375
1996	2022-11-23 05:05:00	0.2925
[truncated: 5,419 more rows]

## Sheet: Fig 2a_f_g HERA HSU1
#HERA HSU1 Sensor dose rates
#Tab delimited data file
#BinNo	Time	DoseRate(Water)uGy/min
0	2022-11-15 23:59:00	0
1	2022-11-16	0
2	2022-11-16 00:01:00	0
3	2022-11-16 00:02:00	0
4	2022-11-16 00:03:00	0
5	2022-11-16 00:04:00	0
6	2022-11-16 00:05:00	0
7	2022-11-16 00:06:00	0
8	2022-11-16 00:07:00	0
9	2022-11-16 00:08:00	0
10	2022-11-16 00:09:00	0
11	2022-11-16 00:10:00	0
12	2022-11-16 00:11:00	0
13	2022-11-16 00:12:00	0
14	2022-11-16 00:13:00	0
15	2022-11-16 00:14:00	0
16	2022-11-16 00:15:00	0
17	2022-11-16 00:16:00	0
18	2022-11-16 00:17:00	0
19	2022-11-16 00:18:00	0
20	2022-11-16 00:19:00	0
21	2022-11-16 00:20:00	0
22	2022-11-16 00:21:00	0
23	2022-11-16 00:22:00	0
24	2022-11-16 00:23:00	0
25	2022-11-16 00:24:00	0
26	2022-11-16 00:25:00	0
27	2022-11-16 00:26:00	0
28	2022-11-16 00:27:00	0
29	2022-11-16 00:28:00	0
30	2022-11-16 00:29:00	0
31	2022-11-16 00:30:00	0
32	2022-11-16 00:31:00	0
33	2022-11-16 00:32:00	0
34	2022-11-16 00:33:00	0
35	2022-11-16 00:34:00	0
36	2022-11-16 00:35:00	0
37	2022-11-16 00:36:00	0
38	2022-11-16 00:37:00	0
39	2022-11-16 00:38:00	0
40	2022-11-16 00:39:00	0
41	2022-11-16 00:40:00	0
42	2022-11-16 00:41:00	0
43	2022-11-16 00:42:00	0
44	2022-11-16 00:43:00	0
45	2022-11-16 00:44:00	0
46	2022-11-16 00:45:00	0
47	2022-11-16 00:46:00	0
48	2022-11-16 00:47:00	0
49	2022-11-16 00:48:00	0
50	2022-11-16 00:49:00	0
51	2022-11-16 00:50:00	0
52	2022-11-16 00:51:00	0
53	2022-11-16 00:52:00	0
54	2022-11-16 00:53:00	0
55	2022-11-16 00:54:00	0
56	2022-11-16 00:55:00	0
57	2022-11-16 00:56:00	0
58	2022-11-16 00:57:00	0
59	2022-11-16 00:58:00	0
60	2022-11-16 00:59:00	0
61	2022-11-16 01:00:00	0
62	2022-11-16 01:01:00	0
63	2022-11-16 01:02:00	0
64	2022-11-16 01:03:00	0
65	2022-11-16 01:04:00	0
66	2022-11-16 01:05:00	0
67	2022-11-16 01:06:00	0
68	2022-11-16 01:07:00	0
69	2022-11-16 01:08:00	0
70	2022-11-16 01:09:00	0
71	2022-11-16 01:10:00	0
72	2022-11-16 01:11:00	0
73	2022-11-16 01:12:00	0
74	2022-11-16 01:13:00	0
75	2022-11-16 01:14:00	0
76	2022-11-16 01:15:00	0
77	2022-11-16 01:16:00	0
78	2022-11-16 01:17:00	0
79	2022-11-16 01:18:00	0
80	2022-11-16 01:19:00	0
81	2022-11-16 01:20:00	0
82	2022-11-16 01:21:00	0
83	2022-11-16 01:22:00	0
84	2022-11-16 01:23:00	0
85	2022-11-16 01:24:00	0
86	2022-11-16 01:25:00	0
87	2022-11-16 01:26:00	0
88	2022-11-16 01:27:00	0
89	2022-11-16 01:28:00	0
90	2022-11-16 01:29:00	0
91	2022-11-16 01:30:00	0
92	2022-11-16 01:31:00	0
93	2022-11-16 01:32:00	0
94	2022-11-16 01:33:00	0
95	2022-11-16 01:34:00	0
96	2022-11-16 01:35:00	0
97	2022-11-16 01:36:00	0
98	2022-11-16 01:37:00	0
99	2022-11-16 01:38:00	0
100	2022-11-16 01:39:00	0
101	2022-11-16 01:40:00	0
102	2022-11-16 01:41:00	0
103	2022-11-16 01:42:00	0
104	2022-11-16 01:43:00	0
105	2022-11-16 01:44:00	0
106	2022-11-16 01:45:00	0
107	2022-11-16 01:46:00	0
108	2022-11-16 01:47:00	0
109	2022-11-16 01:48:00	0
110	2022-11-16 01:49:00	0
111	2022-11-16 01:50:00	0
112	2022-11-16 01:51:00	0
113	2022-11-16 01:52:00	0
114	2022-11-16 01:53:00	0
115	2022-11-16 01:54:00	0
116	2022-11-16 01:55:00	0
117	2022-11-16 01:56:00	0
118	2022-11-16 01:57:00	0
119	2022-11-16 01:58:00	0
120	2022-11-16 01:59:00	0
121	2022-11-16 02:00:00	0
122	2022-11-16 02:01:00	0
123	2022-11-16 02:02:00	0
124	2022-11-16 02:03:00	0
125	2022-11-16 02:04:00	0
126	2022-11-16 02:05:00	0
127	2022-11-16 02:06:00	0
128	2022-11-16 02:07:00	0
129	2022-11-16 02:08:00	0
130	2022-11-16 02:09:00	0
131	2022-11-16 02:10:00	0
132	2022-11-16 02:11:00	0
133	2022-11-16 02:12:00	0
134	2022-11-16 02:13:00	0
135	2022-11-16 02:14:00	0
136	2022-11-16 02:15:00	0
137	2022-11-16 02:16:00	0
138	2022-11-16 02:17:00	0
139	2022-11-16 02:18:00	0
140	2022-11-16 02:19:00	0
141	2022-11-16 02:20:00	0
142	2022-11-16 02:21:00	0
143	2022-11-16 02:22:00	0
144	2022-11-16 02:23:00	0
145	2022-11-16 02:24:00	0
146	2022-11-16 02:25:00	0
147	2022-11-16 02:26:00	0
148	2022-11-16 02:27:00	0
149	2022-11-16 02:28:00	0
150	2022-11-16 02:29:00	0
151	2022-11-16 02:30:00	0
152	2022-11-16 02:31:00	0
153	2022-11-16 02:32:00	0
154	2022-11-16 02:33:00	0
155	2022-11-16 02:34:00	0
156	2022-11-16 02:35:00	0
157	2022-11-16 02:36:00	0
158	2022-11-16 02:37:00	0
159	2022-11-16 02:38:00	0
160	2022-11-16 02:39:00	0
161	2022-11-16 02:40:00	0
162	2022-11-16 02:41:00	0
163	2022-11-16 02:42:00	0
164	2022-11-16 02:43:00	0
165	2022-11-16 02:44:00	0
166	2022-11-16 02:45:00	0
167	2022-11-16 02:46:00	0
168	2022-11-16 02:47:00	0
169	2022-11-16 02:48:00	0
170	2022-11-16 02:49:00	0
171	2022-11-16 02:50:00	0
172	2022-11-16 02:51:00	0
173	2022-11-16 02:52:00	0
174	2022-11-16 02:53:00	0
175	2022-11-16 02:54:00	0
176	2022-11-16 02:55:00	0
177	2022-11-16 02:56:00	0
178	2022-11-16 02:57:00	0
179	2022-11-16 02:58:00	0
180	2022-11-16 02:59:00	0
181	2022-11-16 03:00:00	0
182	2022-11-16 03:01:00	0
183	2022-11-16 03:02:00	0
184	2022-11-16 03:03:00	0
185	2022-11-16 03:04:00	0
186	2022-11-16 03:05:00	0
187	2022-11-16 03:06:00	0
188	2022-11-16 03:07:00	0
189	2022-11-16 03:08:00	0
190	2022-11-16 03:09:00	0
191	2022-11-16 03:10:00	0
192	2022-11-16 03:11:00	0
193	2022-11-16 03:12:00	0
194	2022-11-16 03:13:00	0
195	2022-11-16 03:14:00	0
196	2022-11-16 03:15:00	0
197	2022-11-16 03:16:00	0
198	2022-11-16 03:17:00	0
199	2022-11-16 03:18:00	0
200	2022-11-16 03:19:00	0
201	2022-11-16 03:20:00	0
202	2022-11-16 03:21:00	0
203	2022-11-16 03:22:00	0
204	2022-11-16 03:23:00	0
205	2022-11-16 03:24:00	0
206	2022-11-16 03:25:00	0
207	2022-11-16 03:26:00	0
208	2022-11-16 03:27:00	0
209	2022-11-16 03:28:00	0
210	2022-11-16 03:29:00	0
211	2022-11-16 03:30:00	0
212	2022-11-16 03:31:00	0
213	2022-11-16 03:32:00	0
214	2022-11-16 03:33:00	0
215	2022-11-16 03:34:00	0
216	2022-11-16 03:35:00	0
217	2022-11-16 03:36:00	0
218	2022-11-16 03:37:00	0
219	2022-11-16 03:38:00	0
220	2022-11-16 03:39:00	0
221	2022-11-16 03:40:00	0
222	2022-11-16 03:41:00	0
223	2022-11-16 03:42:00	0
224	2022-11-16 03:43:00	0
225	2022-11-16 03:44:00	0
226	2022-11-16 03:45:00	0
227	2022-11-16 03:46:00	0
228	2022-11-16 03:47:00	0
229	2022-11-16 03:48:00	0
230	2022-11-16 03:49:00	0
231	2022-11-16 03:50:00	0
232	2022-11-16 03:51:00	0
233	2022-11-16 03:52:00	0
234	2022-11-16 03:53:00	0
235	2022-11-16 03:54:00	0
236	2022-11-16 03:55:00	0
237	2022-11-16 03:56:00	0
238	2022-11-16 03:57:00	0
239	2022-11-16 03:58:00	0
240	2022-11-16 03:59:00	0
241	2022-11-16 04:00:00	0
242	2022-11-16 04:01:00	0
243	2022-11-16 04:02:00	0
244	2022-11-16 04:03:00	0
245	2022-11-16 04:04:00	0
246	2022-11-16 04:05:00	0
247	2022-11-16 04:06:00	0
248	2022-11-16 04:07:00	0
249	2022-11-16 04:08:00	0
250	2022-11-16 04:09:00	0
251	2022-11-16 04:10:00	0
252	2022-11-16 04:11:00	0
253	2022-11-16 04:12:00	0
254	2022-11-16 04:13:00	0
255	2022-11-16 04:14:00	0
256	2022-11-16 04:15:00	0
257	2022-11-16 04:16:00	0
258	2022-11-16 04:17:00	0
259	2022-11-16 04:18:00	0
260	2022-11-16 04:19:00	0
261	2022-11-16 04:20:00	0
262	2022-11-16 04:21:00	0
263	2022-11-16 04:22:00	0
264	2022-11-16 04:23:00	0
265	2022-11-16 04:24:00	0
266	2022-11-16 04:25:00	0
267	2022-11-16 04:26:00	0
268	2022-11-16 04:27:00	0
269	2022-11-16 04:28:00	0
270	2022-11-16 04:29:00	0
271	2022-11-16 04:30:00	0
272	2022-11-16 04:31:00	0
273	2022-11-16 04:32:00	0
274	2022-11-16 04:33:00	0
275	2022-11-16 04:34:00	0
276	2022-11-16 04:35:00	0
277	2022-11-16 04:36:00	0
278	2022-11-16 04:37:00	0
279	2022-11-16 04:38:00	0
280	2022-11-16 04:39:00	0
281	2022-11-16 04:40:00	0
282	2022-11-16 04:41:00	0
283	2022-11-16 04:42:00	0
284	2022-11-16 04:43:00	0
285	2022-11-16 04:44:00	0
286	2022-11-16 04:45:00	0
287	2022-11-16 04:46:00	0
288	2022-11-16 04:47:00	0
289	2022-11-16 04:48:00	0
290	2022-11-16 04:49:00	0
291	2022-11-16 04:50:00	0
292	2022-11-16 04:51:00	0
293	2022-11-16 04:52:00	0
294	2022-11-16 04:53:00	0
295	2022-11-16 04:54:00	0
296	2022-11-16 04:55:00	0
297	2022-11-16 04:56:00	0
298	2022-11-16 04:57:00	0
299	2022-11-16 04:58:00	0
300	2022-11-16 04:59:00	0
301	2022-11-16 05:00:00	0
302	2022-11-16 05:01:00	0
303	2022-11-16 05:02:00	0
304	2022-11-16 05:03:00	0
305	2022-11-16 05:04:00	0
306	2022-11-16 05:05:00	0
307	2022-11-16 05:06:00	0
308	2022-11-16 05:07:00	0
309	2022-11-16 05:08:00	0
310	2022-11-16 05:09:00	0
311	2022-11-16 05:10:00	0
312	2022-11-16 05:11:00	0
313	2022-11-16 05:12:00	0
314	2022-11-16 05:13:00	0
315	2022-11-16 05:14:00	0
316	2022-11-16 05:15:00	0
317	2022-11-16 05:16:00	0
318	2022-11-16 05:17:00	0
319	2022-11-16 05:18:00	0
320	2022-11-16 05:19:00	0
321	2022-11-16 05:20:00	0
322	2022-11-16 05:21:00	0
323	2022-11-16 05:22:00	0
324	2022-11-16 05:23:00	0
325	2022-11-16 05:24:00	0
326	2022-11-16 05:25:00	0
327	2022-11-16 05:26:00	0
328	2022-11-16 05:27:00	0
329	2022-11-16 05:28:00	0
330	2022-11-16 05:29:00	0
331	2022-11-16 05:30:00	0
332	2022-11-16 05:31:00	0
333	2022-11-16 05:32:00	0
334	2022-11-16 05:33:00	0
335	2022-11-16 05:34:00	0
336	2022-11-16 05:35:00	0
337	2022-11-16 05:36:00	0
338	2022-11-16 05:37:00	0
339	2022-11-16 05:38:00	0
340	2022-11-16 05:39:00	0
341	2022-11-16 05:40:00	0
342	2022-11-16 05:41:00	0
343	2022-11-16 05:42:00	0
344	2022-11-16 05:43:00	0
345	2022-11-16 05:44:00	0
346	2022-11-16 05:45:00	0
347	2022-11-16 05:46:00	0
348	2022-11-16 05:47:00	0
349	2022-11-16 05:48:00	0
350	2022-11-16 05:49:00	0
351	2022-11-16 05:50:00	0
352	2022-11-16 05:51:00	0
353	2022-11-16 05:52:00	0
354	2022-11-16 05:53:00	0
355	2022-11-16 05:54:00	0
356	2022-11-16 05:55:00	0
357	2022-11-16 05:56:00	0
358	2022-11-16 05:57:00	0
359	2022-11-16 05:58:00	0
360	2022-11-16 05:59:00	0
361	2022-11-16 06:00:00	0
362	2022-11-16 06:01:00	0
363	2022-11-16 06:02:00	0
364	2022-11-16 06:03:00	0
365	2022-11-16 06:04:00	0
366	2022-11-16 06:05:00	0
367	2022-11-16 06:06:00	0
368	2022-11-16 06:07:00	0
369	2022-11-16 06:08:00	0
370	2022-11-16 06:09:00	0
371	2022-11-16 06:10:00	0
372	2022-11-16 06:11:00	0
373	2022-11-16 06:12:00	0
374	2022-11-16 06:13:00	0
375	2022-11-16 06:14:00	0
376	2022-11-16 06:15:00	0
377	2022-11-16 06:16:00	0
378	2022-11-16 06:17:00	0
379	2022-11-16 06:18:00	0
380	2022-11-16 06:19:00	0
381	2022-11-16 06:20:00	0
382	2022-11-16 06:21:00	0
383	2022-11-16 06:22:00	0
384	2022-11-16 06:23:00	0
385	2022-11-16 06:24:00	0
386	2022-11-16 06:25:00	0
387	2022-11-16 06:26:00	0
388	2022-11-16 06:27:00	0
389	2022-11-16 06:28:00	0
390	2022-11-16 06:29:00	0
391	2022-11-16 06:30:00	0
392	2022-11-16 06:31:00	0
393	2022-11-16 06:32:00	0
394	2022-11-16 06:33:00	0
395	2022-11-16 06:34:00	0
396	2022-11-16 06:35:00	0
397	2022-11-16 06:36:00	0
398	2022-11-16 06:37:00	0
399	2022-11-16 06:38:00	0
400	2022-11-16 06:39:00	0
401	2022-11-16 06:40:00	0
402	2022-11-16 06:41:00	0
403	2022-11-16 06:42:00	0
404	2022-11-16 06:43:00	0
405	2022-11-16 06:44:00	0
406	2022-11-16 06:45:00	0
407	2022-11-16 06:46:00	0
408	2022-11-16 06:47:00	0
409	2022-11-16 06:48:00	0
410	2022-11-16 06:49:00	0
411	2022-11-16 06:50:00	0.0841221
412	2022-11-16 06:51:00	0.0591325
413	2022-11-16 06:52:00	0.0772454
414	2022-11-16 06:53:00	0.0762826
415	2022-11-16 06:54:00	0.093727
416	2022-11-16 06:55:00	0.0885258
417	2022-11-16 06:56:00	0.0575027
418	2022-11-16 06:57:00	0.041618
419	2022-11-16 06:58:00	0.0405847
420	2022-11-16 06:59:00	0.0412868
421	2022-11-16 07:00:00	0.0433249
422	2022-11-16 07:01:00	0.0315124
423	2022-11-16 07:02:00	0.0405322
424	2022-11-16 07:03:00	0.0432709
425	2022-11-16 07:04:00	0.0478381
426	2022-11-16 07:05:00	0.0442622
427	2022-11-16 07:06:00	0.046649
428	2022-11-16 07:07:00	0.0425014
429	2022-11-16 07:08:00	0.0469192
430	2022-11-16 07:09:00	0.0340361
431	2022-11-16 07:10:00	0.0345756
432	2022-11-16 07:11:00	0.032111
433	2022-11-16 07:12:00	0.0762288
434	2022-11-16 07:13:00	0.278307
435	2022-11-16 07:14:00	1.577
436	2022-11-16 07:15:00	5.00329
437	2022-11-16 07:16:00	10.5391
438	2022-11-16 07:17:00	19.2582
439	2022-11-16 07:18:00	34.0389
440	2022-11-16 07:19:00	47.4224
441	2022-11-16 07:20:00	62.4114
442	2022-11-16 07:21:00	75.6474
443	2022-11-16 07:22:00	87.8404
444	2022-11-16 07:23:00	100.401
445	2022-11-16 07:24:00	114.792
446	2022-11-16 07:25:00	127.235
447	2022-11-16 07:26:00	133.543
448	2022-11-16 07:27:00	132.514
449	2022-11-16 07:28:00	118.931
450	2022-11-16 07:29:00	106.825
451	2022-11-16 07:30:00	83.6813
452	2022-11-16 07:31:00	72.7958
453	2022-11-16 07:32:00	55.5317
454	2022-11-16 07:33:00	37.7795
455	2022-11-16 07:34:00	25.5819
456	2022-11-16 07:35:00	16.4634
457	2022-11-16 07:36:00	9.62014
458	2022-11-16 07:37:00	5.5481
459	2022-11-16 07:38:00	2.75808
460	2022-11-16 07:39:00	1.28133
461	2022-11-16 07:40:00	0.611664
462	2022-11-16 07:41:00	0.324871
463	2022-11-16 07:42:00	0.229734
464	2022-11-16 07:43:00	0.13592
465	2022-11-16 07:44:00	0.133746
466	2022-11-16 07:45:00	0.116948
467	2022-11-16 07:46:00	0.130094
468	2022-11-16 07:47:00	0.14396
469	2022-11-16 07:48:00	0.135326
470	2022-11-16 07:49:00	0.132343
471	2022-11-16 07:50:00	0.141154
472	2022-11-16 07:51:00	0.148055
473	2022-11-16 07:52:00	0.145813
474	2022-11-16 07:53:00	0.131835
475	2022-11-16 07:54:00	0.152309
476	2022-11-16 07:55:00	0.109944
477	2022-11-16 07:56:00	0.161882
478	2022-11-16 07:57:00	0.151254
479	2022-11-16 07:58:00	0.132281
480	2022-11-16 07:59:00	0.137267
481	2022-11-16 08:00:00	0.0952487
482	2022-11-16 08:01:00	0.124297
483	2022-11-16 08:02:00	0.0990663
484	2022-11-16 08:03:00	0.0857623
485	2022-11-16 08:04:00	0.0894002
486	2022-11-16 08:05:00	0.0989967
487	2022-11-16 08:06:00	0.05978
488	2022-11-16 08:07:00	0.0637141
489	2022-11-16 08:08:00	0.0702588
490	2022-11-16 08:09:00	0.0503057
491	2022-11-16 08:10:00	0.0569829
492	2022-11-16 08:11:00	0.0462258
493	2022-11-16 08:12:00	0.0821589
494	2022-11-16 08:13:00	0.0941527
495	2022-11-16 08:14:00	0.0495714
496	2022-11-16 08:15:00	0.040154
497	2022-11-16 08:16:00	0.0513635
498	2022-11-16 08:17:00	0.0320698
499	2022-11-16 08:18:00	0.0448338
500	2022-11-16 08:19:00	0.0390171
501	2022-11-16 08:20:00	0.0344579
502	2022-11-16 08:21:00	0.0395917
503	2022-11-16 08:22:00	0.025413
504	2022-11-16 08:23:00	0.0592631
505	2022-11-16 08:24:00	0.0494137
506	2022-11-16 08:25:00	0.0423062
507	2022-11-16 08:26:00	0.0371773
508	2022-11-16 08:27:00	0.0362146
509	2022-11-16 08:28:00	0.0497589
510	2022-11-16 08:29:00	0.0651184
511	2022-11-16 08:30:00	0.0729838
512	2022-11-16 08:31:00	0.113337
513	2022-11-16 08:32:00	0.0909426
514	2022-11-16 08:33:00	0.152661
515	2022-11-16 08:34:00	0.154353
516	2022-11-16 08:35:00	0.20466
517	2022-11-16 08:36:00	0.159227
518	2022-11-16 08:37:00	0.20601
519	2022-11-16 08:38:00	0.163103
520	2022-11-16 08:39:00	0.198991
521	2022-11-16 08:40:00	0.190077
522	2022-11-16 08:41:00	0.23205
523	2022-11-16 08:42:00	0.229318
524	2022-11-16 08:43:00	0.204089
525	2022-11-16 08:44:00	0.263469
526	2022-11-16 08:45:00	0.236697
527	2022-11-16 08:46:00	0.189054
528	2022-11-16 08:47:00	0.259585
529	2022-11-16 08:48:00	0.28028
530	2022-11-16 08:49:00	0.290648
531	2022-11-16 08:50:00	0.267652
532	2022-11-16 08:51:00	0.273619
533	2022-11-16 08:52:00	0.28676
534	2022-11-16 08:53:00	0.373866
535	2022-11-16 08:54:00	0.417932
536	2022-11-16 08:55:00	0.500341
537	2022-11-16 08:56:00	0.544978
538	2022-11-16 08:57:00	0.525899
539	2022-11-16 08:58:00	0.531544
540	2022-11-16 08:59:00	0.612716
541	2022-11-16 09:00:00	0.631515
542	2022-11-16 09:01:00	0.737123
543	2022-11-16 09:02:00	0.68186
544	2022-11-16 09:03:00	0.769612
545	2022-11-16 09:04:00	0.731665
546	2022-11-16 09:05:00	0.797426
547	2022-11-16 09:06:00	0.852697
548	2022-11-16 09:07:00	0.933424
549	2022-11-16 09:08:00	0.985716
550	2022-11-16 09:09:00	1.04569
551	2022-11-16 09:10:00	1.08427
552	2022-11-16 09:11:00	1.17193
553	2022-11-16 09:12:00	1.18707
554	2022-11-16 09:13:00	1.3012
555	2022-11-16 09:14:00	1.24623
556	2022-11-16 09:15:00	1.36542
557	2022-11-16 09:16:00	1.29061
558	2022-11-16 09:17:00	1.44416
559	2022-11-16 09:18:00	1.37275
560	2022-11-16 09:19:00	1.43685
561	2022-11-16 09:20:00	1.50248
562	2022-11-16 09:21:00	1.35161
563	2022-11-16 09:22:00	1.3215
564	2022-11-16 09:23:00	1.29524
565	2022-11-16 09:24:00	1.21609
566	2022-11-16 09:25:00	1.13806
567	2022-11-16 09:26:00	1.19064
568	2022-11-16 09:27:00	1.14619
569	2022-11-16 09:28:00	1.04382
570	2022-11-16 09:29:00	1.06328
571	2022-11-16 09:30:00	1.03259
572	2022-11-16 09:31:00	0.980218
573	2022-11-16 09:32:00	0.961777
574	2022-11-16 09:33:00	0.894742
575	2022-11-16 09:34:00	0.83143
576	2022-11-16 09:35:00	0.904505
577	2022-11-16 09:36:00	0.787947
578	2022-11-16 09:37:00	0.765166
579	2022-11-16 09:38:00	0.701219
580	2022-11-16 09:39:00	0.684931
581	2022-11-16 09:40:00	0.698706
582	2022-11-16 09:41:00	0.715491
583	2022-11-16 09:42:00	0.671609
584	2022-11-16 09:43:00	0.573612
585	2022-11-16 09:44:00	0.640487
586	2022-11-16 09:45:00	0.571158
587	2022-11-16 09:46:00	0.587434
588	2022-11-16 09:47:00	0.599324
589	2022-11-16 09:48:00	0.531432
590	2022-11-16 09:49:00	0.560577
591	2022-11-16 09:50:00	0.485078
592	2022-11-16 09:51:00	0.526627
593	2022-11-16 09:52:00	0.461484
594	2022-11-16 09:53:00	0.45529
595	2022-11-16 09:54:00	0.497001
596	2022-11-16 09:55:00	0.45838
597	2022-11-16 09:56:00	0.504833
598	2022-11-16 09:57:00	0.405034
599	2022-11-16 09:58:00	0.460738
600	2022-11-16 09:59:00	0.417842
601	2022-11-16 10:00:00	0.458606
602	2022-11-16 10:01:00	0.444873
603	2022-11-16 10:02:00	0.370508
604	2022-11-16 10:03:00	0.371167
605	2022-11-16 10:04:00	0.431267
606	2022-11-16 10:05:00	0.440442
607	2022-11-16 10:06:00	0.381053
608	2022-11-16 10:07:00	0.38309
609	2022-11-16 10:08:00	0.440857
610	2022-11-16 10:09:00	0.381475
611	2022-11-16 10:10:00	0.437434
612	2022-11-16 10:11:00	0.336873
613	2022-11-16 10:12:00	0.397498
614	2022-11-16 10:13:00	0.31444
615	2022-11-16 10:14:00	0.37516
616	2022-11-16 10:15:00	0.34365
617	2022-11-16 10:16:00	0.372903
618	2022-11-16 10:17:00	0.365947
619	2022-11-16 10:18:00	0.390456
620	2022-11-16 10:19:00	0.312414
621	2022-11-16 10:20:00	0.411631
622	2022-11-16 10:21:00	0.307711
623	2022-11-16 10:22:00	0.315036
624	2022-11-16 10:23:00	0.306965
625	2022-11-16 10:24:00	0.383854
626	2022-11-16 10:25:00	0.311422
627	2022-11-16 10:26:00	0.279435
628	2022-11-16 10:27:00	0.244033
629	2022-11-16 10:28:00	0.263983
630	2022-11-16 10:29:00	0.304401
631	2022-11-16 10:30:00	0.314463
632	2022-11-16 10:31:00	0.331307
633	2022-11-16 10:32:00	0.332316
634	2022-11-16 10:33:00	0.316382
635	2022-11-16 10:34:00	0.306931
636	2022-11-16 10:35:00	0.276625
637	2022-11-16 10:36:00	0.336552
638	2022-11-16 10:37:00	0.31323
639	2022-11-16 10:38:00	0.32453
640	2022-11-16 10:39:00	0.456511
641	2022-11-16 10:40:00	0.304738
642	2022-11-16 10:41:00	0.257984
643	2022-11-16 10:42:00	0.239684
644	2022-11-16 10:43:00	0.261906
645	2022-11-16 10:44:00	0.262283
646	2022-11-16 10:45:00	0.278211
647	2022-11-16 10:46:00	0.31799
648	2022-11-16 10:47:00	0.280254
649	2022-11-16 10:48:00	0.255092
650	2022-11-16 10:49:00	0.287495
651	2022-11-16 10:50:00	0.314692
652	2022-11-16 10:51:00	0.248236
653	2022-11-16 10:52:00	0.28169
654	2022-11-16 10:53:00	0.257267
655	2022-11-16 10:54:00	0.283395
656	2022-11-16 10:55:00	0.245916
657	2022-11-16 10:56:00	0.27734
658	2022-11-16 10:57:00	0.299141
659	2022-11-16 10:58:00	0.295555
660	2022-11-16 10:59:00	0.32856
661	2022-11-16 11:00:00	0.289898
662	2022-11-16 11:01:00	0.292661
663	2022-11-16 11:02:00	0.277214
664	2022-11-16 11:03:00	0.276216
665	2022-11-16 11:04:00	0.358697
666	2022-11-16 11:05:00	0.297955
667	2022-11-16 11:06:00	0.324534
668	2022-11-16 11:07:00	0.296201
669	2022-11-16 11:08:00	0.299988
670	2022-11-16 11:09:00	0.344332
671	2022-11-16 11:10:00	0.264184
672	2022-11-16 11:11:00	0.347293
673	2022-11-16 11:12:00	0.241009
674	2022-11-16 11:13:00	0.270465
675	2022-11-16 11:14:00	0.315852
676	2022-11-16 11:15:00	0.43353
677	2022-11-16 11:16:00	0.238567
678	2022-11-16 11:17:00	0.251371
679	2022-11-16 11:18:00	0.266869
680	2022-11-16 11:19:00	0.339028
681	2022-11-16 11:20:00	0.245674
682	2022-11-16 11:21:00	0.301431
683	2022-11-16 11:22:00	0.249882
684	2022-11-16 11:23:00	0.259679
685	2022-11-16 11:24:00	0.260353
686	2022-11-16 11:25:00	0.281243
687	2022-11-16 11:26:00	0.241225
688	2022-11-16 11:27:00	0.245365
689	2022-11-16 11:28:00	0.351957
690	2022-11-16 11:29:00	0.321977
691	2022-11-16 11:30:00	0.257728
692	2022-11-16 11:31:00	0.283309
693	2022-11-16 11:32:00	0.275382
694	2022-11-16 11:33:00	0.259473
695	2022-11-16 11:34:00	0.268913
696	2022-11-16 11:35:00	0.286229
697	2022-11-16 11:36:00	0.322971
698	2022-11-16 11:37:00	0.284056
699	2022-11-16 11:38:00	0.356868
700	2022-11-16 11:39:00	0.24071
701	2022-11-16 11:40:00	0.450969
702	2022-11-16 11:41:00	0.265083
703	2022-11-16 11:42:00	0.267094
704	2022-11-16 11:43:00	0.342965
705	2022-11-16 11:44:00	0.291739
706	2022-11-16 11:45:00	0.282193
707	2022-11-16 11:46:00	0.396726
708	2022-11-16 11:47:00	0.27699
709	2022-11-16 11:48:00	0.324824
710	2022-11-16 11:49:00	0.305641
711	2022-11-16 11:50:00	0.313863
712	2022-11-16 11:51:00	0.250868
713	2022-11-16 11:52:00	0.294607
714	2022-11-16 11:53:00	0.324977
715	2022-11-16 11:54:00	0.298974
716	2022-11-16 11:55:00	0.239274
717	2022-11-16 11:56:00	0.214008
718	2022-11-16 11:57:00	0.248314
719	2022-11-16 11:58:00	0.297962
720	2022-11-16 11:59:00	0.276268
721	2022-11-16 12:00:00	0.301139
722	2022-11-16 12:01:00	0.262322
723	2022-11-16 12:02:00	0.262648
724	2022-11-16 12:03:00	0.244754
725	2022-11-16 12:04:00	0.266733
726	2022-11-16 12:05:00	0.307344
727	2022-11-16 12:06:00	0.58462
728	2022-11-16 12:07:00	0.337678
729	2022-11-16 12:08:00	0.331361
730	2022-11-16 12:09:00	0.379011
731	2022-11-16 12:10:00	0.26082
732	2022-11-16 12:11:00	0.36288
733	2022-11-16 12:12:00	0.320373
734	2022-11-16 12:13:00	0.251887
735	2022-11-16 12:14:00	0.34228
736	2022-11-16 12:15:00	0.214331
737	2022-11-16 12:16:00	0.265113
738	2022-11-16 12:17:00	0.270264
739	2022-11-16 12:18:00	0.283708
740	2022-11-16 12:19:00	0.354282
741	2022-11-16 12:20:00	0.305372
742	2022-11-16 12:21:00	0.30361
743	2022-11-16 12:22:00	0.252235
744	2022-11-16 12:23:00	0.341346
745	2022-11-16 12:24:00	0.313248
746	2022-11-16 12:25:00	0.25202
747	2022-11-16 12:26:00	0.28914
748	2022-11-16 12:27:00	0.304995
749	2022-11-16 12:28:00	0.297775
750	2022-11-16 12:29:00	0.277123
751	2022-11-16 12:30:00	0.31434
752	2022-11-16 12:31:00	0.29985
753	2022-11-16 12:32:00	0.265462
754	2022-11-16 12:33:00	0.296933
755	2022-11-16 12:34:00	0.272923
756	2022-11-16 12:35:00	0.299379
757	2022-11-16 12:36:00	0.24274
758	2022-11-16 12:37:00	0.311438
759	2022-11-16 12:38:00	0.262809
760	2022-11-16 12:39:00	0.24644
761	2022-11-16 12:40:00	0.303932
762	2022-11-16 12:41:00	0.299479
763	2022-11-16 12:42:00	0.258131
764	2022-11-16 12:43:00	0.346978
765	2022-11-16 12:44:00	0.329067
766	2022-11-16 12:45:00	0.228421
767	2022-11-16 12:46:00	0.250547
768	2022-11-16 12:47:00	0.270118
769	2022-11-16 12:48:00	0.302971
770	2022-11-16 12:49:00	0.269988
771	2022-11-16 12:50:00	0.263862
772	2022-11-16 12:51:00	0.300272
773	2022-11-16 12:52:00	0.333204
774	2022-11-16 12:53:00	0.247522
775	2022-11-16 12:54:00	0.295934
776	2022-11-16 12:55:00	0.322096
777	2022-11-16 12:56:00	0.34652
778	2022-11-16 12:57:00	0.346754
779	2022-11-16 12:58:00	0.321037
780	2022-11-16 12:59:00	0.256162
781	2022-11-16 13:00:00	0.224709
782	2022-11-16 13:01:00	0.319303
783	2022-11-16 13:02:00	0.378514
784	2022-11-16 13:03:00	0.360094
785	2022-11-16 13:04:00	0.270559
786	2022-11-16 13:05:00	0.249952
787	2022-11-16 13:06:00	0.289341
788	2022-11-16 13:07:00	0.410135
789	2022-11-16 13:08:00	0.27215
790	2022-11-16 13:09:00	0.237526
791	2022-11-16 13:10:00	0.218783
792	2022-11-16 13:11:00	0.246848
793	2022-11-16 13:12:00	0.237723
794	2022-11-16 13:13:00	0.251264
795	2022-11-16 13:14:00	0.227425
796	2022-11-16 13:15:00	0.215144
797	2022-11-16 13:16:00	0.221113
798	2022-11-16 13:17:00	0.339185
799	2022-11-16 13:18:00	0.308172
800	2022-11-16 13:19:00	0.345468
801	2022-11-16 13:20:00	0.32054
802	2022-11-16 13:21:00	0.260562
803	2022-11-16 13:22:00	0.296342
804	2022-11-16 13:23:00	0.274522
805	2022-11-16 13:24:00	0.243595
806	2022-11-16 13:25:00	0.228844
807	2022-11-16 13:26:00	0.270881
808	2022-11-16 13:27:00	0.277198
809	2022-11-16 13:28:00	0.235582
810	2022-11-16 13:29:00	0.299671
811	2022-11-16 13:30:00	0.270477
812	2022-11-16 13:31:00	0.239643
813	2022-11-16 13:32:00	0.348963
814	2022-11-16 13:33:00	0.256644
815	2022-11-16 13:34:00	0.286083
816	2022-11-16 13:35:00	0.25439
817	2022-11-16 13:36:00	0.30385
818	2022-11-16 13:37:00	0.273513
819	2022-11-16 13:38:00	0.311683
820	2022-11-16 13:39:00	0.270866
821	2022-11-16 13:40:00	0.304129
822	2022-11-16 13:41:00	0.34168
823	2022-11-16 13:42:00	0.447836
824	2022-11-16 13:43:00	0.295603
825	2022-11-16 13:44:00	0.280982
826	2022-11-16 13:45:00	0.254734
827	2022-11-16 13:46:00	0.22829
828	2022-11-16 13:47:00	0.315565
829	2022-11-16 13:48:00	0.289117
830	2022-11-16 13:49:00	0.305191
831	2022-11-16 13:50:00	0.304689
832	2022-11-16 13:51:00	0.278874
833	2022-11-16 13:52:00	0.289271
834	2022-11-16 13:53:00	0.278055
835	2022-11-16 13:54:00	0.29637
836	2022-11-16 13:55:00	0.273724
837	2022-11-16 13:56:00	0.279001
838	2022-11-16 13:57:00	0.242904
839	2022-11-16 13:58:00	0.269015
840	2022-11-16 13:59:00	0.259059
841	2022-11-16 14:00:00	0.276667
842	2022-11-16 14:01:00	0.354892
843	2022-11-16 14:02:00	0.269509
844	2022-11-16 14:03:00	0.284343
845	2022-11-16 14:04:00	0.26805
846	2022-11-16 14:05:00	0.34551
847	2022-11-16 14:06:00	0.288075
848	2022-11-16 14:07:00	0.325302
849	2022-11-16 14:08:00	0.26322
850	2022-11-16 14:09:00	0.282518
851	2022-11-16 14:10:00	0.279489
852	2022-11-16 14:11:00	0.340995
853	2022-11-16 14:12:00	0.264677
854	2022-11-16 14:13:00	0.372989
855	2022-11-16 14:14:00	0.281491
856	2022-11-16 14:15:00	0.31602
857	2022-11-16 14:16:00	0.252525
858	2022-11-16 14:17:00	0.285869
859	2022-11-16 14:18:00	0.282057
860	2022-11-16 14:19:00	0.27657
861	2022-11-16 14:20:00	0.296591
862	2022-11-16 14:21:00	0.245379
863	2022-11-16 14:22:00	0.325368
864	2022-11-16 14:23:00	0.343082
865	2022-11-16 14:24:00	0.242082
866	2022-11-16 14:25:00	0.256899
867	2022-11-16 14:26:00	0.30586
868	2022-11-16 14:27:00	0.268564
869	2022-11-16 14:28:00	0.311801
870	2022-11-16 14:29:00	0.32119
871	2022-11-16 14:30:00	0.204892
872	2022-11-16 14:31:00	0.272531
873	2022-11-16 14:32:00	0.321344
874	2022-11-16 14:33:00	0.239275
875	2022-11-16 14:34:00	0.285682
876	2022-11-16 14:35:00	0.300192
877	2022-11-16 14:36:00	0.25415
878	2022-11-16 14:37:00	0.278408
879	2022-11-16 14:38:00	0.272961
880	2022-11-16 14:39:00	0.274317
881	2022-11-16 14:40:00	0.245981
882	2022-11-16 14:41:00	0.263568
883	2022-11-16 14:42:00	0.274034
884	2022-11-16 14:43:00	0.2964
885	2022-11-16 14:44:00	0.3403
886	2022-11-16 14:45:00	0.325944
887	2022-11-16 14:46:00	0.227465
888	2022-11-16 14:47:00	0.316747
889	2022-11-16 14:48:00	0.235611
890	2022-11-16 14:49:00	0.287272
891	2022-11-16 14:50:00	0.304611
892	2022-11-16 14:51:00	0.322914
893	2022-11-16 14:52:00	0.338061
894	2022-11-16 14:53:00	0.274447
895	2022-11-16 14:54:00	0.277253
896	2022-11-16 14:55:00	0.26726
897	2022-11-16 14:56:00	0.333585
898	2022-11-16 14:57:00	0.222965
899	2022-11-16 14:58:00	0.271773
900	2022-11-16 14:59:00	0.295955
901	2022-11-16 15:00:00	0.27527
902	2022-11-16 15:01:00	0.313216
903	2022-11-16 15:02:00	0.288323
904	2022-11-16 15:03:00	0.309441
905	2022-11-16 15:04:00	0.260528
906	2022-11-16 15:05:00	0.221421
907	2022-11-16 15:06:00	0.249492
908	2022-11-16 15:07:00	0.401251
909	2022-11-16 15:08:00	0.229982
910	2022-11-16 15:09:00	0.261588
911	2022-11-16 15:10:00	0.349803
912	2022-11-16 15:11:00	0.280421
913	2022-11-16 15:12:00	0.337841
914	2022-11-16 15:13:00	0.335908
915	2022-11-16 15:14:00	0.342017
916	2022-11-16 15:15:00	0.297899
917	2022-11-16 15:16:00	0.249284
918	2022-11-16 15:17:00	0.304048
919	2022-11-16 15:18:00	0.269463
920	2022-11-16 15:19:00	0.267749
921	2022-11-16 15:20:00	0.312726
922	2022-11-16 15:21:00	0.272322
923	2022-11-16 15:22:00	0.25038
924	2022-11-16 15:23:00	0.328065
925	2022-11-16 15:24:00	0.273818
926	2022-11-16 15:25:00	0.233445
927	2022-11-16 15:26:00	0.321945
928	2022-11-16 15:27:00	0.249819
929	2022-11-16 15:28:00	0.293932
930	2022-11-16 15:29:00	0.266492
931	2022-11-16 15:30:00	0.297446
932	2022-11-16 15:31:00	0.294951
933	2022-11-16 15:32:00	0.256699
934	2022-11-16 15:33:00	0.308149
935	2022-11-16 15:34:00	0.431891
936	2022-11-16 15:35:00	0.27205
937	2022-11-16 15:36:00	0.248204
938	2022-11-16 15:37:00	0.304852
939	2022-11-16 15:38:00	0.306552
940	2022-11-16 15:39:00	0.24097
941	2022-11-16 15:40:00	0.319508
942	2022-11-16 15:41:00	0.337581
943	2022-11-16 15:42:00	0.292074
944	2022-11-16 15:43:00	0.367931
945	2022-11-16 15:44:00	0.2619
946	2022-11-16 15:45:00	0.266876
947	2022-11-16 15:46:00	0.285061
948	2022-11-16 15:47:00	0.243245
949	2022-11-16 15:48:00	0.258042
950	2022-11-16 15:49:00	0.325657
951	2022-11-16 15:50:00	0.24885
952	2022-11-16 15:51:00	0.282867
953	2022-11-16 15:52:00	0.241247
954	2022-11-16 15:53:00	0.299366
955	2022-11-16 15:54:00	0.367901
956	2022-11-16 15:55:00	0.301375
957	2022-11-16 15:56:00	0.296173
958	2022-11-16 15:57:00	0.269094
959	2022-11-16 15:58:00	0.262003
960	2022-11-16 15:59:00	0.271555
961	2022-11-16 16:00:00	0.288772
962	2022-11-16 16:01:00	0.382837
963	2022-11-16 16:02:00	0.332884
964	2022-11-16 16:03:00	0.270605
965	2022-11-16 16:04:00	0.276902
966	2022-11-16 16:05:00	0.296184
967	2022-11-16 16:06:00	0.244546
968	2022-11-16 16:07:00	0.287537
969	2022-11-16 16:08:00	0.270376
970	2022-11-16 16:09:00	0.264175
971	2022-11-16 16:10:00	0.321175
972	2022-11-16 16:11:00	0.236396
973	2022-11-16 16:12:00	0.238711
974	2022-11-16 16:13:00	0.285217
975	2022-11-16 16:14:00	0.283071
976	2022-11-16 16:15:00	0.358927
977	2022-11-16 16:16:00	0.340106
978	2022-11-16 16:17:00	0.233843
979	2022-11-16 16:18:00	0.403677
980	2022-11-16 16:19:00	0.375786
981	2022-11-16 16:20:00	0.275322
982	2022-11-16 16:21:00	0.378043
983	2022-11-16 16:22:00	0.242085
984	2022-11-16 16:23:00	0.272555
985	2022-11-16 16:24:00	0.256487
986	2022-11-16 16:25:00	0.304907
987	2022-11-16 16:26:00	0.331321
988	2022-11-16 16:27:00	0.317565
989	2022-11-16 16:28:00	0.29893
990	2022-11-16 16:29:00	0.289869
991	2022-11-16 16:30:00	0.359198
992	2022-11-16 16:31:00	0.319269
993	2022-11-16 16:32:00	0.397219
994	2022-11-16 16:33:00	0.426931
995	2022-11-16 16:34:00	0.28066
996	2022-11-16 16:35:00	0.374499
997	2022-11-16 16:36:00	0.28595
998	2022-11-16 16:37:00	0.256595
999	2022-11-16 16:38:00	0.257968
1000	2022-11-16 16:39:00	0.252143
1001	2022-11-16 16:40:00	0.274258
1002	2022-11-16 16:41:00	0.279296
1003	2022-11-16 16:42:00	0.284118
1004	2022-11-16 16:43:00	0.338448
1005	2022-11-16 16:44:00	0.353896
1006	2022-11-16 16:45:00	0.329259
1007	2022-11-16 16:46:00	0.288801
1008	2022-11-16 16:47:00	0.300244
1009	2022-11-16 16:48:00	0.319821
1010	2022-11-16 16:49:00	0.24758
1011	2022-11-16 16:50:00	0.374316
1012	2022-11-16 16:51:00	0.268859
1013	2022-11-16 16:52:00	0.322808
1014	2022-11-16 16:53:00	0.273664
1015	2022-11-16 16:54:00	0.31784
1016	2022-11-16 16:55:00	0.370746
1017	2022-11-16 16:56:00	0.287129
1018	2022-11-16 16:57:00	0.256731
1019	2022-11-16 16:58:00	0.238476
1020	2022-11-16 16:59:00	0.271825
1021	2022-11-16 17:00:00	0.291437
1022	2022-11-16 17:01:00	0.254878
1023	2022-11-16 17:02:00	0.269297
1024	2022-11-16 17:03:00	0.311143
1025	2022-11-16 17:04:00	0.283019
1026	2022-11-16 17:05:00	0.273425
1027	2022-11-16 17:06:00	0.248492
1028	2022-11-16 17:07:00	0.28772
1029	2022-11-16 17:08:00	0.285089
1030	2022-11-16 17:09:00	0.290225
1031	2022-11-16 17:10:00	0.276193
1032	2022-11-16 17:11:00	0.296468
1033	2022-11-16 17:12:00	0.309095
1034	2022-11-16 17:13:00	0.293443
1035	2022-11-16 17:14:00	0.296538
1036	2022-11-16 17:15:00	0.216142
1037	2022-11-16 17:16:00	0.255318
1038	2022-11-16 17:17:00	0.331839
1039	2022-11-16 17:18:00	0.287149
1040	2022-11-16 17:19:00	0.297874
1041	2022-11-16 17:20:00	0.263182
1042	2022-11-16 17:21:00	0.311649
1043	2022-11-16 17:22:00	0.258848
1044	2022-11-16 17:23:00	0.309879
1045	2022-11-16 17:24:00	0.361413
1046	2022-11-16 17:25:00	0.291491
1047	2022-11-16 17:26:00	0.315843
1048	2022-11-16 17:27:00	0.293382
1049	2022-11-16 17:28:00	0.299519
1050	2022-11-16 17:29:00	0.296345
1051	2022-11-16 17:30:00	0.274443
1052	2022-11-16 17:31:00	0.303455
1053	2022-11-16 17:32:00	0.323476
1054	2022-11-16 17:33:00	0.349266
1055	2022-11-16 17:34:00	0.246135
1056	2022-11-16 17:35:00	0.317847
1057	2022-11-16 17:36:00	0.28837
1058	2022-11-16 17:37:00	0.300022
1059	2022-11-16 17:38:00	0.23593
1060	2022-11-16 17:39:00	0.255001
1061	2022-11-16 17:40:00	0.297565
1062	2022-11-16 17:41:00	0.21098
1063	2022-11-16 17:42:00	0.266536
1064	2022-11-16 17:43:00	0.406127
1065	2022-11-16 17:44:00	0.22551
1066	2022-11-16 17:45:00	0.32623
1067	2022-11-16 17:46:00	0.419727
1068	2022-11-16 17:47:00	0.297582
1069	2022-11-16 17:48:00	0.302239
1070	2022-11-16 17:49:00	0.323768
1071	2022-11-16 17:50:00	0.253562
1072	2022-11-16 17:51:00	0.321412
1073	2022-11-16 17:52:00	0.371471
1074	2022-11-16 17:53:00	0.280784
1075	2022-11-16 17:54:00	0.282239
1076	2022-11-16 17:55:00	0.297835
1077	2022-11-16 17:56:00	0.24938
1078	2022-11-16 17:57:00	0.28881
1079	2022-11-16 17:58:00	0.296521
1080	2022-11-16 17:59:00	0.273642
1081	2022-11-16 18:00:00	0.32744
1082	2022-11-16 18:01:00	0.292125
1083	2022-11-16 18:02:00	0.337562
1084	2022-11-16 18:03:00	0.237506
1085	2022-11-16 18:04:00	0.242168
1086	2022-11-16 18:05:00	0.287255
1087	2022-11-16 18:06:00	0.351934
1088	2022-11-16 18:07:00	0.260193
1089	2022-11-16 18:08:00	0.30171
1090	2022-11-16 18:09:00	0.277345
1091	2022-11-16 18:10:00	0.370013
1092	2022-11-16 18:11:00	0.370011
1093	2022-11-16 18:12:00	0.302832
1094	2022-11-16 18:13:00	0.281273
1095	2022-11-16 18:14:00	0.272906
1096	2022-11-16 18:15:00	0.314133
1097	2022-11-16 18:16:00	0.302775
1098	2022-11-16 18:17:00	0.310668
1099	2022-11-16 18:18:00	0.286014
1100	2022-11-16 18:19:00	0.289926
1101	2022-11-16 18:20:00	0.29509
1102	2022-11-16 18:21:00	0.301472
1103	2022-11-16 18:22:00	0.311186
1104	2022-11-16 18:23:00	0.270036
1105	2022-11-16 18:24:00	0.341
1106	2022-11-16 18:25:00	0.226451
1107	2022-11-16 18:26:00	0.387955
1108	2022-11-16 18:27:00	0.267894
1109	2022-11-16 18:28:00	0.290366
1110	2022-11-16 18:29:00	0.270341
1111	2022-11-16 18:30:00	0.269533
1112	2022-11-16 18:31:00	0.311445
1113	2022-11-16 18:32:00	0.261828
1114	2022-11-16 18:33:00	0.321733
1115	2022-11-16 18:34:00	0.326522
1116	2022-11-16 18:35:00	0.331214
1117	2022-11-16 18:36:00	0.232431
1118	2022-11-16 18:37:00	0.289442
1119	2022-11-16 18:38:00	0.289118
1120	2022-11-16 18:39:00	0.310933
1121	2022-11-16 18:40:00	0.28582
1122	2022-11-16 18:41:00	0.279529
1123	2022-11-16 18:42:00	0.259955
1124	2022-11-16 18:43:00	0.298352
1125	2022-11-16 18:44:00	0.328711
1126	2022-11-16 18:45:00	0.291799
1127	2022-11-16 18:46:00	0.298126
1128	2022-11-16 18:47:00	0.260904
1129	2022-11-16 18:48:00	0.286753
1130	2022-11-16 18:49:00	0.283476
1131	2022-11-16 18:50:00	0.304355
1132	2022-11-16 18:51:00	0.302887
1133	2022-11-16 18:52:00	0.342131
1134	2022-11-16 18:53:00	0.26259
1135	2022-11-16 18:54:00	0.269934
1136	2022-11-16 18:55:00	0.392406
1137	2022-11-16 18:56:00	0.250707
1138	2022-11-16 18:57:00	0.319245
1139	2022-11-16 18:58:00	0.223242
1140	2022-11-16 18:59:00	0.313425
1141	2022-11-16 19:00:00	0.315868
1142	2022-11-16 19:01:00	0.268061
1143	2022-11-16 19:02:00	0.351837
1144	2022-11-16 19:03:00	0.29063
1145	2022-11-16 19:04:00	0.274656
1146	2022-11-16 19:05:00	0.288507
1147	2022-11-16 19:06:00	0.329145
1148	2022-11-16 19:07:00	0.340441
1149	2022-11-16 19:08:00	0.327317
1150	2022-11-16 19:09:00	0.229791
1151	2022-11-16 19:10:00	0.310848
1152	2022-11-16 19:11:00	0.303049
1153	2022-11-16 19:12:00	0.37314
1154	2022-11-16 19:13:00	0.279271
1155	2022-11-16 19:14:00	0.286448
1156	2022-11-16 19:15:00	0.336267
1157	2022-11-16 19:16:00	0.258002
1158	2022-11-16 19:17:00	0.244414
1159	2022-11-16 19:18:00	0.291729
1160	2022-11-16 19:19:00	0.256099
1161	2022-11-16 19:20:00	0.247106
1162	2022-11-16 19:21:00	0.230301
1163	2022-11-16 19:22:00	0.313266
1164	2022-11-16 19:23:00	0.284429
1165	2022-11-16 19:24:00	0.230833
1166	2022-11-16 19:25:00	0.295937
1167	2022-11-16 19:26:00	0.251415
1168	2022-11-16 19:27:00	0.31666
1169	2022-11-16 19:28:00	0.266796
1170	2022-11-16 19:29:00	0.325978
1171	2022-11-16 19:30:00	0.367318
1172	2022-11-16 19:31:00	0.257696
1173	2022-11-16 19:32:00	0.26626
1174	2022-11-16 19:33:00	0.317251
1175	2022-11-16 19:34:00	0.328858
1176	2022-11-16 19:35:00	0.31678
1177	2022-11-16 19:36:00	0.287515
1178	2022-11-16 19:37:00	0.28562
1179	2022-11-16 19:38:00	0.232409
1180	2022-11-16 19:39:00	0.229592
1181	2022-11-16 19:40:00	0.288885
1182	2022-11-16 19:41:00	0.341212
1183	2022-11-16 19:42:00	0.245275
1184	2022-11-16 19:43:00	0.250767
1185	2022-11-16 19:44:00	0.334823
1186	2022-11-16 19:45:00	0.287252
1187	2022-11-16 19:46:00	0.271588
1188	2022-11-16 19:47:00	0.256174
1189	2022-11-16 19:48:00	0.345008
1190	2022-11-16 19:49:00	0.284814
1191	2022-11-16 19:50:00	0.297816
1192	2022-11-16 19:51:00	0.290403
1193	2022-11-16 19:52:00	0.282283
1194	2022-11-16 19:53:00	0.261011
1195	2022-11-16 19:54:00	0.299999
1196	2022-11-16 19:55:00	0.297227
1197	2022-11-16 19:56:00	0.3129
1198	2022-11-16 19:57:00	0.370619
1199	2022-11-16 19:58:00	0.309556
1200	2022-11-16 19:59:00	0.304915
1201	2022-11-16 20:00:00	0.299202
1202	2022-11-16 20:01:00	0.311824
1203	2022-11-16 20:02:00	0.238142
1204	2022-11-16 20:03:00	0.417197
1205	2022-11-16 20:04:00	0.254292
1206	2022-11-16 20:05:00	0.265216
1207	2022-11-16 20:06:00	0.300501
1208	2022-11-16 20:07:00	0.305642
1209	2022-11-16 20:08:00	0.341555
1210	2022-11-16 20:09:00	0.36835
1211	2022-11-16 20:10:00	0.241757
1212	2022-11-16 20:11:00	0.268501
1213	2022-11-16 20:12:00	0.363019
1214	2022-11-16 20:13:00	0.325377
1215	2022-11-16 20:14:00	0.248753
1216	2022-11-16 20:15:00	0.297787
1217	2022-11-16 20:16:00	0.403282
1218	2022-11-16 20:17:00	0.270186
1219	2022-11-16 20:18:00	0.284789
1220	2022-11-16 20:19:00	0.277572
1221	2022-11-16 20:20:00	0.308297
1222	2022-11-16 20:21:00	0.234524
1223	2022-11-16 20:22:00	0.259176
1224	2022-11-16 20:23:00	0.266083
1225	2022-11-16 20:24:00	0.340572
1226	2022-11-16 20:25:00	0.259115
1227	2022-11-16 20:26:00	0.249154
1228	2022-11-16 20:27:00	0.259109
1229	2022-11-16 20:28:00	0.269864
1230	2022-11-16 20:29:00	0.329182
1231	2022-11-16 20:30:00	0.245828
1232	2022-11-16 20:31:00	0.305395
1233	2022-11-16 20:32:00	0.335006
1234	2022-11-16 20:33:00	0.302636
1235	2022-11-16 20:34:00	0.334048
1236	2022-11-16 20:35:00	0.273777
1237	2022-11-16 20:36:00	0.277098
1238	2022-11-16 20:37:00	0.302763
1239	2022-11-16 20:38:00	0.287148
1240	2022-11-16 20:39:00	0.26332
1241	2022-11-16 20:40:00	0.310192
1242	2022-11-16 20:41:00	0.342581
1243	2022-11-16 20:42:00	0.262519
1244	2022-11-16 20:43:00	0.286139
1245	2022-11-16 20:44:00	0.252527
1246	2022-11-16 20:45:00	0.280167
1247	2022-11-16 20:46:00	0.325788
1248	2022-11-16 20:47:00	0.310088
1249	2022-11-16 20:48:00	0.258188
1250	2022-11-16 20:49:00	0.339613
1251	2022-11-16 20:50:00	0.255151
1252	2022-11-16 20:51:00	0.261887
1253	2022-11-16 20:52:00	0.286312
1254	2022-11-16 20:53:00	0.279672
1255	2022-11-16 20:54:00	0.284323
1256	2022-11-16 20:55:00	0.334355
1257	2022-11-16 20:56:00	0.29072
1258	2022-11-16 20:57:00	0.294235
1259	2022-11-16 20:58:00	0.273425
1260	2022-11-16 20:59:00	0.333328
1261	2022-11-16 21:00:00	0.247961
1262	2022-11-16 21:01:00	0.259481
1263	2022-11-16 21:02:00	0.347156
1264	2022-11-16 21:03:00	0.375951
1265	2022-11-16 21:04:00	0.240057
1266	2022-11-16 21:05:00	0.285678
1267	2022-11-16 21:06:00	0.287467
1268	2022-11-16 21:07:00	0.291392
1269	2022-11-16 21:08:00	0.281267
1270	2022-11-16 21:09:00	0.236449
1271	2022-11-16 21:10:00	0.316045
1272	2022-11-16 21:11:00	0.271092
1273	2022-11-16 21:12:00	0.310258
1274	2022-11-16 21:13:00	0.329514
1275	2022-11-16 21:14:00	0.332838
1276	2022-11-16 21:15:00	0.303679
1277	2022-11-16 21:16:00	0.293973
1278	2022-11-16 21:17:00	0.256173
1279	2022-11-16 21:18:00	0.279673
1280	2022-11-16 21:19:00	0.293953
1281	2022-11-16 21:20:00	0.278654
1282	2022-11-16 21:21:00	0.31925
1283	2022-11-16 21:22:00	0.254727
1284	2022-11-16 21:23:00	0.256057
1285	2022-11-16 21:24:00	0.296943
1286	2022-11-16 21:25:00	0.248538
1287	2022-11-16 21:26:00	0.243621
1288	2022-11-16 21:27:00	0.249567
1289	2022-11-16 21:28:00	0.238637
1290	2022-11-16 21:29:00	0.324056
1291	2022-11-16 21:30:00	0.230243
1292	2022-11-16 21:31:00	0.351612
1293	2022-11-16 21:32:00	0.380628
1294	2022-11-16 21:33:00	0.30668
1295	2022-11-16 21:34:00	0.248969
1296	2022-11-16 21:35:00	0.288141
1297	2022-11-16 21:36:00	0.3497
1298	2022-11-16 21:37:00	0.289905
1299	2022-11-16 21:38:00	0.346603
1300	2022-11-16 21:39:00	0.235025
1301	2022-11-16 21:40:00	0.472423
1302	2022-11-16 21:41:00	0.222852
1303	2022-11-16 21:42:00	0.234061
1304	2022-11-16 21:43:00	0.232591
1305	2022-11-16 21:44:00	0.237137
1306	2022-11-16 21:45:00	0.268916
1307	2022-11-16 21:46:00	0.304971
1308	2022-11-16 21:47:00	0.287117
1309	2022-11-16 21:48:00	0.321457
1310	2022-11-16 21:49:00	0.258218
1311	2022-11-16 21:50:00	0.280822
1312	2022-11-16 21:51:00	0.298203
1313	2022-11-16 21:52:00	0.291065
1314	2022-11-16 21:53:00	0.391975
1315	2022-11-16 21:54:00	0.295585
1316	2022-11-16 21:55:00	0.274466
1317	2022-11-16 21:56:00	0.23166
1318	2022-11-16 21:57:00	0.281238
1319	2022-11-16 21:58:00	0.294611
1320	2022-11-16 21:59:00	0.314569
1321	2022-11-16 22:00:00	0.275439
1322	2022-11-16 22:01:00	0.319553
1323	2022-11-16 22:02:00	0.245617
1324	2022-11-16 22:03:00	0.303689
1325	2022-11-16 22:04:00	0.308768
1326	2022-11-16 22:05:00	0.257008
1327	2022-11-16 22:06:00	0.282733
1328	2022-11-16 22:07:00	0.390344
1329	2022-11-16 22:08:00	0.304786
1330	2022-11-16 22:09:00	0.317846
1331	2022-11-16 22:10:00	0.295455
1332	2022-11-16 22:11:00	0.266189
1333	2022-11-16 22:12:00	0.262544
1334	2022-11-16 22:13:00	0.331564
1335	2022-11-16 22:14:00	0.258942
1336	2022-11-16 22:15:00	0.410204
1337	2022-11-16 22:16:00	0.300131
1338	2022-11-16 22:17:00	0.259499
1339	2022-11-16 22:18:00	0.253731
1340	2022-11-16 22:19:00	0.314658
1341	2022-11-16 22:20:00	0.287641
1342	2022-11-16 22:21:00	0.253459
1343	2022-11-16 22:22:00	0.261907
1344	2022-11-16 22:23:00	0.266012
1345	2022-11-16 22:24:00	0.273021
1346	2022-11-16 22:25:00	0.260101
1347	2022-11-16 22:26:00	0.297148
1348	2022-11-16 22:27:00	0.277285
1349	2022-11-16 22:28:00	0.262995
1350	2022-11-16 22:29:00	0.291609
1351	2022-11-16 22:30:00	0.296728
1352	2022-11-16 22:31:00	0.258194
1353	2022-11-16 22:32:00	0.408304
1354	2022-11-16 22:33:00	0.314845
1355	2022-11-16 22:34:00	0.374242
1356	2022-11-16 22:35:00	0.305848
1357	2022-11-16 22:36:00	0.347558
1358	2022-11-16 22:37:00	0.382739
1359	2022-11-16 22:38:00	0.333369
1360	2022-11-16 22:39:00	0.32183
1361	2022-11-16 22:40:00	0.274602
1362	2022-11-16 22:41:00	0.281654
1363	2022-11-16 22:42:00	0.302277
1364	2022-11-16 22:43:00	0.254753
1365	2022-11-16 22:44:00	0.229936
1366	2022-11-16 22:45:00	0.298969
1367	2022-11-16 22:46:00	0.203108
1368	2022-11-16 22:47:00	0.311046
1369	2022-11-16 22:48:00	0.318369
1370	2022-11-16 22:49:00	0.264363
1371	2022-11-16 22:50:00	0.272045
1372	2022-11-16 22:51:00	0.292645
1373	2022-11-16 22:52:00	0.30851
1374	2022-11-16 22:53:00	0.257167
1375	2022-11-16 22:54:00	0.233858
1376	2022-11-16 22:55:00	0.254807
1377	2022-11-16 22:56:00	0.263566
1378	2022-11-16 22:57:00	0.304428
1379	2022-11-16 22:58:00	0.422986
1380	2022-11-16 22:59:00	0.271993
1381	2022-11-16 23:00:00	0.325289
1382	2022-11-16 23:01:00	0.292145
1383	2022-11-16 23:02:00	0.333352
1384	2022-11-16 23:03:00	0.282036
1385	2022-11-16 23:04:00	0.31653
1386	2022-11-16 23:05:00	0.290957
1387	2022-11-16 23:06:00	0.272043
1388	2022-11-16 23:07:00	0.279945
1389	2022-11-16 23:08:00	0.326013
1390	2022-11-16 23:09:00	0.250729
1391	2022-11-16 23:10:00	0.298608
1392	2022-11-16 23:11:00	0.250126
1393	2022-11-16 23:12:00	0.27355
1394	2022-11-16 23:13:00	0.30974
1395	2022-11-16 23:14:00	0.323608
1396	2022-11-16 23:15:00	0.268928
1397	2022-11-16 23:16:00	0.344085
1398	2022-11-16 23:17:00	0.312699
1399	2022-11-16 23:18:00	0.317817
1400	2022-11-16 23:19:00	0.311215
1401	2022-11-16 23:20:00	0.299369
1402	2022-11-16 23:21:00	0.272365
1403	2022-11-16 23:22:00	0.31973
1404	2022-11-16 23:23:00	0.282593
1405	2022-11-16 23:24:00	0.28531
1406	2022-11-16 23:25:00	0.331929
1407	2022-11-16 23:26:00	0.275747
1408	2022-11-16 23:27:00	0.32174
1409	2022-11-16 23:28:00	0.332893
1410	2022-11-16 23:29:00	0.295063
1411	2022-11-16 23:30:00	0.283069
1412	2022-11-16 23:31:00	0.297168
1413	2022-11-16 23:32:00	0.21552
1414	2022-11-16 23:33:00	0.233202
1415	2022-11-16 23:34:00	0.264572
1416	2022-11-16 23:35:00	0.26476
1417	2022-11-16 23:36:00	0.285251
1418	2022-11-16 23:37:00	0.28279
1419	2022-11-16 23:38:00	0.390677
1420	2022-11-16 23:39:00	0.367341
1421	2022-11-16 23:40:00	0.261541
1422	2022-11-16 23:41:00	0.28782
1423	2022-11-16 23:42:00	0.326507
1424	2022-11-16 23:43:00	0.341787
1425	2022-11-16 23:44:00	0.31359
1426	2022-11-16 23:45:00	0.287851
1427	2022-11-16 23:46:00	0.299031
1428	2022-11-16 23:47:00	0.269493
1429	2022-11-16 23:48:00	0.260238
1430	2022-11-16 23:49:00	0.322071
1431	2022-11-16 23:50:00	0.287112
1432	2022-11-16 23:51:00	0.316473
1433	2022-11-16 23:52:00	0.299654
1434	2022-11-16 23:53:00	0.328518
1435	2022-11-16 23:54:00	0.239494
1436	2022-11-16 23:55:00	0.327019
1437	2022-11-16 23:56:00	0.313821
1438	2022-11-16 23:57:00	0.270844
1439	2022-11-16 23:58:00	0.39281
1440	2022-11-16 23:59:00	0.282869
1441	2022-11-17	0.27701
1442	2022-11-17 00:01:00	0.257486
1443	2022-11-17 00:02:00	0.314007
1444	2022-11-17 00:03:00	0.274636
1445	2022-11-17 00:04:00	0.286171
1446	2022-11-17 00:05:00	0.261533
1447	2022-11-17 00:06:00	0.282198
1448	2022-11-17 00:07:00	0.249713
1449	2022-11-17 00:08:00	0.263631
1450	2022-11-17 00:09:00	0.256823
1451	2022-11-17 00:10:00	0.241268
1452	2022-11-17 00:11:00	0.313798
1453	2022-11-17 00:12:00	0.295128
1454	2022-11-17 00:13:00	0.283526
1455	2022-11-17 00:14:00	0.307032
1456	2022-11-17 00:15:00	0.252929
1457	2022-11-17 00:16:00	0.307742
1458	2022-11-17 00:17:00	0.262949
1459	2022-11-17 00:18:00	0.385825
1460	2022-11-17 00:19:00	0.314217
1461	2022-11-17 00:20:00	0.264385
1462	2022-11-17 00:21:00	0.251866
1463	2022-11-17 00:22:00	0.292101
1464	2022-11-17 00:23:00	0.295093
1465	2022-11-17 00:24:00	0.34137
1466	2022-11-17 00:25:00	0.330642
1467	2022-11-17 00:26:00	0.256107
1468	2022-11-17 00:27:00	0.330962
1469	2022-11-17 00:28:00	0.296624
1470	2022-11-17 00:29:00	0.256313
1471	2022-11-17 00:30:00	0.281545
1472	2022-11-17 00:31:00	0.321325
1473	2022-11-17 00:32:00	0.337268
1474	2022-11-17 00:33:00	0.279315
1475	2022-11-17 00:34:00	0.262288
1476	2022-11-17 00:35:00	0.319936
1477	2022-11-17 00:36:00	0.266631
1478	2022-11-17 00:37:00	0.254791
1479	2022-11-17 00:38:00	0.292884
1480	2022-11-17 00:39:00	0.254877
1481	2022-11-17 00:40:00	0.325706
1482	2022-11-17 00:41:00	0.311578
1483	2022-11-17 00:42:00	0.36706
1484	2022-11-17 00:43:00	0.319016
1485	2022-11-17 00:44:00	0.282226
1486	2022-11-17 00:45:00	0.2904
1487	2022-11-17 00:46:00	0.241181
1488	2022-11-17 00:47:00	0.263178
1489	2022-11-17 00:48:00	0.232058
1490	2022-11-17 00:49:00	0.306724
1491	2022-11-17 00:50:00	0.266793
1492	2022-11-17 00:51:00	0.243243
1493	2022-11-17 00:52:00	0.327432
1494	2022-11-17 00:53:00	0.346175
1495	2022-11-17 00:54:00	0.327357
1496	2022-11-17 00:55:00	0.253717
1497	2022-11-17 00:56:00	0.301273
1498	2022-11-17 00:57:00	0.269628
1499	2022-11-17 00:58:00	0.287922
1500	2022-11-17 00:59:00	0.304474
1501	2022-11-17 01:00:00	0.2529
1502	2022-11-17 01:01:00	0.307341
1503	2022-11-17 01:02:00	0.33274
1504	2022-11-17 01:03:00	0.25257
1505	2022-11-17 01:04:00	0.296634
1506	2022-11-17 01:05:00	0.353084
1507	2022-11-17 01:06:00	0.31233
1508	2022-11-17 01:07:00	0.239282
1509	2022-11-17 01:08:00	0.251598
1510	2022-11-17 01:09:00	0.273867
1511	2022-11-17 01:10:00	0.315236
1512	2022-11-17 01:11:00	0.279643
1513	2022-11-17 01:12:00	0.249446
1514	2022-11-17 01:13:00	0.260608
1515	2022-11-17 01:14:00	0.358663
1516	2022-11-17 01:15:00	0.310614
1517	2022-11-17 01:16:00	0.232589
1518	2022-11-17 01:17:00	0.305957
1519	2022-11-17 01:18:00	0.287638
1520	2022-11-17 01:19:00	0.246502
1521	2022-11-17 01:20:00	0.289594
1522	2022-11-17 01:21:00	0.243085
1523	2022-11-17 01:22:00	0.219268
1524	2022-11-17 01:23:00	0.301808
1525	2022-11-17 01:24:00	0.273675
1526	2022-11-17 01:25:00	0.288565
1527	2022-11-17 01:26:00	0.285875
1528	2022-11-17 01:27:00	0.332033
1529	2022-11-17 01:28:00	0.297291
1530	2022-11-17 01:29:00	0.324307
1531	2022-11-17 01:30:00	0.242073
1532	2022-11-17 01:31:00	0.314878
1533	2022-11-17 01:32:00	0.225856
1534	2022-11-17 01:33:00	0.318085
1535	2022-11-17 01:34:00	0.284037
1536	2022-11-17 01:35:00	0.363627
1537	2022-11-17 01:36:00	0.346606
1538	2022-11-17 01:37:00	0.494077
1539	2022-11-17 01:38:00	0.273399
1540	2022-11-17 01:39:00	0.300555
1541	2022-11-17 01:40:00	0.236704
1542	2022-11-17 01:41:00	0.306527
1543	2022-11-17 01:42:00	0.220216
1544	2022-11-17 01:43:00	0.218328
1545	2022-11-17 01:44:00	0.266633
1546	2022-11-17 01:45:00	0.277513
1547	2022-11-17 01:46:00	0.317857
1548	2022-11-17 01:47:00	0.309823
1549	2022-11-17 01:48:00	0.298565
1550	2022-11-17 01:49:00	0.331228
1551	2022-11-17 01:50:00	0.237844
1552	2022-11-17 01:51:00	0.257242
1553	2022-11-17 01:52:00	0.27918
1554	2022-11-17 01:53:00	0.275718
1555	2022-11-17 01:54:00	0.229605
1556	2022-11-17 01:55:00	0.312262
1557	2022-11-17 01:56:00	0.50742
1558	2022-11-17 01:57:00	0.287001
1559	2022-11-17 01:58:00	0.338324
1560	2022-11-17 01:59:00	0.310648
1561	2022-11-17 02:00:00	0.346944
1562	2022-11-17 02:01:00	0.28062
1563	2022-11-17 02:02:00	0.329972
1564	2022-11-17 02:03:00	0.310142
1565	2022-11-17 02:04:00	0.286782
1566	2022-11-17 02:05:00	0.242655
1567	2022-11-17 02:06:00	0.325277
1568	2022-11-17 02:07:00	0.371344
1569	2022-11-17 02:08:00	0.314637
1570	2022-11-17 02:09:00	0.275974
1571	2022-11-17 02:10:00	0.306517
1572	2022-11-17 02:11:00	0.246004
1573	2022-11-17 02:12:00	0.284216
1574	2022-11-17 02:13:00	0.394017
1575	2022-11-17 02:14:00	0.307315
1576	2022-11-17 02:15:00	0.338698
1577	2022-11-17 02:16:00	0.543547
1578	2022-11-17 02:17:00	0.284794
1579	2022-11-17 02:18:00	0.330674
1580	2022-11-17 02:19:00	0.293136
1581	2022-11-17 02:20:00	0.339119
1582	2022-11-17 02:21:00	0.317854
1583	2022-11-17 02:22:00	0.314812
1584	2022-11-17 02:23:00	0.300214
1585	2022-11-17 02:24:00	0.275933
1586	2022-11-17 02:25:00	0.268239
1587	2022-11-17 02:26:00	0.30883
1588	2022-11-17 02:27:00	0.308593
1589	2022-11-17 02:28:00	0.267693
1590	2022-11-17 02:29:00	0.242163
1591	2022-11-17 02:30:00	0.330725
1592	2022-11-17 02:31:00	0.286047
1593	2022-11-17 02:32:00	0.240226
1594	2022-11-17 02:33:00	0.351778
1595	2022-11-17 02:34:00	0.263022
1596	2022-11-17 02:35:00	0.311511
1597	2022-11-17 02:36:00	0.31889
1598	2022-11-17 02:37:00	0.365148
1599	2022-11-17 02:38:00	0.293495
1600	2022-11-17 02:39:00	0.355798
1601	2022-11-17 02:40:00	0.285767
1602	2022-11-17 02:41:00	0.311863
1603	2022-11-17 02:42:00	0.255107
1604	2022-11-17 02:43:00	0.232878
1605	2022-11-17 02:44:00	0.279161
1606	2022-11-17 02:45:00	0.305096
1607	2022-11-17 02:46:00	0.264559
1608	2022-11-17 02:47:00	0.266431
1609	2022-11-17 02:48:00	0.324226
1610	2022-11-17 02:49:00	0.317938
1611	2022-11-17 02:50:00	0.276751
1612	2022-11-17 02:51:00	0.268484
1613	2022-11-17 02:52:00	0.462257
1614	2022-11-17 02:53:00	0.328259
1615	2022-11-17 02:54:00	0.264125
1616	2022-11-17 02:55:00	0.308942
1617	2022-11-17 02:56:00	0.337583
1618	2022-11-17 02:57:00	0.319717
1619	2022-11-17 02:58:00	0.300889
1620	2022-11-17 02:59:00	0.281948
1621	2022-11-17 03:00:00	0.225531
1622	2022-11-17 03:01:00	0.312279
1623	2022-11-17 03:02:00	0.295391
1624	2022-11-17 03:03:00	0.341457
1625	2022-11-17 03:04:00	0.251233
1626	2022-11-17 03:05:00	0.323535
1627	2022-11-17 03:06:00	0.268049
1628	2022-11-17 03:07:00	0.268178
1629	2022-11-17 03:08:00	0.268651
1630	2022-11-17 03:09:00	0.225636
1631	2022-11-17 03:10:00	0.310613
1632	2022-11-17 03:11:00	0.380488
1633	2022-11-17 03:12:00	0.272136
1634	2022-11-17 03:13:00	0.293244
1635	2022-11-17 03:14:00	0.316077
1636	2022-11-17 03:15:00	0.256267
1637	2022-11-17 03:16:00	0.253779
1638	2022-11-17 03:17:00	0.250622
1639	2022-11-17 03:18:00	0.294014
1640	2022-11-17 03:19:00	0.196229
1641	2022-11-17 03:20:00	0.29574
1642	2022-11-17 03:21:00	0.34049
1643	2022-11-17 03:22:00	0.30048
1644	2022-11-17 03:23:00	0.330404
1645	2022-11-17 03:24:00	0.287741
1646	2022-11-17 03:25:00	0.303727
1647	2022-11-17 03:26:00	0.289449
1648	2022-11-17 03:27:00	0.350489
1649	2022-11-17 03:28:00	0.245245
1650	2022-11-17 03:29:00	0.297063
1651	2022-11-17 03:30:00	0.326539
1652	2022-11-17 03:31:00	0.361827
1653	2022-11-17 03:32:00	0.278705
1654	2022-11-17 03:33:00	0.297072
1655	2022-11-17 03:34:00	0.278016
1656	2022-11-17 03:35:00	0.296495
1657	2022-11-17 03:36:00	0.355684
1658	2022-11-17 03:37:00	0.278509
1659	2022-11-17 03:38:00	0.285178
1660	2022-11-17 03:39:00	0.2678
1661	2022-11-17 03:40:00	0.281197
1662	2022-11-17 03:41:00	0.253991
1663	2022-11-17 03:42:00	0.267576
1664	2022-11-17 03:43:00	0.317334
1665	2022-11-17 03:44:00	0.245217
1666	2022-11-17 03:45:00	0.347517
1667	2022-11-17 03:46:00	0.246277
1668	2022-11-17 03:47:00	0.291487
1669	2022-11-17 03:48:00	0.283273
1670	2022-11-17 03:49:00	0.248568
1671	2022-11-17 03:50:00	0.274688
1672	2022-11-17 03:51:00	0.275622
1673	2022-11-17 03:52:00	0.287953
1674	2022-11-17 03:53:00	0.342465
1675	2022-11-17 03:54:00	0.251426
1676	2022-11-17 03:55:00	0.268634
1677	2022-11-17 03:56:00	0.280586
1678	2022-11-17 03:57:00	0.274801
1679	2022-11-17 03:58:00	0.287575
1680	2022-11-17 03:59:00	0.280078
1681	2022-11-17 04:00:00	0.236829
1682	2022-11-17 04:01:00	0.356369
1683	2022-11-17 04:02:00	0.251974
1684	2022-11-17 04:03:00	0.230076
1685	2022-11-17 04:04:00	0.326407
1686	2022-11-17 04:05:00	0.251153
1687	2022-11-17 04:06:00	0.344885
1688	2022-11-17 04:07:00	0.331635
1689	2022-11-17 04:08:00	0.285519
1690	2022-11-17 04:09:00	0.405795
1691	2022-11-17 04:10:00	0.338308
1692	2022-11-17 04:11:00	0.282141
1693	2022-11-17 04:12:00	0.278914
1694	2022-11-17 04:13:00	0.245705
1695	2022-11-17 04:14:00	0.361109
1696	2022-11-17 04:15:00	0.310173
1697	2022-11-17 04:16:00	0.27116
1698	2022-11-17 04:17:00	0.372457
1699	2022-11-17 04:18:00	0.251177
1700	2022-11-17 04:19:00	0.267425
1701	2022-11-17 04:20:00	0.338491
1702	2022-11-17 04:21:00	0.357866
1703	2022-11-17 04:22:00	0.244952
1704	2022-11-17 04:23:00	0.257941
1705	2022-11-17 04:24:00	0.289475
1706	2022-11-17 04:25:00	0.309084
1707	2022-11-17 04:26:00	0.240075
1708	2022-11-17 04:27:00	0.252137
1709	2022-11-17 04:28:00	0.324595
1710	2022-11-17 04:29:00	0.296533
1711	2022-11-17 04:30:00	0.282736
1712	2022-11-17 04:31:00	0.247913
1713	2022-11-17 04:32:00	0.240144
1714	2022-11-17 04:33:00	0.301949
1715	2022-11-17 04:34:00	0.270824
1716	2022-11-17 04:35:00	0.324155
1717	2022-11-17 04:36:00	0.335321
1718	2022-11-17 04:37:00	0.311679
1719	2022-11-17 04:38:00	0.372336
1720	2022-11-17 04:39:00	0.338309
1721	2022-11-17 04:40:00	0.254068
1722	2022-11-17 04:41:00	0.270897
1723	2022-11-17 04:42:00	0.283066
1724	2022-11-17 04:43:00	0.277412
1725	2022-11-17 04:44:00	0.276534
1726	2022-11-17 04:45:00	0.284248
1727	2022-11-17 04:46:00	0.315613
1728	2022-11-17 04:47:00	0.304308
1729	2022-11-17 04:48:00	0.244334
1730	2022-11-17 04:49:00	0.367947
1731	2022-11-17 04:50:00	0.324708
1732	2022-11-17 04:51:00	0.28569
1733	2022-11-17 04:52:00	0.308974
1734	2022-11-17 04:53:00	0.272585
1735	2022-11-17 04:54:00	0.32393
1736	2022-11-17 04:55:00	0.313696
1737	2022-11-17 04:56:00	0.24844
1738	2022-11-17 04:57:00	0.243704
1739	2022-11-17 04:58:00	0.276911
1740	2022-11-17 04:59:00	0.392769
1741	2022-11-17 05:00:00	0.386064
1742	2022-11-17 05:01:00	0.297459
1743	2022-11-17 05:02:00	0.263943
1744	2022-11-17 05:03:00	0.254893
1745	2022-11-17 05:04:00	0.289287
1746	2022-11-17 05:05:00	0.233492
1747	2022-11-17 05:06:00	0.270926
1748	2022-11-17 05:07:00	0.252393
1749	2022-11-17 05:08:00	0.269239
1750	2022-11-17 05:09:00	0.268366
1751	2022-11-17 05:10:00	0.38295
1752	2022-11-17 05:11:00	0.26258
1753	2022-11-17 05:12:00	0.216992
1754	2022-11-17 05:13:00	0.238483
1755	2022-11-17 05:14:00	0.204195
1756	2022-11-17 05:15:00	0.252403
1757	2022-11-17 05:16:00	0.312436
1758	2022-11-17 05:17:00	0.325735
1759	2022-11-17 05:18:00	0.340479
1760	2022-11-17 05:19:00	0.264609
1761	2022-11-17 05:20:00	0.273098
1762	2022-11-17 05:21:00	0.311092
1763	2022-11-17 05:22:00	0.217038
1764	2022-11-17 05:23:00	0.240226
1765	2022-11-17 05:24:00	0.270778
1766	2022-11-17 05:25:00	0.297814
1767	2022-11-17 05:26:00	0.316552
1768	2022-11-17 05:27:00	0.340613
1769	2022-11-17 05:28:00	0.279161
1770	2022-11-17 05:29:00	0.313985
1771	2022-11-17 05:30:00	0.340268
1772	2022-11-17 05:31:00	0.277375
1773	2022-11-17 05:32:00	0.271856
1774	2022-11-17 05:33:00	0.26625
1775	2022-11-17 05:34:00	0.23651
1776	2022-11-17 05:35:00	0.296609
1777	2022-11-17 05:36:00	0.262427
1778	2022-11-17 05:37:00	0.286003
1779	2022-11-17 05:38:00	0.291286
1780	2022-11-17 05:39:00	0.310561
1781	2022-11-17 05:40:00	0.358005
1782	2022-11-17 05:41:00	0.332214
1783	2022-11-17 05:42:00	0.374537
1784	2022-11-17 05:43:00	0.33046
1785	2022-11-17 05:44:00	0.31897
1786	2022-11-17 05:45:00	0.283648
1787	2022-11-17 05:46:00	0.282965
1788	2022-11-17 05:47:00	0.348283
1789	2022-11-17 05:48:00	0.340078
1790	2022-11-17 05:49:00	0.243297
1791	2022-11-17 05:50:00	0.268358
1792	2022-11-17 05:51:00	0.263713
1793	2022-11-17 05:52:00	0.281292
1794	2022-11-17 05:53:00	0.315333
1795	2022-11-17 05:54:00	0.246882
1796	2022-11-17 05:55:00	0.292045
1797	2022-11-17 05:56:00	0.272012
1798	2022-11-17 05:57:00	0.232496
1799	2022-11-17 05:58:00	0.301472
1800	2022-11-17 05:59:00	0.283915
1801	2022-11-17 06:00:00	0.28945
1802	2022-11-17 06:01:00	0.301227
1803	2022-11-17 06:02:00	0.317291
1804	2022-11-17 06:03:00	0.248374
1805	2022-11-17 06:04:00	0.276284
1806	2022-11-17 06:05:00	0.30249
1807	2022-11-17 06:06:00	0.246014
1808	2022-11-17 06:07:00	0.317557
1809	2022-11-17 06:08:00	0.298126
1810	2022-11-17 06:09:00	0.307822
1811	2022-11-17 06:10:00	0.38542
1812	2022-11-17 06:11:00	0.438636
1813	2022-11-17 06:12:00	0.332989
1814	2022-11-17 06:13:00	0.366787
1815	2022-11-17 06:14:00	0.299462
1816	2022-11-17 06:15:00	0.339849
1817	2022-11-17 06:16:00	0.275307
1818	2022-11-17 06:17:00	0.261086
1819	2022-11-17 06:18:00	0.330515
1820	2022-11-17 06:19:00	0.276829
1821	2022-11-17 06:20:00	0.293469
1822	2022-11-17 06:21:00	0.236794
1823	2022-11-17 06:22:00	0.384522
1824	2022-11-17 06:23:00	0.280127
1825	2022-11-17 06:24:00	0.321064
1826	2022-11-17 06:25:00	0.294981
1827	2022-11-17 06:26:00	0.316301
1828	2022-11-17 06:27:00	0.267165
1829	2022-11-17 06:28:00	0.294026
1830	2022-11-17 06:29:00	0.287691
1831	2022-11-17 06:30:00	0.271173
1832	2022-11-17 06:31:00	0.243523
1833	2022-11-17 06:32:00	0.249935
1834	2022-11-17 06:33:00	0.241472
1835	2022-11-17 06:34:00	0.241186
1836	2022-11-17 06:35:00	0.298474
1837	2022-11-17 06:36:00	0.2708
1838	2022-11-17 06:37:00	0.310113
1839	2022-11-17 06:38:00	0.314833
1840	2022-11-17 06:39:00	0.235759
1841	2022-11-17 06:40:00	0.266295
1842	2022-11-17 06:41:00	0.248199
1843	2022-11-17 06:42:00	0.313324
1844	2022-11-17 06:43:00	0.262598
1845	2022-11-17 06:44:00	0.32946
1846	2022-11-17 06:45:00	0.291713
1847	2022-11-17 06:46:00	0.289061
1848	2022-11-17 06:47:00	0.298823
1849	2022-11-17 06:48:00	0.328244
1850	2022-11-17 06:49:00	0.263958
1851	2022-11-17 06:50:00	0.307825
1852	2022-11-17 06:51:00	0.301715
1853	2022-11-17 06:52:00	0.252517
1854	2022-11-17 06:53:00	0.285488
1855	2022-11-17 06:54:00	0.259043
1856	2022-11-17 06:55:00	0.342219
1857	2022-11-17 06:56:00	0.314569
1858	2022-11-17 06:57:00	0.357719
1859	2022-11-17 06:58:00	0.31889
1860	2022-11-17 06:59:00	0.296893
1861	2022-11-17 07:00:00	0.26862
1862	2022-11-17 07:01:00	0.236242
1863	2022-11-17 07:02:00	0.290965
1864	2022-11-17 07:03:00	0.438729
1865	2022-11-17 07:04:00	0.311912
1866	2022-11-17 07:05:00	0.396665
1867	2022-11-17 07:06:00	0.312104
1868	2022-11-17 07:07:00	0.274376
1869	2022-11-17 07:08:00	0.314531
1870	2022-11-17 07:09:00	0.245363
1871	2022-11-17 07:10:00	0.239709
1872	2022-11-17 07:11:00	0.302189
1873	2022-11-17 07:12:00	0.305847
1874	2022-11-17 07:13:00	0.278078
1875	2022-11-17 07:14:00	0.365346
1876	2022-11-17 07:15:00	0.285017
1877	2022-11-17 07:16:00	0.259323
1878	2022-11-17 07:17:00	0.261001
1879	2022-11-17 07:18:00	0.262887
1880	2022-11-17 07:19:00	0.277786
1881	2022-11-17 07:20:00	0.285982
1882	2022-11-17 07:21:00	0.330905
1883	2022-11-17 07:22:00	0.294049
1884	2022-11-17 07:23:00	0.337653
1885	2022-11-17 07:24:00	0.30039
1886	2022-11-17 07:25:00	0.372023
1887	2022-11-17 07:26:00	0.323891
1888	2022-11-17 07:27:00	0.3002
1889	2022-11-17 07:28:00	0.351253
1890	2022-11-17 07:29:00	0.249588
1891	2022-11-17 07:30:00	0.328142
1892	2022-11-17 07:31:00	0.288367
1893	2022-11-17 07:32:00	0.243377
1894	2022-11-17 07:33:00	0.310707
1895	2022-11-17 07:34:00	0.276369
1896	2022-11-17 07:35:00	0.235489
1897	2022-11-17 07:36:00	0.279002
1898	2022-11-17 07:37:00	0.288754
1899	2022-11-17 07:38:00	0.331243
1900	2022-11-17 07:39:00	0.319397
1901	2022-11-17 07:40:00	0.307787
1902	2022-11-17 07:41:00	0.340987
1903	2022-11-17 07:42:00	0.313771
1904	2022-11-17 07:43:00	0.282426
1905	2022-11-17 07:44:00	0.333054
1906	2022-11-17 07:45:00	0.321198
1907	2022-11-17 07:46:00	0.281189
1908	2022-11-17 07:47:00	0.235998
1909	2022-11-17 07:48:00	0.301444
1910	2022-11-17 07:49:00	0.325837
1911	2022-11-17 07:50:00	0.262516
1912	2022-11-17 07:51:00	0.319949
1913	2022-11-17 07:52:00	0.279719
1914	2022-11-17 07:53:00	0.260463
1915	2022-11-17 07:54:00	0.337596
1916	2022-11-17 07:55:00	0.319196
1917	2022-11-17 07:56:00	0.25826
1918	2022-11-17 07:57:00	0.2776
1919	2022-11-17 07:58:00	0.259029
1920	2022-11-17 07:59:00	0.315667
1921	2022-11-17 08:00:00	0.249528
1922	2022-11-17 08:01:00	0.337682
1923	2022-11-17 08:02:00	0.332826
1924	2022-11-17 08:03:00	0.289303
1925	2022-11-17 08:04:00	0.228258
1926	2022-11-17 08:05:00	0.234214
1927	2022-11-17 08:06:00	0.400389
1928	2022-11-17 08:07:00	0.247222
1929	2022-11-17 08:08:00	0.270341
1930	2022-11-17 08:09:00	0.285547
1931	2022-11-17 08:10:00	0.29005
1932	2022-11-17 08:11:00	0.273878
1933	2022-11-17 08:12:00	0.269527
1934	2022-11-17 08:13:00	0.271625
1935	2022-11-17 08:14:00	0.431527
1936	2022-11-17 08:15:00	0.307102
1937	2022-11-17 08:16:00	0.266217
1938	2022-11-17 08:17:00	0.234087
1939	2022-11-17 08:18:00	0.302388
1940	2022-11-17 08:19:00	0.311356
1941	2022-11-17 08:20:00	0.377473
1942	2022-11-17 08:21:00	0.286525
1943	2022-11-17 08:22:00	0.323128
1944	2022-11-17 08:23:00	0.261156
1945	2022-11-17 08:24:00	0.309227
1946	2022-11-17 08:25:00	0.246201
1947	2022-11-17 08:26:00	0.283486
1948	2022-11-17 08:27:00	0.292362
1949	2022-11-17 08:28:00	0.330625
1950	2022-11-17 08:29:00	0.206699
1951	2022-11-17 08:30:00	0.293288
1952	2022-11-17 08:31:00	0.313366
1953	2022-11-17 08:32:00	0.264756
1954	2022-11-17 08:33:00	0.289838
1955	2022-11-17 08:34:00	0.324095
1956	2022-11-17 08:35:00	0.315551
1957	2022-11-17 08:36:00	0.271052
1958	2022-11-17 08:37:00	0.282657
1959	2022-11-17 08:38:00	0.287388
1960	2022-11-17 08:39:00	0.236348
1961	2022-11-17 08:40:00	0.309604
1962	2022-11-17 08:41:00	0.327158
1963	2022-11-17 08:42:00	0.269987
1964	2022-11-17 08:43:00	0.406444
1965	2022-11-17 08:44:00	0.307107
1966	2022-11-17 08:45:00	0.26993
1967	2022-11-17 08:46:00	0.296552
1968	2022-11-17 08:47:00	0.345234
1969	2022-11-17 08:48:00	0.293178
1970	2022-11-17 08:49:00	0.211641
1971	2022-11-17 08:50:00	0.298605
1972	2022-11-17 08:51:00	0.260924
1973	2022-11-17 08:52:00	0.272703
1974	2022-11-17 08:53:00	0.250952
1975	2022-11-17 08:54:00	0.294743
1976	2022-11-17 08:55:00	0.282642
1977	2022-11-17 08:56:00	0.27056
1978	2022-11-17 08:57:00	0.264025
1979	2022-11-17 08:58:00	0.371316
1980	2022-11-17 08:59:00	0.34791
1981	2022-11-17 09:00:00	0.239755
1982	2022-11-17 09:01:00	0.35439
1983	2022-11-17 09:02:00	0.311284
1984	2022-11-17 09:03:00	0.27227
1985	2022-11-17 09:04:00	0.363377
1986	2022-11-17 09:05:00	0.351355
1987	2022-11-17 09:06:00	0.349592
1988	2022-11-17 09:07:00	0.325146
1989	2022-11-17 09:08:00	0.260486
1990	2022-11-17 09:09:00	0.340169
1991	2022-11-17 09:10:00	0.322216
1992	2022-11-17 09:11:00	0.308006
1993	2022-11-17 09:12:00	0.327312
1994	2022-11-17 09:13:00	0.312505
1995	2022-11-17 09:14:00	0.277317
1996	2022-11-17 09:15:00	0.293792
[truncated: 36,884 more rows]

## Sheet: Fig 2a_f_g HERA HSU2
#HERA HSU2 Sensor dose rates
#Tab delimited data file
#BinNo	Time	DoseRate(Water)uGy/min
0	2022-11-15 23:59:00	0
1	2022-11-16	0
2	2022-11-16 00:01:00	0
3	2022-11-16 00:02:00	0
4	2022-11-16 00:03:00	0
5	2022-11-16 00:04:00	0
6	2022-11-16 00:05:00	0
7	2022-11-16 00:06:00	0
8	2022-11-16 00:07:00	0
9	2022-11-16 00:08:00	0
10	2022-11-16 00:09:00	0
11	2022-11-16 00:10:00	0
12	2022-11-16 00:11:00	0
13	2022-11-16 00:12:00	0
14	2022-11-16 00:13:00	0
15	2022-11-16 00:14:00	0
16	2022-11-16 00:15:00	0
17	2022-11-16 00:16:00	0
18	2022-11-16 00:17:00	0
19	2022-11-16 00:18:00	0
20	2022-11-16 00:19:00	0
21	2022-11-16 00:20:00	0
22	2022-11-16 00:21:00	0
23	2022-11-16 00:22:00	0
24	2022-11-16 00:23:00	0
25	2022-11-16 00:24:00	0
26	2022-11-16 00:25:00	0
27	2022-11-16 00:26:00	0
28	2022-11-16 00:27:00	0
29	2022-11-16 00:28:00	0
30	2022-11-16 00:29:00	0
31	2022-11-16 00:30:00	0
32	2022-11-16 00:31:00	0
33	2022-11-16 00:32:00	0
34	2022-11-16 00:33:00	0
35	2022-11-16 00:34:00	0
36	2022-11-16 00:35:00	0
37	2022-11-16 00:36:00	0
38	2022-11-16 00:37:00	0
39	2022-11-16 00:38:00	0
40	2022-11-16 00:39:00	0
41	2022-11-16 00:40:00	0
42	2022-11-16 00:41:00	0
43	2022-11-16 00:42:00	0
44	2022-11-16 00:43:00	0
45	2022-11-16 00:44:00	0
46	2022-11-16 00:45:00	0
47	2022-11-16 00:46:00	0
48	2022-11-16 00:47:00	0
49	2022-11-16 00:48:00	0
50	2022-11-16 00:49:00	0
51	2022-11-16 00:50:00	0
52	2022-11-16 00:51:00	0
53	2022-11-16 00:52:00	0
54	2022-11-16 00:53:00	0
55	2022-11-16 00:54:00	0
56	2022-11-16 00:55:00	0
57	2022-11-16 00:56:00	0
58	2022-11-16 00:57:00	0
59	2022-11-16 00:58:00	0
60	2022-11-16 00:59:00	0
61	2022-11-16 01:00:00	0
62	2022-11-16 01:01:00	0
63	2022-11-16 01:02:00	0
64	2022-11-16 01:03:00	0
65	2022-11-16 01:04:00	0
66	2022-11-16 01:05:00	0
67	2022-11-16 01:06:00	0
68	2022-11-16 01:07:00	0
69	2022-11-16 01:08:00	0
70	2022-11-16 01:09:00	0
71	2022-11-16 01:10:00	0
72	2022-11-16 01:11:00	0
73	2022-11-16 01:12:00	0
74	2022-11-16 01:13:00	0
75	2022-11-16 01:14:00	0
76	2022-11-16 01:15:00	0
77	2022-11-16 01:16:00	0
78	2022-11-16 01:17:00	0
79	2022-11-16 01:18:00	0
80	2022-11-16 01:19:00	0
81	2022-11-16 01:20:00	0
82	2022-11-16 01:21:00	0
83	2022-11-16 01:22:00	0
84	2022-11-16 01:23:00	0
85	2022-11-16 01:24:00	0
86	2022-11-16 01:25:00	0
87	2022-11-16 01:26:00	0
88	2022-11-16 01:27:00	0
89	2022-11-16 01:28:00	0
90	2022-11-16 01:29:00	0
91	2022-11-16 01:30:00	0
92	2022-11-16 01:31:00	0
93	2022-11-16 01:32:00	0
94	2022-11-16 01:33:00	0
95	2022-11-16 01:34:00	0
96	2022-11-16 01:35:00	0
97	2022-11-16 01:36:00	0
98	2022-11-16 01:37:00	0
99	2022-11-16 01:38:00	0
100	2022-11-16 01:39:00	0
101	2022-11-16 01:40:00	0
102	2022-11-16 01:41:00	0
103	2022-11-16 01:42:00	0
104	2022-11-16 01:43:00	0
105	2022-11-16 01:44:00	0
106	2022-11-16 01:45:00	0
107	2022-11-16 01:46:00	0
108	2022-11-16 01:47:00	0
109	2022-11-16 01:48:00	0
110	2022-11-16 01:49:00	0
111	2022-11-16 01:50:00	0
112	2022-11-16 01:51:00	0
113	2022-11-16 01:52:00	0
114	2022-11-16 01:53:00	0
115	2022-11-16 01:54:00	0
116	2022-11-16 01:55:00	0
117	2022-11-16 01:56:00	0
118	2022-11-16 01:57:00	0
119	2022-11-16 01:58:00	0
120	2022-11-16 01:59:00	0
121	2022-11-16 02:00:00	0
122	2022-11-16 02:01:00	0
123	2022-11-16 02:02:00	0
124	2022-11-16 02:03:00	0
125	2022-11-16 02:04:00	0
126	2022-11-16 02:05:00	0
127	2022-11-16 02:06:00	0
128	2022-11-16 02:07:00	0
129	2022-11-16 02:08:00	0
130	2022-11-16 02:09:00	0
131	2022-11-16 02:10:00	0
132	2022-11-16 02:11:00	0
133	2022-11-16 02:12:00	0
134	2022-11-16 02:13:00	0
135	2022-11-16 02:14:00	0
136	2022-11-16 02:15:00	0
137	2022-11-16 02:16:00	0
138	2022-11-16 02:17:00	0
139	2022-11-16 02:18:00	0
140	2022-11-16 02:19:00	0
141	2022-11-16 02:20:00	0
142	2022-11-16 02:21:00	0
143	2022-11-16 02:22:00	0
144	2022-11-16 02:23:00	0
145	2022-11-16 02:24:00	0
146	2022-11-16 02:25:00	0
147	2022-11-16 02:26:00	0
148	2022-11-16 02:27:00	0
149	2022-11-16 02:28:00	0
150	2022-11-16 02:29:00	0
151	2022-11-16 02:30:00	0
152	2022-11-16 02:31:00	0
153	2022-11-16 02:32:00	0
154	2022-11-16 02:33:00	0
155	2022-11-16 02:34:00	0
156	2022-11-16 02:35:00	0
157	2022-11-16 02:36:00	0
158	2022-11-16 02:37:00	0
159	2022-11-16 02:38:00	0
160	2022-11-16 02:39:00	0
161	2022-11-16 02:40:00	0
162	2022-11-16 02:41:00	0
163	2022-11-16 02:42:00	0
164	2022-11-16 02:43:00	0
165	2022-11-16 02:44:00	0
166	2022-11-16 02:45:00	0
167	2022-11-16 02:46:00	0
168	2022-11-16 02:47:00	0
169	2022-11-16 02:48:00	0
170	2022-11-16 02:49:00	0
171	2022-11-16 02:50:00	0
172	2022-11-16 02:51:00	0
173	2022-11-16 02:52:00	0
174	2022-11-16 02:53:00	0
175	2022-11-16 02:54:00	0
176	2022-11-16 02:55:00	0
177	2022-11-16 02:56:00	0
178	2022-11-16 02:57:00	0
179	2022-11-16 02:58:00	0
180	2022-11-16 02:59:00	0
181	2022-11-16 03:00:00	0
182	2022-11-16 03:01:00	0
183	2022-11-16 03:02:00	0
184	2022-11-16 03:03:00	0
185	2022-11-16 03:04:00	0
186	2022-11-16 03:05:00	0
187	2022-11-16 03:06:00	0
188	2022-11-16 03:07:00	0
189	2022-11-16 03:08:00	0
190	2022-11-16 03:09:00	0
191	2022-11-16 03:10:00	0
192	2022-11-16 03:11:00	0
193	2022-11-16 03:12:00	0
194	2022-11-16 03:13:00	0
195	2022-11-16 03:14:00	0
196	2022-11-16 03:15:00	0
197	2022-11-16 03:16:00	0
198	2022-11-16 03:17:00	0
199	2022-11-16 03:18:00	0
200	2022-11-16 03:19:00	0
201	2022-11-16 03:20:00	0
202	2022-11-16 03:21:00	0
203	2022-11-16 03:22:00	0
204	2022-11-16 03:23:00	0
205	2022-11-16 03:24:00	0
206	2022-11-16 03:25:00	0
207	2022-11-16 03:26:00	0
208	2022-11-16 03:27:00	0
209	2022-11-16 03:28:00	0
210	2022-11-16 03:29:00	0
211	2022-11-16 03:30:00	0
212	2022-11-16 03:31:00	0
213	2022-11-16 03:32:00	0
214	2022-11-16 03:33:00	0
215	2022-11-16 03:34:00	0
216	2022-11-16 03:35:00	0
217	2022-11-16 03:36:00	0
218	2022-11-16 03:37:00	0
219	2022-11-16 03:38:00	0
220	2022-11-16 03:39:00	0
221	2022-11-16 03:40:00	0
222	2022-11-16 03:41:00	0
223	2022-11-16 03:42:00	0
224	2022-11-16 03:43:00	0
225	2022-11-16 03:44:00	0
226	2022-11-16 03:45:00	0
227	2022-11-16 03:46:00	0
228	2022-11-16 03:47:00	0
229	2022-11-16 03:48:00	0
230	2022-11-16 03:49:00	0
231	2022-11-16 03:50:00	0
232	2022-11-16 03:51:00	0
233	2022-11-16 03:52:00	0
234	2022-11-16 03:53:00	0
235	2022-11-16 03:54:00	0
236	2022-11-16 03:55:00	0
237	2022-11-16 03:56:00	0
238	2022-11-16 03:57:00	0
239	2022-11-16 03:58:00	0
240	2022-11-16 03:59:00	0
241	2022-11-16 04:00:00	0
242	2022-11-16 04:01:00	0
243	2022-11-16 04:02:00	0
244	2022-11-16 04:03:00	0
245	2022-11-16 04:04:00	0
246	2022-11-16 04:05:00	0
247	2022-11-16 04:06:00	0
248	2022-11-16 04:07:00	0
249	2022-11-16 04:08:00	0
250	2022-11-16 04:09:00	0
251	2022-11-16 04:10:00	0
252	2022-11-16 04:11:00	0
253	2022-11-16 04:12:00	0
254	2022-11-16 04:13:00	0
255	2022-11-16 04:14:00	0
256	2022-11-16 04:15:00	0
257	2022-11-16 04:16:00	0
258	2022-11-16 04:17:00	0
259	2022-11-16 04:18:00	0
260	2022-11-16 04:19:00	0
261	2022-11-16 04:20:00	0
262	2022-11-16 04:21:00	0
263	2022-11-16 04:22:00	0
264	2022-11-16 04:23:00	0
265	2022-11-16 04:24:00	0
266	2022-11-16 04:25:00	0
267	2022-11-16 04:26:00	0
268	2022-11-16 04:27:00	0
269	2022-11-16 04:28:00	0
270	2022-11-16 04:29:00	0
271	2022-11-16 04:30:00	0
272	2022-11-16 04:31:00	0
273	2022-11-16 04:32:00	0
274	2022-11-16 04:33:00	0
275	2022-11-16 04:34:00	0
276	2022-11-16 04:35:00	0
277	2022-11-16 04:36:00	0
278	2022-11-16 04:37:00	0
279	2022-11-16 04:38:00	0
280	2022-11-16 04:39:00	0
281	2022-11-16 04:40:00	0
282	2022-11-16 04:41:00	0
283	2022-11-16 04:42:00	0
284	2022-11-16 04:43:00	0
285	2022-11-16 04:44:00	0
286	2022-11-16 04:45:00	0
287	2022-11-16 04:46:00	0
288	2022-11-16 04:47:00	0
289	2022-11-16 04:48:00	0
290	2022-11-16 04:49:00	0
291	2022-11-16 04:50:00	0
292	2022-11-16 04:51:00	0
293	2022-11-16 04:52:00	0
294	2022-11-16 04:53:00	0
295	2022-11-16 04:54:00	0
296	2022-11-16 04:55:00	0
297	2022-11-16 04:56:00	0
298	2022-11-16 04:57:00	0
299	2022-11-16 04:58:00	0
300	2022-11-16 04:59:00	0
301	2022-11-16 05:00:00	0
302	2022-11-16 05:01:00	0
303	2022-11-16 05:02:00	0
304	2022-11-16 05:03:00	0
305	2022-11-16 05:04:00	0
306	2022-11-16 05:05:00	0
307	2022-11-16 05:06:00	0
308	2022-11-16 05:07:00	0
309	2022-11-16 05:08:00	0
310	2022-11-16 05:09:00	0
311	2022-11-16 05:10:00	0
312	2022-11-16 05:11:00	0
313	2022-11-16 05:12:00	0
314	2022-11-16 05:13:00	0
315	2022-11-16 05:14:00	0
316	2022-11-16 05:15:00	0
317	2022-11-16 05:16:00	0
318	2022-11-16 05:17:00	0
319	2022-11-16 05:18:00	0
320	2022-11-16 05:19:00	0
321	2022-11-16 05:20:00	0
322	2022-11-16 05:21:00	0
323	2022-11-16 05:22:00	0
324	2022-11-16 05:23:00	0
325	2022-11-16 05:24:00	0
326	2022-11-16 05:25:00	0
327	2022-11-16 05:26:00	0
328	2022-11-16 05:27:00	0
329	2022-11-16 05:28:00	0
330	2022-11-16 05:29:00	0
331	2022-11-16 05:30:00	0
332	2022-11-16 05:31:00	0
333	2022-11-16 05:32:00	0
334	2022-11-16 05:33:00	0
335	2022-11-16 05:34:00	0
336	2022-11-16 05:35:00	0
337	2022-11-16 05:36:00	0
338	2022-11-16 05:37:00	0
339	2022-11-16 05:38:00	0
340	2022-11-16 05:39:00	0
341	2022-11-16 05:40:00	0
342	2022-11-16 05:41:00	0
343	2022-11-16 05:42:00	0
344	2022-11-16 05:43:00	0
345	2022-11-16 05:44:00	0
346	2022-11-16 05:45:00	0
347	2022-11-16 05:46:00	0
348	2022-11-16 05:47:00	0
349	2022-11-16 05:48:00	0
350	2022-11-16 05:49:00	0
351	2022-11-16 05:50:00	0
352	2022-11-16 05:51:00	0
353	2022-11-16 05:52:00	0
354	2022-11-16 05:53:00	0
355	2022-11-16 05:54:00	0
356	2022-11-16 05:55:00	0
357	2022-11-16 05:56:00	0
358	2022-11-16 05:57:00	0
359	2022-11-16 05:58:00	0
360	2022-11-16 05:59:00	0
361	2022-11-16 06:00:00	0
362	2022-11-16 06:01:00	0
363	2022-11-16 06:02:00	0
364	2022-11-16 06:03:00	0
365	2022-11-16 06:04:00	0
366	2022-11-16 06:05:00	0
367	2022-11-16 06:06:00	0
368	2022-11-16 06:07:00	0
369	2022-11-16 06:08:00	0
370	2022-11-16 06:09:00	0
371	2022-11-16 06:10:00	0
372	2022-11-16 06:11:00	0
373	2022-11-16 06:12:00	0
374	2022-11-16 06:13:00	0
375	2022-11-16 06:14:00	0
376	2022-11-16 06:15:00	0
377	2022-11-16 06:16:00	0
378	2022-11-16 06:17:00	0
379	2022-11-16 06:18:00	0
380	2022-11-16 06:19:00	0
381	2022-11-16 06:20:00	0
382	2022-11-16 06:21:00	0
383	2022-11-16 06:22:00	0
384	2022-11-16 06:23:00	0
385	2022-11-16 06:24:00	0
386	2022-11-16 06:25:00	0
387	2022-11-16 06:26:00	0
388	2022-11-16 06:27:00	0
389	2022-11-16 06:28:00	0
390	2022-11-16 06:29:00	0
391	2022-11-16 06:30:00	0
392	2022-11-16 06:31:00	0
393	2022-11-16 06:32:00	0
394	2022-11-16 06:33:00	0
395	2022-11-16 06:34:00	0
396	2022-11-16 06:35:00	0
397	2022-11-16 06:36:00	0
398	2022-11-16 06:37:00	0
399	2022-11-16 06:38:00	0
400	2022-11-16 06:39:00	0
401	2022-11-16 06:40:00	0
402	2022-11-16 06:41:00	0
403	2022-11-16 06:42:00	0
404	2022-11-16 06:43:00	0
405	2022-11-16 06:44:00	0
406	2022-11-16 06:45:00	0
407	2022-11-16 06:46:00	0
408	2022-11-16 06:47:00	0
409	2022-11-16 06:48:00	0
410	2022-11-16 06:49:00	0
411	2022-11-16 06:50:00	0.0529846
412	2022-11-16 06:51:00	0.0774079
413	2022-11-16 06:52:00	0.0728351
414	2022-11-16 06:53:00	0.0407946
415	2022-11-16 06:54:00	0.0484991
416	2022-11-16 06:55:00	0.0432232
417	2022-11-16 06:56:00	0.0463242
418	2022-11-16 06:57:00	0.0448351
419	2022-11-16 06:58:00	0.0511911
420	2022-11-16 06:59:00	0.0862987
421	2022-11-16 07:00:00	0.0552488
422	2022-11-16 07:01:00	0.0443721
423	2022-11-16 07:02:00	0.0350581
424	2022-11-16 07:03:00	0.0569389
425	2022-11-16 07:04:00	0.0337924
426	2022-11-16 07:05:00	0.0489234
427	2022-11-16 07:06:00	0.0380653
428	2022-11-16 07:07:00	0.0552469
429	2022-11-16 07:08:00	0.0535561
430	2022-11-16 07:09:00	0.0531179
431	2022-11-16 07:10:00	0.0786599
432	2022-11-16 07:11:00	0.0320611
433	2022-11-16 07:12:00	0.0662653
434	2022-11-16 07:13:00	0.257468
435	2022-11-16 07:14:00	1.3342
436	2022-11-16 07:15:00	4.70184
437	2022-11-16 07:16:00	10.4551
438	2022-11-16 07:17:00	22.3259
439	2022-11-16 07:18:00	44.2887
440	2022-11-16 07:19:00	75.9702
441	2022-11-16 07:20:00	111.326
442	2022-11-16 07:21:00	152.538
443	2022-11-16 07:22:00	183.977
444	2022-11-16 07:23:00	213.654
445	2022-11-16 07:24:00	237.028
446	2022-11-16 07:25:00	262.897
447	2022-11-16 07:26:00	283.081
448	2022-11-16 07:27:00	287.511
449	2022-11-16 07:28:00	274.734
450	2022-11-16 07:29:00	253.656
451	2022-11-16 07:30:00	214.062
452	2022-11-16 07:31:00	111.808
453	2022-11-16 07:32:00	78.231
454	2022-11-16 07:33:00	85.4951
455	2022-11-16 07:34:00	81.169
456	2022-11-16 07:35:00	52.3948
457	2022-11-16 07:36:00	33.5668
458	2022-11-16 07:37:00	21.1951
459	2022-11-16 07:38:00	12.8346
460	2022-11-16 07:39:00	6.73047
461	2022-11-16 07:40:00	3.5638
462	2022-11-16 07:41:00	1.64796
463	2022-11-16 07:42:00	0.552971
464	2022-11-16 07:43:00	0.169023
465	2022-11-16 07:44:00	0.110049
466	2022-11-16 07:45:00	0.107828
467	2022-11-16 07:46:00	0.128174
468	2022-11-16 07:47:00	0.119239
469	2022-11-16 07:48:00	0.128804
470	2022-11-16 07:49:00	0.14541
471	2022-11-16 07:50:00	0.135264
472	2022-11-16 07:51:00	0.155315
473	2022-11-16 07:52:00	0.153799
474	2022-11-16 07:53:00	0.115469
475	2022-11-16 07:54:00	0.113026
476	2022-11-16 07:55:00	0.145514
477	2022-11-16 07:56:00	0.176329
478	2022-11-16 07:57:00	0.148983
479	2022-11-16 07:58:00	0.115074
480	2022-11-16 07:59:00	0.106411
481	2022-11-16 08:00:00	0.120872
482	2022-11-16 08:01:00	0.109046
483	2022-11-16 08:02:00	0.0984272
484	2022-11-16 08:03:00	0.167736
485	2022-11-16 08:04:00	0.0698048
486	2022-11-16 08:05:00	0.089661
487	2022-11-16 08:06:00	0.103021
488	2022-11-16 08:07:00	0.0646841
489	2022-11-16 08:08:00	0.0648615
490	2022-11-16 08:09:00	0.0535572
491	2022-11-16 08:10:00	0.0442759
492	2022-11-16 08:11:00	0.0481955
493	2022-11-16 08:12:00	0.0476671
494	2022-11-16 08:13:00	0.0556599
495	2022-11-16 08:14:00	0.0418252
496	2022-11-16 08:15:00	0.0382759
497	2022-11-16 08:16:00	0.0349731
498	2022-11-16 08:17:00	0.0397008
499	2022-11-16 08:18:00	0.0344725
500	2022-11-16 08:19:00	0.029404
501	2022-11-16 08:20:00	0.0321412
502	2022-11-16 08:21:00	0.0326411
503	2022-11-16 08:22:00	0.0306153
504	2022-11-16 08:23:00	0.0327632
505	2022-11-16 08:24:00	0.030701
506	2022-11-16 08:25:00	0.0315213
507	2022-11-16 08:26:00	0.0379309
508	2022-11-16 08:27:00	0.0370181
509	2022-11-16 08:28:00	0.037737
510	2022-11-16 08:29:00	0.076131
511	2022-11-16 08:30:00	0.0475414
512	2022-11-16 08:31:00	0.101512
513	2022-11-16 08:32:00	0.0858283
514	2022-11-16 08:33:00	0.230487
515	2022-11-16 08:34:00	0.408213
516	2022-11-16 08:35:00	0.480426
517	2022-11-16 08:36:00	0.300333
518	2022-11-16 08:37:00	0.199705
519	2022-11-16 08:38:00	0.216734
520	2022-11-16 08:39:00	0.244121
521	2022-11-16 08:40:00	0.232973
522	2022-11-16 08:41:00	0.208106
523	2022-11-16 08:42:00	0.193059
524	2022-11-16 08:43:00	0.222754
525	2022-11-16 08:44:00	0.201877
526	2022-11-16 08:45:00	0.211771
527	2022-11-16 08:46:00	0.263527
528	2022-11-16 08:47:00	0.224336
529	2022-11-16 08:48:00	0.360874
530	2022-11-16 08:49:00	0.235202
531	2022-11-16 08:50:00	0.25678
532	2022-11-16 08:51:00	0.295575
533	2022-11-16 08:52:00	0.342051
534	2022-11-16 08:53:00	0.675791
535	2022-11-16 08:54:00	0.548216
536	2022-11-16 08:55:00	0.611402
537	2022-11-16 08:56:00	0.721261
538	2022-11-16 08:57:00	0.738459
539	2022-11-16 08:58:00	0.874442
540	2022-11-16 08:59:00	0.974728
541	2022-11-16 09:00:00	1.07516
542	2022-11-16 09:01:00	1.09263
543	2022-11-16 09:02:00	1.08541
544	2022-11-16 09:03:00	1.22945
545	2022-11-16 09:04:00	1.29042
546	2022-11-16 09:05:00	1.39684
547	2022-11-16 09:06:00	1.48971
548	2022-11-16 09:07:00	1.66495
549	2022-11-16 09:08:00	1.77393
550	2022-11-16 09:09:00	1.90739
551	2022-11-16 09:10:00	2.18012
552	2022-11-16 09:11:00	2.26214
553	2022-11-16 09:12:00	2.42234
554	2022-11-16 09:13:00	2.44964
555	2022-11-16 09:14:00	2.52998
556	2022-11-16 09:15:00	2.53789
557	2022-11-16 09:16:00	2.63299
558	2022-11-16 09:17:00	2.73695
559	2022-11-16 09:18:00	2.7256
560	2022-11-16 09:19:00	2.68489
561	2022-11-16 09:20:00	2.68629
562	2022-11-16 09:21:00	2.57169
563	2022-11-16 09:22:00	2.51576
564	2022-11-16 09:23:00	2.52249
565	2022-11-16 09:24:00	2.4606
566	2022-11-16 09:25:00	2.36861
567	2022-11-16 09:26:00	2.31083
568	2022-11-16 09:27:00	2.16483
569	2022-11-16 09:28:00	2.20832
570	2022-11-16 09:29:00	2.05837
571	2022-11-16 09:30:00	1.94419
572	2022-11-16 09:31:00	1.8867
573	2022-11-16 09:32:00	1.73231
574	2022-11-16 09:33:00	1.74371
575	2022-11-16 09:34:00	1.6158
576	2022-11-16 09:35:00	1.53482
577	2022-11-16 09:36:00	1.43839
578	2022-11-16 09:37:00	1.37828
579	2022-11-16 09:38:00	1.33203
580	2022-11-16 09:39:00	1.2918
581	2022-11-16 09:40:00	1.19473
582	2022-11-16 09:41:00	1.17633
583	2022-11-16 09:42:00	1.12409
584	2022-11-16 09:43:00	1.1076
585	2022-11-16 09:44:00	1.02182
586	2022-11-16 09:45:00	1.10144
587	2022-11-16 09:46:00	0.95109
588	2022-11-16 09:47:00	0.92693
589	2022-11-16 09:48:00	0.876636
590	2022-11-16 09:49:00	0.891
591	2022-11-16 09:50:00	0.891216
592	2022-11-16 09:51:00	0.922711
593	2022-11-16 09:52:00	0.779915
594	2022-11-16 09:53:00	0.73608
595	2022-11-16 09:54:00	0.780326
596	2022-11-16 09:55:00	0.683163
597	2022-11-16 09:56:00	0.656445
598	2022-11-16 09:57:00	0.707054
599	2022-11-16 09:58:00	0.665207
600	2022-11-16 09:59:00	0.635633
601	2022-11-16 10:00:00	0.592275
602	2022-11-16 10:01:00	0.626421
603	2022-11-16 10:02:00	0.55896
604	2022-11-16 10:03:00	0.576977
605	2022-11-16 10:04:00	0.52313
606	2022-11-16 10:05:00	0.55437
607	2022-11-16 10:06:00	0.516593
608	2022-11-16 10:07:00	0.466401
609	2022-11-16 10:08:00	0.519156
610	2022-11-16 10:09:00	0.467696
611	2022-11-16 10:10:00	0.438258
612	2022-11-16 10:11:00	0.441707
613	2022-11-16 10:12:00	0.440743
614	2022-11-16 10:13:00	0.449838
615	2022-11-16 10:14:00	0.493111
616	2022-11-16 10:15:00	0.442507
617	2022-11-16 10:16:00	0.421028
618	2022-11-16 10:17:00	0.350127
619	2022-11-16 10:18:00	0.379476
620	2022-11-16 10:19:00	0.403251
621	2022-11-16 10:20:00	0.391569
622	2022-11-16 10:21:00	0.362517
623	2022-11-16 10:22:00	0.363809
624	2022-11-16 10:23:00	0.335284
625	2022-11-16 10:24:00	0.312071
626	2022-11-16 10:25:00	0.358938
627	2022-11-16 10:26:00	0.401737
628	2022-11-16 10:27:00	0.317485
629	2022-11-16 10:28:00	0.331596
630	2022-11-16 10:29:00	0.278343
631	2022-11-16 10:30:00	0.274257
632	2022-11-16 10:31:00	0.454337
633	2022-11-16 10:32:00	0.463397
634	2022-11-16 10:33:00	0.357725
635	2022-11-16 10:34:00	0.317642
636	2022-11-16 10:35:00	0.309023
637	2022-11-16 10:36:00	0.320211
638	2022-11-16 10:37:00	0.356155
639	2022-11-16 10:38:00	0.347974
640	2022-11-16 10:39:00	0.276923
641	2022-11-16 10:40:00	0.292033
642	2022-11-16 10:41:00	0.326606
643	2022-11-16 10:42:00	0.27192
644	2022-11-16 10:43:00	0.350162
645	2022-11-16 10:44:00	0.363326
646	2022-11-16 10:45:00	0.259433
647	2022-11-16 10:46:00	0.291215
648	2022-11-16 10:47:00	0.305192
649	2022-11-16 10:48:00	0.342093
650	2022-11-16 10:49:00	0.288109
651	2022-11-16 10:50:00	0.314758
652	2022-11-16 10:51:00	0.307426
653	2022-11-16 10:52:00	0.300525
654	2022-11-16 10:53:00	0.454248
655	2022-11-16 10:54:00	0.352063
656	2022-11-16 10:55:00	0.321271
657	2022-11-16 10:56:00	0.343685
658	2022-11-16 10:57:00	0.325882
659	2022-11-16 10:58:00	0.214346
660	2022-11-16 10:59:00	0.252712
661	2022-11-16 11:00:00	0.250238
662	2022-11-16 11:01:00	0.258685
663	2022-11-16 11:02:00	0.275086
664	2022-11-16 11:03:00	0.237429
665	2022-11-16 11:04:00	0.254307
666	2022-11-16 11:05:00	0.303424
667	2022-11-16 11:06:00	0.242617
668	2022-11-16 11:07:00	0.310832
669	2022-11-16 11:08:00	0.238913
670	2022-11-16 11:09:00	0.27865
671	2022-11-16 11:10:00	0.279075
672	2022-11-16 11:11:00	0.444919
673	2022-11-16 11:12:00	0.279355
674	2022-11-16 11:13:00	0.26737
675	2022-11-16 11:14:00	0.309523
676	2022-11-16 11:15:00	0.254926
677	2022-11-16 11:16:00	0.215447
678	2022-11-16 11:17:00	0.236296
679	2022-11-16 11:18:00	0.293909
680	2022-11-16 11:19:00	0.211984
681	2022-11-16 11:20:00	0.267209
682	2022-11-16 11:21:00	0.297349
683	2022-11-16 11:22:00	0.315686
684	2022-11-16 11:23:00	0.277876
685	2022-11-16 11:24:00	0.283253
686	2022-11-16 11:25:00	0.319849
687	2022-11-16 11:26:00	0.33944
688	2022-11-16 11:27:00	0.319378
689	2022-11-16 11:28:00	0.279671
690	2022-11-16 11:29:00	0.327814
691	2022-11-16 11:30:00	0.299457
692	2022-11-16 11:31:00	0.316387
693	2022-11-16 11:32:00	0.285065
694	2022-11-16 11:33:00	0.299827
695	2022-11-16 11:34:00	0.26018
696	2022-11-16 11:35:00	0.281017
697	2022-11-16 11:36:00	0.318534
698	2022-11-16 11:37:00	0.323558
699	2022-11-16 11:38:00	0.233907
700	2022-11-16 11:39:00	0.251699
701	2022-11-16 11:40:00	0.373372
702	2022-11-16 11:41:00	0.309746
703	2022-11-16 11:42:00	0.255685
704	2022-11-16 11:43:00	0.247249
705	2022-11-16 11:44:00	0.257154
706	2022-11-16 11:45:00	0.28672
707	2022-11-16 11:46:00	0.338791
708	2022-11-16 11:47:00	0.258599
709	2022-11-16 11:48:00	0.229004
710	2022-11-16 11:49:00	0.193317
711	2022-11-16 11:50:00	0.32752
712	2022-11-16 11:51:00	0.260362
713	2022-11-16 11:52:00	0.267014
714	2022-11-16 11:53:00	0.29534
715	2022-11-16 11:54:00	0.261768
716	2022-11-16 11:55:00	0.286625
717	2022-11-16 11:56:00	0.237068
718	2022-11-16 11:57:00	0.366751
719	2022-11-16 11:58:00	0.259416
720	2022-11-16 11:59:00	0.340931
721	2022-11-16 12:00:00	0.272518
722	2022-11-16 12:01:00	0.242919
723	2022-11-16 12:02:00	0.318674
724	2022-11-16 12:03:00	0.24256
725	2022-11-16 12:04:00	0.26714
726	2022-11-16 12:05:00	0.343742
727	2022-11-16 12:06:00	0.291734
728	2022-11-16 12:07:00	0.239799
729	2022-11-16 12:08:00	0.291808
730	2022-11-16 12:09:00	0.281192
731	2022-11-16 12:10:00	0.361643
732	2022-11-16 12:11:00	0.30302
733	2022-11-16 12:12:00	0.253361
734	2022-11-16 12:13:00	0.322281
735	2022-11-16 12:14:00	0.262812
736	2022-11-16 12:15:00	0.294168
737	2022-11-16 12:16:00	0.238145
738	2022-11-16 12:17:00	0.287993
739	2022-11-16 12:18:00	0.307373
740	2022-11-16 12:19:00	0.226137
741	2022-11-16 12:20:00	0.306389
742	2022-11-16 12:21:00	0.246422
743	2022-11-16 12:22:00	0.323349
744	2022-11-16 12:23:00	0.257901
745	2022-11-16 12:24:00	0.240895
746	2022-11-16 12:25:00	0.224956
747	2022-11-16 12:26:00	0.29617
748	2022-11-16 12:27:00	0.25731
749	2022-11-16 12:28:00	0.30268
750	2022-11-16 12:29:00	0.258525
751	2022-11-16 12:30:00	0.230683
752	2022-11-16 12:31:00	0.266486
753	2022-11-16 12:32:00	0.295886
754	2022-11-16 12:33:00	0.280725
755	2022-11-16 12:34:00	0.268882
756	2022-11-16 12:35:00	0.338185
757	2022-11-16 12:36:00	0.228843
758	2022-11-16 12:37:00	0.252881
759	2022-11-16 12:38:00	0.202466
760	2022-11-16 12:39:00	0.336584
761	2022-11-16 12:40:00	0.240322
762	2022-11-16 12:41:00	0.259358
763	2022-11-16 12:42:00	0.256142
764	2022-11-16 12:43:00	0.277386
765	2022-11-16 12:44:00	0.243481
766	2022-11-16 12:45:00	0.299168
767	2022-11-16 12:46:00	0.416213
768	2022-11-16 12:47:00	0.250147
769	2022-11-16 12:48:00	0.386093
770	2022-11-16 12:49:00	0.302451
771	2022-11-16 12:50:00	0.248017
772	2022-11-16 12:51:00	0.303186
773	2022-11-16 12:52:00	0.314251
774	2022-11-16 12:53:00	0.227645
775	2022-11-16 12:54:00	0.241574
776	2022-11-16 12:55:00	0.264252
777	2022-11-16 12:56:00	0.25598
778	2022-11-16 12:57:00	0.239543
779	2022-11-16 12:58:00	0.249346
780	2022-11-16 12:59:00	0.327698
781	2022-11-16 13:00:00	0.37707
782	2022-11-16 13:01:00	0.252038
783	2022-11-16 13:02:00	0.21784
784	2022-11-16 13:03:00	0.347628
785	2022-11-16 13:04:00	0.298731
786	2022-11-16 13:05:00	0.362694
787	2022-11-16 13:06:00	0.289157
788	2022-11-16 13:07:00	0.350228
789	2022-11-16 13:08:00	0.234605
790	2022-11-16 13:09:00	0.250309
791	2022-11-16 13:10:00	0.287503
792	2022-11-16 13:11:00	0.270035
793	2022-11-16 13:12:00	0.286813
794	2022-11-16 13:13:00	0.335798
795	2022-11-16 13:14:00	0.339119
796	2022-11-16 13:15:00	0.29537
797	2022-11-16 13:16:00	0.291968
798	2022-11-16 13:17:00	0.289098
799	2022-11-16 13:18:00	0.296473
800	2022-11-16 13:19:00	0.279484
801	2022-11-16 13:20:00	0.321482
802	2022-11-16 13:21:00	0.299082
803	2022-11-16 13:22:00	0.338843
804	2022-11-16 13:23:00	0.267628
805	2022-11-16 13:24:00	0.411719
806	2022-11-16 13:25:00	0.22435
807	2022-11-16 13:26:00	0.25061
808	2022-11-16 13:27:00	0.364355
809	2022-11-16 13:28:00	0.259326
810	2022-11-16 13:29:00	0.307713
811	2022-11-16 13:30:00	0.40623
812	2022-11-16 13:31:00	0.220297
813	2022-11-16 13:32:00	0.312226
814	2022-11-16 13:33:00	0.288606
815	2022-11-16 13:34:00	0.242972
816	2022-11-16 13:35:00	0.287163
817	2022-11-16 13:36:00	0.294441
818	2022-11-16 13:37:00	0.282139
819	2022-11-16 13:38:00	0.296463
820	2022-11-16 13:39:00	0.333096
821	2022-11-16 13:40:00	0.27068
822	2022-11-16 13:41:00	0.227122
823	2022-11-16 13:42:00	0.244753
824	2022-11-16 13:43:00	0.253183
825	2022-11-16 13:44:00	0.258452
826	2022-11-16 13:45:00	0.359211
827	2022-11-16 13:46:00	0.247245
828	2022-11-16 13:47:00	0.246323
829	2022-11-16 13:48:00	0.222402
830	2022-11-16 13:49:00	0.291532
831	2022-11-16 13:50:00	0.236886
832	2022-11-16 13:51:00	0.318116
833	2022-11-16 13:52:00	0.382353
834	2022-11-16 13:53:00	0.296089
835	2022-11-16 13:54:00	0.278893
836	2022-11-16 13:55:00	0.23452
837	2022-11-16 13:56:00	0.318058
838	2022-11-16 13:57:00	0.310418
839	2022-11-16 13:58:00	0.220459
840	2022-11-16 13:59:00	0.261008
841	2022-11-16 14:00:00	0.258545
842	2022-11-16 14:01:00	0.274866
843	2022-11-16 14:02:00	0.270445
844	2022-11-16 14:03:00	0.283048
845	2022-11-16 14:04:00	0.406791
846	2022-11-16 14:05:00	0.301805
847	2022-11-16 14:06:00	0.300297
848	2022-11-16 14:07:00	0.301397
849	2022-11-16 14:08:00	0.261037
850	2022-11-16 14:09:00	0.244561
851	2022-11-16 14:10:00	0.358212
852	2022-11-16 14:11:00	0.281226
853	2022-11-16 14:12:00	0.235687
854	2022-11-16 14:13:00	0.238883
855	2022-11-16 14:14:00	0.258794
856	2022-11-16 14:15:00	0.344538
857	2022-11-16 14:16:00	0.232666
858	2022-11-16 14:17:00	0.283758
859	2022-11-16 14:18:00	0.278986
860	2022-11-16 14:19:00	0.262561
861	2022-11-16 14:20:00	0.270755
862	2022-11-16 14:21:00	0.232727
863	2022-11-16 14:22:00	0.286603
864	2022-11-16 14:23:00	0.243264
865	2022-11-16 14:24:00	0.273662
866	2022-11-16 14:25:00	0.284628
867	2022-11-16 14:26:00	0.280037
868	2022-11-16 14:27:00	0.214611
869	2022-11-16 14:28:00	0.255139
870	2022-11-16 14:29:00	0.281177
871	2022-11-16 14:30:00	0.277348
872	2022-11-16 14:31:00	0.303082
873	2022-11-16 14:32:00	0.242155
874	2022-11-16 14:33:00	0.283826
875	2022-11-16 14:34:00	0.26125
876	2022-11-16 14:35:00	0.294836
877	2022-11-16 14:36:00	0.312427
878	2022-11-16 14:37:00	0.357753
879	2022-11-16 14:38:00	0.257787
880	2022-11-16 14:39:00	0.324082
881	2022-11-16 14:40:00	0.240988
882	2022-11-16 14:41:00	0.261325
883	2022-11-16 14:42:00	0.330437
884	2022-11-16 14:43:00	0.230584
885	2022-11-16 14:44:00	0.228876
886	2022-11-16 14:45:00	0.272992
887	2022-11-16 14:46:00	0.293299
888	2022-11-16 14:47:00	0.229314
889	2022-11-16 14:48:00	0.284042
890	2022-11-16 14:49:00	0.335228
891	2022-11-16 14:50:00	0.360209
892	2022-11-16 14:51:00	0.344409
893	2022-11-16 14:52:00	0.276848
894	2022-11-16 14:53:00	0.267384
895	2022-11-16 14:54:00	0.239761
896	2022-11-16 14:55:00	0.282151
897	2022-11-16 14:56:00	0.284305
898	2022-11-16 14:57:00	0.254087
899	2022-11-16 14:58:00	0.250827
900	2022-11-16 14:59:00	0.387497
901	2022-11-16 15:00:00	0.244788
902	2022-11-16 15:01:00	0.306735
903	2022-11-16 15:02:00	0.252826
904	2022-11-16 15:03:00	0.277745
905	2022-11-16 15:04:00	0.25396
906	2022-11-16 15:05:00	0.2459
907	2022-11-16 15:06:00	0.263241
908	2022-11-16 15:07:00	0.249133
909	2022-11-16 15:08:00	0.305353
910	2022-11-16 15:09:00	0.351254
911	2022-11-16 15:10:00	0.350784
912	2022-11-16 15:11:00	0.281264
913	2022-11-16 15:12:00	0.305927
914	2022-11-16 15:13:00	0.265618
915	2022-11-16 15:14:00	0.234136
916	2022-11-16 15:15:00	0.245299
917	2022-11-16 15:16:00	0.255235
918	2022-11-16 15:17:00	0.288561
919	2022-11-16 15:18:00	0.246503
920	2022-11-16 15:19:00	0.340386
921	2022-11-16 15:20:00	0.284123
922	2022-11-16 15:21:00	0.300731
923	2022-11-16 15:22:00	0.323754
924	2022-11-16 15:23:00	0.26037
925	2022-11-16 15:24:00	0.216963
926	2022-11-16 15:25:00	0.275174
927	2022-11-16 15:26:00	0.355331
928	2022-11-16 15:27:00	0.253741
929	2022-11-16 15:28:00	0.307513
930	2022-11-16 15:29:00	0.36511
931	2022-11-16 15:30:00	0.39821
932	2022-11-16 15:31:00	0.33426
933	2022-11-16 15:32:00	0.290158
934	2022-11-16 15:33:00	0.237267
935	2022-11-16 15:34:00	0.277431
936	2022-11-16 15:35:00	0.379467
937	2022-11-16 15:36:00	0.308672
938	2022-11-16 15:37:00	0.24623
939	2022-11-16 15:38:00	0.256659
940	2022-11-16 15:39:00	0.334552
941	2022-11-16 15:40:00	0.283758
942	2022-11-16 15:41:00	0.217345
943	2022-11-16 15:42:00	0.424633
944	2022-11-16 15:43:00	0.328469
945	2022-11-16 15:44:00	0.313762
946	2022-11-16 15:45:00	0.216592
947	2022-11-16 15:46:00	0.255692
948	2022-11-16 15:47:00	0.265797
949	2022-11-16 15:48:00	0.370616
950	2022-11-16 15:49:00	0.246437
951	2022-11-16 15:50:00	0.222528
952	2022-11-16 15:51:00	0.385966
953	2022-11-16 15:52:00	0.227989
954	2022-11-16 15:53:00	0.297349
955	2022-11-16 15:54:00	0.277684
956	2022-11-16 15:55:00	0.299732
957	2022-11-16 15:56:00	0.227285
958	2022-11-16 15:57:00	0.250335
959	2022-11-16 15:58:00	0.238274
960	2022-11-16 15:59:00	0.317113
961	2022-11-16 16:00:00	0.32597
962	2022-11-16 16:01:00	0.324336
963	2022-11-16 16:02:00	0.237791
964	2022-11-16 16:03:00	0.286934
965	2022-11-16 16:04:00	0.301257
966	2022-11-16 16:05:00	0.301679
967	2022-11-16 16:06:00	0.279408
968	2022-11-16 16:07:00	0.246249
969	2022-11-16 16:08:00	0.258174
970	2022-11-16 16:09:00	0.279265
971	2022-11-16 16:10:00	0.259229
972	2022-11-16 16:11:00	0.270919
973	2022-11-16 16:12:00	0.293798
974	2022-11-16 16:13:00	0.217589
975	2022-11-16 16:14:00	0.316809
976	2022-11-16 16:15:00	0.219082
977	2022-11-16 16:16:00	0.277692
978	2022-11-16 16:17:00	0.297657
979	2022-11-16 16:18:00	0.288885
980	2022-11-16 16:19:00	0.267582
981	2022-11-16 16:20:00	0.286702
982	2022-11-16 16:21:00	0.271649
983	2022-11-16 16:22:00	0.300312
984	2022-11-16 16:23:00	0.205016
985	2022-11-16 16:24:00	0.310104
986	2022-11-16 16:25:00	0.274708
987	2022-11-16 16:26:00	0.360262
988	2022-11-16 16:27:00	0.266539
989	2022-11-16 16:28:00	0.270943
990	2022-11-16 16:29:00	0.255195
991	2022-11-16 16:30:00	0.201612
992	2022-11-16 16:31:00	0.388407
993	2022-11-16 16:32:00	0.281234
994	2022-11-16 16:33:00	0.235164
995	2022-11-16 16:34:00	0.256024
996	2022-11-16 16:35:00	0.2468
997	2022-11-16 16:36:00	0.367387
998	2022-11-16 16:37:00	0.228696
999	2022-11-16 16:38:00	0.347471
1000	2022-11-16 16:39:00	0.266558
1001	2022-11-16 16:40:00	0.300646
1002	2022-11-16 16:41:00	0.28264
1003	2022-11-16 16:42:00	0.260586
1004	2022-11-16 16:43:00	0.286398
1005	2022-11-16 16:44:00	0.282821
1006	2022-11-16 16:45:00	0.483645
1007	2022-11-16 16:46:00	0.274008
1008	2022-11-16 16:47:00	0.2818
1009	2022-11-16 16:48:00	0.62267
1010	2022-11-16 16:49:00	0.210683
1011	2022-11-16 16:50:00	0.260581
1012	2022-11-16 16:51:00	0.315611
1013	2022-11-16 16:52:00	0.228837
1014	2022-11-16 16:53:00	0.320296
1015	2022-11-16 16:54:00	0.28943
1016	2022-11-16 16:55:00	0.231382
1017	2022-11-16 16:56:00	0.254013
1018	2022-11-16 16:57:00	0.300603
1019	2022-11-16 16:58:00	0.217339
1020	2022-11-16 16:59:00	0.388486
1021	2022-11-16 17:00:00	0.299493
1022	2022-11-16 17:01:00	0.278321
1023	2022-11-16 17:02:00	0.275303
1024	2022-11-16 17:03:00	0.269947
1025	2022-11-16 17:04:00	0.232979
1026	2022-11-16 17:05:00	0.281479
1027	2022-11-16 17:06:00	0.260576
1028	2022-11-16 17:07:00	0.240263
1029	2022-11-16 17:08:00	0.301502
1030	2022-11-16 17:09:00	0.352766
1031	2022-11-16 17:10:00	0.333661
1032	2022-11-16 17:11:00	0.270653
1033	2022-11-16 17:12:00	0.31883
1034	2022-11-16 17:13:00	0.213197
1035	2022-11-16 17:14:00	0.246926
1036	2022-11-16 17:15:00	0.250718
1037	2022-11-16 17:16:00	0.3327
1038	2022-11-16 17:17:00	0.241932
1039	2022-11-16 17:18:00	0.231782
1040	2022-11-16 17:19:00	0.286192
1041	2022-11-16 17:20:00	0.233487
1042	2022-11-16 17:21:00	0.275706
1043	2022-11-16 17:22:00	0.298076
1044	2022-11-16 17:23:00	0.262202
1045	2022-11-16 17:24:00	0.33642
1046	2022-11-16 17:25:00	0.289881
1047	2022-11-16 17:26:00	0.236507
1048	2022-11-16 17:27:00	0.245555
1049	2022-11-16 17:28:00	0.311259
1050	2022-11-16 17:29:00	0.315224
1051	2022-11-16 17:30:00	0.266859
1052	2022-11-16 17:31:00	0.335556
1053	2022-11-16 17:32:00	0.321972
1054	2022-11-16 17:33:00	0.227386
1055	2022-11-16 17:34:00	0.310247
1056	2022-11-16 17:35:00	0.254405
1057	2022-11-16 17:36:00	0.304541
1058	2022-11-16 17:37:00	0.273839
1059	2022-11-16 17:38:00	0.362394
1060	2022-11-16 17:39:00	0.27492
1061	2022-11-16 17:40:00	0.265658
1062	2022-11-16 17:41:00	0.292292
1063	2022-11-16 17:42:00	0.366663
1064	2022-11-16 17:43:00	0.386156
1065	2022-11-16 17:44:00	0.253102
1066	2022-11-16 17:45:00	0.248325
1067	2022-11-16 17:46:00	0.26981
1068	2022-11-16 17:47:00	0.320339
1069	2022-11-16 17:48:00	0.254325
1070	2022-11-16 17:49:00	0.256873
1071	2022-11-16 17:50:00	0.3095
1072	2022-11-16 17:51:00	0.405468
1073	2022-11-16 17:52:00	0.369774
1074	2022-11-16 17:53:00	0.289284
1075	2022-11-16 17:54:00	0.363596
1076	2022-11-16 17:55:00	0.211005
1077	2022-11-16 17:56:00	0.208769
1078	2022-11-16 17:57:00	0.257128
1079	2022-11-16 17:58:00	0.307055
1080	2022-11-16 17:59:00	0.243183
1081	2022-11-16 18:00:00	0.250309
1082	2022-11-16 18:01:00	0.299812
1083	2022-11-16 18:02:00	0.262806
1084	2022-11-16 18:03:00	0.285641
1085	2022-11-16 18:04:00	0.221214
1086	2022-11-16 18:05:00	0.240803
1087	2022-11-16 18:06:00	0.294627
1088	2022-11-16 18:07:00	0.294819
1089	2022-11-16 18:08:00	0.400582
1090	2022-11-16 18:09:00	0.315789
1091	2022-11-16 18:10:00	0.293297
1092	2022-11-16 18:11:00	0.311935
1093	2022-11-16 18:12:00	0.259698
1094	2022-11-16 18:13:00	0.291223
1095	2022-11-16 18:14:00	0.257155
1096	2022-11-16 18:15:00	0.280024
1097	2022-11-16 18:16:00	0.307308
1098	2022-11-16 18:17:00	0.268407
1099	2022-11-16 18:18:00	0.266231
1100	2022-11-16 18:19:00	0.288048
1101	2022-11-16 18:20:00	0.297668
1102	2022-11-16 18:21:00	0.255015
1103	2022-11-16 18:22:00	0.282112
1104	2022-11-16 18:23:00	0.291593
1105	2022-11-16 18:24:00	0.272896
1106	2022-11-16 18:25:00	0.259343
1107	2022-11-16 18:26:00	0.325378
1108	2022-11-16 18:27:00	0.25128
1109	2022-11-16 18:28:00	0.0483613
1110	2022-11-16 18:29:00	0.273525
1111	2022-11-16 18:30:00	0.285015
1112	2022-11-16 18:31:00	0.351119
1113	2022-11-16 18:32:00	0.264007
1114	2022-11-16 18:33:00	0.266441
1115	2022-11-16 18:34:00	0.263272
1116	2022-11-16 18:35:00	0.309333
1117	2022-11-16 18:36:00	0.337025
1118	2022-11-16 18:37:00	0.294033
1119	2022-11-16 18:38:00	0.232163
1120	2022-11-16 18:39:00	0.252203
1121	2022-11-16 18:40:00	0.347867
1122	2022-11-16 18:41:00	0.297266
1123	2022-11-16 18:42:00	0.287433
1124	2022-11-16 18:43:00	0.347127
1125	2022-11-16 18:44:00	0.285612
1126	2022-11-16 18:45:00	0.266981
1127	2022-11-16 18:46:00	0.298405
1128	2022-11-16 18:47:00	0.206812
1129	2022-11-16 18:48:00	0.262518
1130	2022-11-16 18:49:00	0.240941
1131	2022-11-16 18:50:00	0.246391
1132	2022-11-16 18:51:00	0.327333
1133	2022-11-16 18:52:00	0.289185
1134	2022-11-16 18:53:00	0.366451
1135	2022-11-16 18:54:00	0.293203
1136	2022-11-16 18:55:00	0.304445
1137	2022-11-16 18:56:00	0.242289
1138	2022-11-16 18:57:00	0.257319
1139	2022-11-16 18:58:00	0.268789
1140	2022-11-16 18:59:00	0.228325
1141	2022-11-16 19:00:00	0.284
1142	2022-11-16 19:01:00	0.279703
1143	2022-11-16 19:02:00	0.335057
1144	2022-11-16 19:03:00	0.267722
1145	2022-11-16 19:04:00	0.290542
1146	2022-11-16 19:05:00	0.245801
1147	2022-11-16 19:06:00	0.246251
1148	2022-11-16 19:07:00	0.228261
1149	2022-11-16 19:08:00	0.303738
1150	2022-11-16 19:09:00	0.290278
1151	2022-11-16 19:10:00	0.355054
1152	2022-11-16 19:11:00	0.267411
1153	2022-11-16 19:12:00	0.233382
1154	2022-11-16 19:13:00	0.265342
1155	2022-11-16 19:14:00	0.288187
1156	2022-11-16 19:15:00	0.278686
1157	2022-11-16 19:16:00	0.270693
1158	2022-11-16 19:17:00	0.287726
1159	2022-11-16 19:18:00	0.259884
1160	2022-11-16 19:19:00	0.257238
1161	2022-11-16 19:20:00	0.333298
1162	2022-11-16 19:21:00	0.289117
1163	2022-11-16 19:22:00	0.330165
1164	2022-11-16 19:23:00	0.384554
1165	2022-11-16 19:24:00	0.282971
1166	2022-11-16 19:25:00	0.253786
1167	2022-11-16 19:26:00	0.30429
1168	2022-11-16 19:27:00	0.291314
1169	2022-11-16 19:28:00	0.282766
1170	2022-11-16 19:29:00	0.246011
1171	2022-11-16 19:30:00	0.28455
1172	2022-11-16 19:31:00	0.235937
1173	2022-11-16 19:32:00	0.284085
1174	2022-11-16 19:33:00	0.298432
1175	2022-11-16 19:34:00	0.314465
1176	2022-11-16 19:35:00	0.254112
1177	2022-11-16 19:36:00	0.361136
1178	2022-11-16 19:37:00	0.323503
1179	2022-11-16 19:38:00	0.307424
1180	2022-11-16 19:39:00	0.281315
1181	2022-11-16 19:40:00	0.269799
1182	2022-11-16 19:41:00	0.304456
1183	2022-11-16 19:42:00	0.289363
1184	2022-11-16 19:43:00	0.297975
1185	2022-11-16 19:44:00	0.267324
1186	2022-11-16 19:45:00	0.273406
1187	2022-11-16 19:46:00	0.304799
1188	2022-11-16 19:47:00	0.277608
1189	2022-11-16 19:48:00	0.292876
1190	2022-11-16 19:49:00	0.243165
1191	2022-11-16 19:50:00	0.245307
1192	2022-11-16 19:51:00	0.279713
1193	2022-11-16 19:52:00	0.338005
1194	2022-11-16 19:53:00	0.355281
1195	2022-11-16 19:54:00	0.293631
1196	2022-11-16 19:55:00	0.299386
1197	2022-11-16 19:56:00	0.235849
1198	2022-11-16 19:57:00	0.356645
1199	2022-11-16 19:58:00	0.256441
1200	2022-11-16 19:59:00	0.333394
1201	2022-11-16 20:00:00	0.307783
1202	2022-11-16 20:01:00	0.271823
1203	2022-11-16 20:02:00	0.262427
1204	2022-11-16 20:03:00	0.200098
1205	2022-11-16 20:04:00	0.300999
1206	2022-11-16 20:05:00	0.307038
1207	2022-11-16 20:06:00	0.27244
1208	2022-11-16 20:07:00	0.247988
1209	2022-11-16 20:08:00	0.242963
1210	2022-11-16 20:09:00	0.291608
1211	2022-11-16 20:10:00	0.274964
1212	2022-11-16 20:11:00	0.249478
1213	2022-11-16 20:12:00	0.277936
1214	2022-11-16 20:13:00	0.358037
1215	2022-11-16 20:14:00	0.280576
1216	2022-11-16 20:15:00	0.321378
1217	2022-11-16 20:16:00	0.278578
1218	2022-11-16 20:17:00	0.267035
1219	2022-11-16 20:18:00	0.297669
1220	2022-11-16 20:19:00	0.492315
1221	2022-11-16 20:20:00	0.304477
1222	2022-11-16 20:21:00	0.262661
1223	2022-11-16 20:22:00	0.364803
1224	2022-11-16 20:23:00	0.240615
1225	2022-11-16 20:24:00	0.295309
1226	2022-11-16 20:25:00	0.338696
1227	2022-11-16 20:26:00	0.259656
1228	2022-11-16 20:27:00	0.319336
1229	2022-11-16 20:28:00	0.226213
1230	2022-11-16 20:29:00	0.334792
1231	2022-11-16 20:30:00	0.326898
1232	2022-11-16 20:31:00	0.24548
1233	2022-11-16 20:32:00	0.275601
1234	2022-11-16 20:33:00	0.393997
1235	2022-11-16 20:34:00	0.332065
1236	2022-11-16 20:35:00	0.299219
1237	2022-11-16 20:36:00	0.257065
1238	2022-11-16 20:37:00	0.264823
1239	2022-11-16 20:38:00	0.332311
1240	2022-11-16 20:39:00	0.360421
1241	2022-11-16 20:40:00	0.268516
1242	2022-11-16 20:41:00	0.247855
1243	2022-11-16 20:42:00	0.282725
1244	2022-11-16 20:43:00	0.283506
1245	2022-11-16 20:44:00	0.287461
1246	2022-11-16 20:45:00	0.272118
1247	2022-11-16 20:46:00	0.263469
1248	2022-11-16 20:47:00	0.302689
1249	2022-11-16 20:48:00	0.35141
1250	2022-11-16 20:49:00	0.353964
1251	2022-11-16 20:50:00	0.292435
1252	2022-11-16 20:51:00	0.262048
1253	2022-11-16 20:52:00	0.257421
1254	2022-11-16 20:53:00	0.231629
1255	2022-11-16 20:54:00	0.320115
1256	2022-11-16 20:55:00	0.301372
1257	2022-11-16 20:56:00	0.223641
1258	2022-11-16 20:57:00	0.253761
1259	2022-11-16 20:58:00	0.265181
1260	2022-11-16 20:59:00	0.339482
1261	2022-11-16 21:00:00	0.377659
1262	2022-11-16 21:01:00	0.225897
1263	2022-11-16 21:02:00	0.266507
1264	2022-11-16 21:03:00	0.281715
1265	2022-11-16 21:04:00	0.299255
1266	2022-11-16 21:05:00	0.310305
1267	2022-11-16 21:06:00	0.303063
1268	2022-11-16 21:07:00	0.257419
1269	2022-11-16 21:08:00	0.220545
1270	2022-11-16 21:09:00	0.278304
1271	2022-11-16 21:10:00	0.458883
1272	2022-11-16 21:11:00	0.383594
1273	2022-11-16 21:12:00	0.250463
1274	2022-11-16 21:13:00	0.278495
1275	2022-11-16 21:14:00	0.300226
1276	2022-11-16 21:15:00	0.269633
1277	2022-11-16 21:16:00	0.304171
1278	2022-11-16 21:17:00	0.247051
1279	2022-11-16 21:18:00	0.299242
1280	2022-11-16 21:19:00	0.272641
1281	2022-11-16 21:20:00	0.257146
1282	2022-11-16 21:21:00	0.314291
1283	2022-11-16 21:22:00	0.280309
1284	2022-11-16 21:23:00	0.290868
1285	2022-11-16 21:24:00	0.25458
1286	2022-11-16 21:25:00	0.22255
1287	2022-11-16 21:26:00	0.230331
1288	2022-11-16 21:27:00	0.271809
1289	2022-11-16 21:28:00	0.228206
1290	2022-11-16 21:29:00	0.311075
1291	2022-11-16 21:30:00	0.252147
1292	2022-11-16 21:31:00	0.374283
1293	2022-11-16 21:32:00	0.277387
1294	2022-11-16 21:33:00	0.339729
1295	2022-11-16 21:34:00	0.23615
1296	2022-11-16 21:35:00	0.276482
1297	2022-11-16 21:36:00	0.30237
1298	2022-11-16 21:37:00	0.265525
1299	2022-11-16 21:38:00	0.31186
1300	2022-11-16 21:39:00	0.239529
1301	2022-11-16 21:40:00	0.254281
1302	2022-11-16 21:41:00	0.298602
1303	2022-11-16 21:42:00	0.252251
1304	2022-11-16 21:43:00	0.37407
1305	2022-11-16 21:44:00	0.315318
1306	2022-11-16 21:45:00	0.326636
1307	2022-11-16 21:46:00	0.28837
1308	2022-11-16 21:47:00	0.332036
1309	2022-11-16 21:48:00	0.264197
1310	2022-11-16 21:49:00	0.512198
1311	2022-11-16 21:50:00	0.288125
1312	2022-11-16 21:51:00	0.272777
1313	2022-11-16 21:52:00	0.279691
1314	2022-11-16 21:53:00	0.212169
1315	2022-11-16 21:54:00	0.292985
1316	2022-11-16 21:55:00	0.399141
1317	2022-11-16 21:56:00	0.228383
1318	2022-11-16 21:57:00	0.288243
1319	2022-11-16 21:58:00	0.227955
1320	2022-11-16 21:59:00	0.295081
1321	2022-11-16 22:00:00	0.323145
1322	2022-11-16 22:01:00	0.300354
1323	2022-11-16 22:02:00	0.229075
1324	2022-11-16 22:03:00	0.281887
1325	2022-11-16 22:04:00	0.348918
1326	2022-11-16 22:05:00	0.229582
1327	2022-11-16 22:06:00	0.369127
1328	2022-11-16 22:07:00	0.266939
1329	2022-11-16 22:08:00	0.257156
1330	2022-11-16 22:09:00	0.327398
1331	2022-11-16 22:10:00	0.347562
1332	2022-11-16 22:11:00	0.293633
1333	2022-11-16 22:12:00	0.248469
1334	2022-11-16 22:13:00	0.281171
1335	2022-11-16 22:14:00	0.282211
1336	2022-11-16 22:15:00	0.291884
1337	2022-11-16 22:16:00	0.281911
1338	2022-11-16 22:17:00	0.272704
1339	2022-11-16 22:18:00	0.366135
1340	2022-11-16 22:19:00	0.243117
1341	2022-11-16 22:20:00	0.321362
1342	2022-11-16 22:21:00	0.254347
1343	2022-11-16 22:22:00	0.225533
1344	2022-11-16 22:23:00	0.279569
1345	2022-11-16 22:24:00	0.263575
1346	2022-11-16 22:25:00	0.262413
1347	2022-11-16 22:26:00	0.211649
1348	2022-11-16 22:27:00	0.249978
1349	2022-11-16 22:28:00	0.308069
1350	2022-11-16 22:29:00	0.308494
1351	2022-11-16 22:30:00	0.296251
1352	2022-11-16 22:31:00	0.280126
1353	2022-11-16 22:32:00	0.219647
1354	2022-11-16 22:33:00	0.274008
1355	2022-11-16 22:34:00	0.248431
1356	2022-11-16 22:35:00	0.294098
1357	2022-11-16 22:36:00	0.304234
1358	2022-11-16 22:37:00	0.324153
1359	2022-11-16 22:38:00	0.274227
1360	2022-11-16 22:39:00	0.371755
1361	2022-11-16 22:40:00	0.313574
1362	2022-11-16 22:41:00	0.263064
1363	2022-11-16 22:42:00	0.25141
1364	2022-11-16 22:43:00	0.354586
1365	2022-11-16 22:44:00	0.304182
1366	2022-11-16 22:45:00	0.278368
1367	2022-11-16 22:46:00	0.206057
1368	2022-11-16 22:47:00	0.273999
1369	2022-11-16 22:48:00	0.287771
1370	2022-11-16 22:49:00	0.267591
1371	2022-11-16 22:50:00	0.27521
1372	2022-11-16 22:51:00	0.225193
1373	2022-11-16 22:52:00	0.265779
1374	2022-11-16 22:53:00	0.26901
1375	2022-11-16 22:54:00	0.421094
1376	2022-11-16 22:55:00	0.294676
1377	2022-11-16 22:56:00	0.286234
1378	2022-11-16 22:57:00	0.248324
1379	2022-11-16 22:58:00	0.299688
1380	2022-11-16 22:59:00	0.277226
1381	2022-11-16 23:00:00	0.270646
1382	2022-11-16 23:01:00	0.240587
1383	2022-11-16 23:02:00	0.257831
1384	2022-11-16 23:03:00	0.240185
1385	2022-11-16 23:04:00	0.273175
1386	2022-11-16 23:05:00	0.250329
1387	2022-11-16 23:06:00	0.325548
1388	2022-11-16 23:07:00	0.267272
1389	2022-11-16 23:08:00	0.274133
1390	2022-11-16 23:09:00	0.299088
1391	2022-11-16 23:10:00	0.194872
1392	2022-11-16 23:11:00	0.314571
1393	2022-11-16 23:12:00	0.276115
1394	2022-11-16 23:13:00	0.298657
1395	2022-11-16 23:14:00	0.230562
1396	2022-11-16 23:15:00	0.268775
1397	2022-11-16 23:16:00	0.315897
1398	2022-11-16 23:17:00	0.265673
1399	2022-11-16 23:18:00	0.271281
1400	2022-11-16 23:19:00	0.202146
1401	2022-11-16 23:20:00	0.267197
1402	2022-11-16 23:21:00	0.302611
1403	2022-11-16 23:22:00	0.277386
1404	2022-11-16 23:23:00	0.252211
1405	2022-11-16 23:24:00	0.325839
1406	2022-11-16 23:25:00	0.240393
1407	2022-11-16 23:26:00	0.260002
1408	2022-11-16 23:27:00	0.30533
1409	2022-11-16 23:28:00	0.258623
1410	2022-11-16 23:29:00	0.299498
1411	2022-11-16 23:30:00	0.355701
1412	2022-11-16 23:31:00	0.281969
1413	2022-11-16 23:32:00	0.250908
1414	2022-11-16 23:33:00	0.259919
1415	2022-11-16 23:34:00	0.299505
1416	2022-11-16 23:35:00	0.249968
1417	2022-11-16 23:36:00	0.295395
1418	2022-11-16 23:37:00	0.31233
1419	2022-11-16 23:38:00	0.290185
1420	2022-11-16 23:39:00	0.287348
1421	2022-11-16 23:40:00	0.284786
1422	2022-11-16 23:41:00	0.335775
1423	2022-11-16 23:42:00	0.292135
1424	2022-11-16 23:43:00	0.337746
1425	2022-11-16 23:44:00	0.357372
1426	2022-11-16 23:45:00	0.24192
1427	2022-11-16 23:46:00	0.26577
1428	2022-11-16 23:47:00	0.327641
1429	2022-11-16 23:48:00	0.241147
1430	2022-11-16 23:49:00	0.245455
1431	2022-11-16 23:50:00	0.269324
1432	2022-11-16 23:51:00	0.280077
1433	2022-11-16 23:52:00	0.299461
1434	2022-11-16 23:53:00	0.269654
1435	2022-11-16 23:54:00	0.336042
1436	2022-11-16 23:55:00	0.258553
1437	2022-11-16 23:56:00	0.294086
1438	2022-11-16 23:57:00	0.259211
1439	2022-11-16 23:58:00	0.307672
1440	2022-11-16 23:59:00	0.242318
1441	2022-11-17	0.264882
1442	2022-11-17 00:01:00	0.290347
1443	2022-11-17 00:02:00	0.332895
1444	2022-11-17 00:03:00	0.266921
1445	2022-11-17 00:04:00	0.309753
1446	2022-11-17 00:05:00	0.238127
1447	2022-11-17 00:06:00	0.265687
1448	2022-11-17 00:07:00	0.306424
1449	2022-11-17 00:08:00	0.29561
1450	2022-11-17 00:09:00	0.322145
1451	2022-11-17 00:10:00	0.248641
1452	2022-11-17 00:11:00	0.388007
1453	2022-11-17 00:12:00	0.281076
1454	2022-11-17 00:13:00	0.263039
1455	2022-11-17 00:14:00	0.317786
1456	2022-11-17 00:15:00	0.376353
1457	2022-11-17 00:16:00	0.356476
1458	2022-11-17 00:17:00	0.293135
1459	2022-11-17 00:18:00	0.27467
1460	2022-11-17 00:19:00	0.312353
1461	2022-11-17 00:20:00	0.258106
1462	2022-11-17 00:21:00	0.252667
1463	2022-11-17 00:22:00	0.29302
1464	2022-11-17 00:23:00	0.276954
1465	2022-11-17 00:24:00	0.290173
1466	2022-11-17 00:25:00	0.339238
1467	2022-11-17 00:26:00	0.262358
1468	2022-11-17 00:27:00	0.290178
1469	2022-11-17 00:28:00	0.307016
1470	2022-11-17 00:29:00	0.305686
1471	2022-11-17 00:30:00	0.360269
1472	2022-11-17 00:31:00	0.290717
1473	2022-11-17 00:32:00	0.32124
1474	2022-11-17 00:33:00	0.27299
1475	2022-11-17 00:34:00	0.29584
1476	2022-11-17 00:35:00	0.327243
1477	2022-11-17 00:36:00	0.2332
1478	2022-11-17 00:37:00	0.318841
1479	2022-11-17 00:38:00	0.266908
1480	2022-11-17 00:39:00	0.303741
1481	2022-11-17 00:40:00	0.277533
1482	2022-11-17 00:41:00	0.330348
1483	2022-11-17 00:42:00	0.341021
1484	2022-11-17 00:43:00	0.307211
1485	2022-11-17 00:44:00	0.226481
1486	2022-11-17 00:45:00	0.2722
1487	2022-11-17 00:46:00	0.346295
1488	2022-11-17 00:47:00	0.307066
1489	2022-11-17 00:48:00	0.22369
1490	2022-11-17 00:49:00	0.254047
1491	2022-11-17 00:50:00	0.298241
1492	2022-11-17 00:51:00	0.227133
1493	2022-11-17 00:52:00	0.286295
1494	2022-11-17 00:53:00	0.224794
1495	2022-11-17 00:54:00	0.220199
1496	2022-11-17 00:55:00	0.369396
1497	2022-11-17 00:56:00	0.306449
1498	2022-11-17 00:57:00	0.282027
1499	2022-11-17 00:58:00	0.257428
1500	2022-11-17 00:59:00	0.342479
1501	2022-11-17 01:00:00	0.368195
1502	2022-11-17 01:01:00	0.227745
1503	2022-11-17 01:02:00	0.315936
1504	2022-11-17 01:03:00	0.258356
1505	2022-11-17 01:04:00	0.262902
1506	2022-11-17 01:05:00	0.259812
1507	2022-11-17 01:06:00	0.255472
1508	2022-11-17 01:07:00	0.26963
1509	2022-11-17 01:08:00	0.310518
1510	2022-11-17 01:09:00	0.286451
1511	2022-11-17 01:10:00	0.240289
1512	2022-11-17 01:11:00	0.259952
1513	2022-11-17 01:12:00	0.244545
1514	2022-11-17 01:13:00	0.252864
1515	2022-11-17 01:14:00	0.271535
1516	2022-11-17 01:15:00	0.392222
1517	2022-11-17 01:16:00	0.294291
1518	2022-11-17 01:17:00	0.235351
1519	2022-11-17 01:18:00	0.26821
1520	2022-11-17 01:19:00	0.298984
1521	2022-11-17 01:20:00	0.232377
1522	2022-11-17 01:21:00	0.276946
1523	2022-11-17 01:22:00	0.300417
1524	2022-11-17 01:23:00	0.266089
1525	2022-11-17 01:24:00	0.269089
1526	2022-11-17 01:25:00	0.267276
1527	2022-11-17 01:26:00	0.334736
1528	2022-11-17 01:27:00	0.265205
1529	2022-11-17 01:28:00	0.295705
1530	2022-11-17 01:29:00	0.267487
1531	2022-11-17 01:30:00	0.277855
1532	2022-11-17 01:31:00	0.269142
1533	2022-11-17 01:32:00	0.283209
1534	2022-11-17 01:33:00	0.239438
1535	2022-11-17 01:34:00	0.291876
1536	2022-11-17 01:35:00	0.282571
1537	2022-11-17 01:36:00	0.244902
1538	2022-11-17 01:37:00	0.279022
1539	2022-11-17 01:38:00	0.276831
1540	2022-11-17 01:39:00	0.309999
1541	2022-11-17 01:40:00	0.330693
1542	2022-11-17 01:41:00	0.244036
1543	2022-11-17 01:42:00	0.225351
1544	2022-11-17 01:43:00	0.275131
1545	2022-11-17 01:44:00	0.275057
1546	2022-11-17 01:45:00	0.247335
1547	2022-11-17 01:46:00	0.230403
1548	2022-11-17 01:47:00	0.316572
1549	2022-11-17 01:48:00	0.305938
1550	2022-11-17 01:49:00	0.354029
1551	2022-11-17 01:50:00	0.3413
1552	2022-11-17 01:51:00	0.35713
1553	2022-11-17 01:52:00	0.241106
1554	2022-11-17 01:53:00	0.295765
1555	2022-11-17 01:54:00	0.247335
1556	2022-11-17 01:55:00	0.310184
1557	2022-11-17 01:56:00	0.202505
1558	2022-11-17 01:57:00	0.258385
1559	2022-11-17 01:58:00	0.250306
1560	2022-11-17 01:59:00	0.297396
1561	2022-11-17 02:00:00	0.34294
1562	2022-11-17 02:01:00	0.266641
1563	2022-11-17 02:02:00	0.254232
1564	2022-11-17 02:03:00	0.358448
1565	2022-11-17 02:04:00	0.328572
1566	2022-11-17 02:05:00	0.297211
1567	2022-11-17 02:06:00	0.273888
1568	2022-11-17 02:07:00	0.308692
1569	2022-11-17 02:08:00	0.262305
1570	2022-11-17 02:09:00	0.264712
1571	2022-11-17 02:10:00	0.244299
1572	2022-11-17 02:11:00	0.297818
1573	2022-11-17 02:12:00	0.319534
1574	2022-11-17 02:13:00	0.313283
1575	2022-11-17 02:14:00	0.285643
1576	2022-11-17 02:15:00	0.228036
1577	2022-11-17 02:16:00	0.242732
1578	2022-11-17 02:17:00	0.264128
1579	2022-11-17 02:18:00	0.241443
1580	2022-11-17 02:19:00	0.27915
1581	2022-11-17 02:20:00	0.255381
1582	2022-11-17 02:21:00	0.373189
1583	2022-11-17 02:22:00	0.210197
1584	2022-11-17 02:23:00	0.230141
1585	2022-11-17 02:24:00	0.231254
1586	2022-11-17 02:25:00	0.218544
1587	2022-11-17 02:26:00	0.277493
1588	2022-11-17 02:27:00	0.27714
1589	2022-11-17 02:28:00	0.21844
1590	2022-11-17 02:29:00	0.272591
1591	2022-11-17 02:30:00	0.28753
1592	2022-11-17 02:31:00	0.469666
1593	2022-11-17 02:32:00	0.30008
1594	2022-11-17 02:33:00	0.377988
1595	2022-11-17 02:34:00	0.277559
1596	2022-11-17 02:35:00	0.291606
1597	2022-11-17 02:36:00	0.227902
1598	2022-11-17 02:37:00	0.260269
1599	2022-11-17 02:38:00	0.249922
1600	2022-11-17 02:39:00	0.336367
1601	2022-11-17 02:40:00	0.342295
1602	2022-11-17 02:41:00	0.301915
1603	2022-11-17 02:42:00	0.255996
1604	2022-11-17 02:43:00	0.264082
1605	2022-11-17 02:44:00	0.330844
1606	2022-11-17 02:45:00	0.266155
1607	2022-11-17 02:46:00	0.273599
1608	2022-11-17 02:47:00	0.310193
1609	2022-11-17 02:48:00	0.2995
1610	2022-11-17 02:49:00	0.350388
1611	2022-11-17 02:50:00	0.282276
1612	2022-11-17 02:51:00	0.218646
1613	2022-11-17 02:52:00	0.28357
1614	2022-11-17 02:53:00	0.321682
1615	2022-11-17 02:54:00	0.258159
1616	2022-11-17 02:55:00	0.324272
1617	2022-11-17 02:56:00	0.278096
1618	2022-11-17 02:57:00	0.280441
1619	2022-11-17 02:58:00	0.27442
1620	2022-11-17 02:59:00	0.249915
1621	2022-11-17 03:00:00	0.304158
1622	2022-11-17 03:01:00	0.335666
1623	2022-11-17 03:02:00	0.299323
1624	2022-11-17 03:03:00	0.271736
1625	2022-11-17 03:04:00	0.328514
1626	2022-11-17 03:05:00	0.314991
1627	2022-11-17 03:06:00	0.257883
1628	2022-11-17 03:07:00	0.336144
1629	2022-11-17 03:08:00	0.225092
1630	2022-11-17 03:09:00	0.273616
1631	2022-11-17 03:10:00	0.231937
1632	2022-11-17 03:11:00	0.314378
1633	2022-11-17 03:12:00	0.279349
1634	2022-11-17 03:13:00	0.247741
1635	2022-11-17 03:14:00	0.333279
1636	2022-11-17 03:15:00	0.246794
1637	2022-11-17 03:16:00	0.277671
1638	2022-11-17 03:17:00	0.346335
1639	2022-11-17 03:18:00	0.217217
1640	2022-11-17 03:19:00	0.218661
1641	2022-11-17 03:20:00	0.272401
1642	2022-11-17 03:21:00	0.262011
1643	2022-11-17 03:22:00	0.360791
1644	2022-11-17 03:23:00	0.219174
1645	2022-11-17 03:24:00	0.323293
1646	2022-11-17 03:25:00	0.364694
1647	2022-11-17 03:26:00	0.259082
1648	2022-11-17 03:27:00	0.23814
1649	2022-11-17 03:28:00	0.326725
1650	2022-11-17 03:29:00	0.324528
1651	2022-11-17 03:30:00	0.28502
1652	2022-11-17 03:31:00	0.341239
1653	2022-11-17 03:32:00	0.292528
1654	2022-11-17 03:33:00	0.308877
1655	2022-11-17 03:34:00	0.300979
1656	2022-11-17 03:35:00	0.238478
1657	2022-11-17 03:36:00	0.29346
1658	2022-11-17 03:37:00	0.280706
1659	2022-11-17 03:38:00	0.380339
1660	2022-11-17 03:39:00	0.301745
1661	2022-11-17 03:40:00	0.300255
1662	2022-11-17 03:41:00	0.240787
1663	2022-11-17 03:42:00	0.341099
1664	2022-11-17 03:43:00	0.278958
1665	2022-11-17 03:44:00	0.296753
1666	2022-11-17 03:45:00	0.276184
1667	2022-11-17 03:46:00	0.243529
1668	2022-11-17 03:47:00	0.280242
1669	2022-11-17 03:48:00	0.271187
1670	2022-11-17 03:49:00	0.256637
1671	2022-11-17 03:50:00	0.329499
1672	2022-11-17 03:51:00	0.340952
1673	2022-11-17 03:52:00	0.256893
1674	2022-11-17 03:53:00	0.257574
1675	2022-11-17 03:54:00	0.316551
1676	2022-11-17 03:55:00	0.276634
1677	2022-11-17 03:56:00	0.500463
1678	2022-11-17 03:57:00	0.272215
1679	2022-11-17 03:58:00	0.28966
1680	2022-11-17 03:59:00	0.320744
1681	2022-11-17 04:00:00	0.306602
1682	2022-11-17 04:01:00	0.247277
1683	2022-11-17 04:02:00	0.249291
1684	2022-11-17 04:03:00	0.229585
1685	2022-11-17 04:04:00	0.298186
1686	2022-11-17 04:05:00	0.265661
1687	2022-11-17 04:06:00	0.235153
1688	2022-11-17 04:07:00	0.244495
1689	2022-11-17 04:08:00	0.275256
1690	2022-11-17 04:09:00	0.226185
1691	2022-11-17 04:10:00	0.235762
1692	2022-11-17 04:11:00	0.312764
1693	2022-11-17 04:12:00	0.309742
1694	2022-11-17 04:13:00	0.318539
1695	2022-11-17 04:14:00	0.282355
1696	2022-11-17 04:15:00	0.227414
1697	2022-11-17 04:16:00	0.237305
1698	2022-11-17 04:17:00	0.260669
1699	2022-11-17 04:18:00	0.302486
1700	2022-11-17 04:19:00	0.3151
1701	2022-11-17 04:20:00	0.287215
1702	2022-11-17 04:21:00	0.357429
1703	2022-11-17 04:22:00	0.321676
1704	2022-11-17 04:23:00	0.31426
1705	2022-11-17 04:24:00	0.294844
1706	2022-11-17 04:25:00	0.245285
1707	2022-11-17 04:26:00	0.307252
1708	2022-11-17 04:27:00	0.312047
1709	2022-11-17 04:28:00	0.235404
1710	2022-11-17 04:29:00	0.292626
1711	2022-11-17 04:30:00	0.25543
1712	2022-11-17 04:31:00	0.429775
1713	2022-11-17 04:32:00	0.282876
1714	2022-11-17 04:33:00	0.242789
1715	2022-11-17 04:34:00	0.245301
1716	2022-11-17 04:35:00	0.275937
1717	2022-11-17 04:36:00	0.231088
1718	2022-11-17 04:37:00	0.261731
1719	2022-11-17 04:38:00	0.279171
1720	2022-11-17 04:39:00	0.239228
1721	2022-11-17 04:40:00	0.282231
1722	2022-11-17 04:41:00	0.252768
1723	2022-11-17 04:42:00	0.25869
1724	2022-11-17 04:43:00	0.317708
1725	2022-11-17 04:44:00	0.367135
1726	2022-11-17 04:45:00	0.363328
1727	2022-11-17 04:46:00	0.326512
1728	2022-11-17 04:47:00	0.273881
1729	2022-11-17 04:48:00	0.288021
1730	2022-11-17 04:49:00	0.257856
1731	2022-11-17 04:50:00	0.297349
1732	2022-11-17 04:51:00	0.253253
1733	2022-11-17 04:52:00	0.279882
1734	2022-11-17 04:53:00	0.283596
1735	2022-11-17 04:54:00	0.280766
1736	2022-11-17 04:55:00	0.328983
1737	2022-11-17 04:56:00	0.31641
1738	2022-11-17 04:57:00	0.325452
1739	2022-11-17 04:58:00	0.273655
1740	2022-11-17 04:59:00	0.258555
1741	2022-11-17 05:00:00	0.361422
1742	2022-11-17 05:01:00	0.309414
1743	2022-11-17 05:02:00	0.291268
1744	2022-11-17 05:03:00	0.271861
1745	2022-11-17 05:04:00	0.247578
1746	2022-11-17 05:05:00	0.279216
1747	2022-11-17 05:06:00	0.27637
1748	2022-11-17 05:07:00	0.234462
1749	2022-11-17 05:08:00	0.29969
1750	2022-11-17 05:09:00	0.295606
1751	2022-11-17 05:10:00	0.348201
1752	2022-11-17 05:11:00	0.286665
1753	2022-11-17 05:12:00	0.285637
1754	2022-11-17 05:13:00	0.250755
1755	2022-11-17 05:14:00	0.321556
1756	2022-11-17 05:15:00	0.260148
1757	2022-11-17 05:16:00	0.265497
1758	2022-11-17 05:17:00	0.304102
1759	2022-11-17 05:18:00	0.344096
1760	2022-11-17 05:19:00	0.300061
1761	2022-11-17 05:20:00	0.227624
1762	2022-11-17 05:21:00	0.3504
1763	2022-11-17 05:22:00	0.266226
1764	2022-11-17 05:23:00	0.267981
1765	2022-11-17 05:24:00	0.299224
1766	2022-11-17 05:25:00	0.332342
1767	2022-11-17 05:26:00	0.276193
1768	2022-11-17 05:27:00	0.303427
1769	2022-11-17 05:28:00	0.296787
1770	2022-11-17 05:29:00	0.337175
1771	2022-11-17 05:30:00	0.269699
1772	2022-11-17 05:31:00	0.246798
1773	2022-11-17 05:32:00	0.266709
1774	2022-11-17 05:33:00	0.344146
1775	2022-11-17 05:34:00	0.265291
1776	2022-11-17 05:35:00	0.297813
1777	2022-11-17 05:36:00	0.273892
1778	2022-11-17 05:37:00	0.215643
1779	2022-11-17 05:38:00	0.261866
1780	2022-11-17 05:39:00	0.351859
1781	2022-11-17 05:40:00	0.258681
1782	2022-11-17 05:41:00	0.224012
1783	2022-11-17 05:42:00	0.299784
1784	2022-11-17 05:43:00	0.302421
1785	2022-11-17 05:44:00	0.281712
1786	2022-11-17 05:45:00	0.404491
1787	2022-11-17 05:46:00	0.285862
1788	2022-11-17 05:47:00	0.334402
1789	2022-11-17 05:48:00	0.225582
1790	2022-11-17 05:49:00	0.261775
1791	2022-11-17 05:50:00	0.266703
1792	2022-11-17 05:51:00	0.292866
1793	2022-11-17 05:52:00	0.301473
1794	2022-11-17 05:53:00	0.256243
1795	2022-11-17 05:54:00	0.225034
1796	2022-11-17 05:55:00	0.270264
1797	2022-11-17 05:56:00	0.281206
1798	2022-11-17 05:57:00	0.359044
1799	2022-11-17 05:58:00	0.270207
1800	2022-11-17 05:59:00	0.295807
1801	2022-11-17 06:00:00	0.287856
1802	2022-11-17 06:01:00	0.266621
1803	2022-11-17 06:02:00	0.333151
1804	2022-11-17 06:03:00	0.267475
1805	2022-11-17 06:04:00	0.288623
1806	2022-11-17 06:05:00	0.286577
1807	2022-11-17 06:06:00	0.307981
1808	2022-11-17 06:07:00	0.242211
1809	2022-11-17 06:08:00	0.285845
1810	2022-11-17 06:09:00	0.320144
1811	2022-11-17 06:10:00	0.279676
1812	2022-11-17 06:11:00	0.315618
1813	2022-11-17 06:12:00	0.285181
1814	2022-11-17 06:13:00	0.382063
1815	2022-11-17 06:14:00	0.293382
1816	2022-11-17 06:15:00	0.280948
1817	2022-11-17 06:16:00	0.235028
1818	2022-11-17 06:17:00	0.295456
1819	2022-11-17 06:18:00	0.253171
1820	2022-11-17 06:19:00	0.233321
1821	2022-11-17 06:20:00	0.234167
1822	2022-11-17 06:21:00	0.212919
1823	2022-11-17 06:22:00	0.325926
1824	2022-11-17 06:23:00	0.244675
1825	2022-11-17 06:24:00	0.253159
1826	2022-11-17 06:25:00	0.217915
1827	2022-11-17 06:26:00	0.285952
1828	2022-11-17 06:27:00	0.304477
1829	2022-11-17 06:28:00	0.266551
1830	2022-11-17 06:29:00	0.34457
1831	2022-11-17 06:30:00	0.253249
1832	2022-11-17 06:31:00	0.261044
1833	2022-11-17 06:32:00	0.268381
1834	2022-11-17 06:33:00	0.253794
1835	2022-11-17 06:34:00	0.263921
1836	2022-11-17 06:35:00	0.240719
1837	2022-11-17 06:36:00	0.258857
1838	2022-11-17 06:37:00	0.28949
1839	2022-11-17 06:38:00	0.299907
1840	2022-11-17 06:39:00	0.296079
1841	2022-11-17 06:40:00	0.278401
1842	2022-11-17 06:41:00	0.319017
1843	2022-11-17 06:42:00	0.262454
1844	2022-11-17 06:43:00	0.285772
1845	2022-11-17 06:44:00	0.479253
1846	2022-11-17 06:45:00	0.264847
1847	2022-11-17 06:46:00	0.265579
1848	2022-11-17 06:47:00	0.244613
1849	2022-11-17 06:48:00	0.274719
1850	2022-11-17 06:49:00	0.245273
1851	2022-11-17 06:50:00	0.291352
1852	2022-11-17 06:51:00	0.252105
1853	2022-11-17 06:52:00	0.347759
1854	2022-11-17 06:53:00	0.275882
1855	2022-11-17 06:54:00	0.441441
1856	2022-11-17 06:55:00	0.314559
1857	2022-11-17 06:56:00	0.322755
1858	2022-11-17 06:57:00	0.341109
1859	2022-11-17 06:58:00	0.212205
1860	2022-11-17 06:59:00	0.256799
1861	2022-11-17 07:00:00	0.239636
1862	2022-11-17 07:01:00	0.268091
1863	2022-11-17 07:02:00	0.29358
1864	2022-11-17 07:03:00	0.415515
1865	2022-11-17 07:04:00	0.299731
1866	2022-11-17 07:05:00	0.307258
1867	2022-11-17 07:06:00	0.263318
1868	2022-11-17 07:07:00	0.238046
1869	2022-11-17 07:08:00	0.310479
1870	2022-11-17 07:09:00	0.291901
1871	2022-11-17 07:10:00	0.309072
1872	2022-11-17 07:11:00	0.333899
1873	2022-11-17 07:12:00	0.264568
1874	2022-11-17 07:13:00	0.288254
1875	2022-11-17 07:14:00	0.219477
1876	2022-11-17 07:15:00	0.240628
1877	2022-11-17 07:16:00	0.309773
1878	2022-11-17 07:17:00	0.264939
1879	2022-11-17 07:18:00	0.219089
1880	2022-11-17 07:19:00	0.331615
1881	2022-11-17 07:20:00	0.249618
1882	2022-11-17 07:21:00	0.307657
1883	2022-11-17 07:22:00	0.283565
1884	2022-11-17 07:23:00	0.29769
1885	2022-11-17 07:24:00	0.275937
1886	2022-11-17 07:25:00	0.360917
1887	2022-11-17 07:26:00	0.38314
1888	2022-11-17 07:27:00	0.29828
1889	2022-11-17 07:28:00	0.302961
1890	2022-11-17 07:29:00	0.25206
1891	2022-11-17 07:30:00	0.240452
1892	2022-11-17 07:31:00	0.299156
1893	2022-11-17 07:32:00	0.272595
1894	2022-11-17 07:33:00	0.296073
1895	2022-11-17 07:34:00	0.293633
1896	2022-11-17 07:35:00	0.266499
1897	2022-11-17 07:36:00	0.267009
1898	2022-11-17 07:37:00	0.29765
1899	2022-11-17 07:38:00	0.311795
1900	2022-11-17 07:39:00	0.287828
1901	2022-11-17 07:40:00	0.317689
1902	2022-11-17 07:41:00	0.267014
1903	2022-11-17 07:42:00	0.238883
1904	2022-11-17 07:43:00	0.237694
1905	2022-11-17 07:44:00	0.278754
1906	2022-11-17 07:45:00	0.302175
1907	2022-11-17 07:46:00	0.301606
1908	2022-11-17 07:47:00	0.264471
1909	2022-11-17 07:48:00	0.243832
1910	2022-11-17 07:49:00	0.246051
1911	2022-11-17 07:50:00	0.242164
1912	2022-11-17 07:51:00	0.222757
1913	2022-11-17 07:52:00	0.27255
1914	2022-11-17 07:53:00	0.270055
1915	2022-11-17 07:54:00	0.248151
1916	2022-11-17 07:55:00	0.314525
1917	2022-11-17 07:56:00	0.334253
1918	2022-11-17 07:57:00	0.255835
1919	2022-11-17 07:58:00	0.290567
1920	2022-11-17 07:59:00	0.354289
1921	2022-11-17 08:00:00	0.302459
1922	2022-11-17 08:01:00	0.283037
1923	2022-11-17 08:02:00	0.250206
1924	2022-11-17 08:03:00	0.323297
1925	2022-11-17 08:04:00	0.333416
1926	2022-11-17 08:05:00	0.241907
1927	2022-11-17 08:06:00	0.231893
1928	2022-11-17 08:07:00	0.32636
1929	2022-11-17 08:08:00	0.293282
1930	2022-11-17 08:09:00	0.277951
1931	2022-11-17 08:10:00	0.344421
1932	2022-11-17 08:11:00	0.273622
1933	2022-11-17 08:12:00	0.265621
1934	2022-11-17 08:13:00	0.249512
1935	2022-11-17 08:14:00	0.294891
1936	2022-11-17 08:15:00	0.254201
1937	2022-11-17 08:16:00	0.256639
1938	2022-11-17 08:17:00	0.243328
1939	2022-11-17 08:18:00	0.289006
1940	2022-11-17 08:19:00	0.262926
1941	2022-11-17 08:20:00	0.253729
1942	2022-11-17 08:21:00	0.280364
1943	2022-11-17 08:22:00	0.292169
1944	2022-11-17 08:23:00	0.234167
1945	2022-11-17 08:24:00	0.258076
1946	2022-11-17 08:25:00	0.302456
1947	2022-11-17 08:26:00	0.339756
1948	2022-11-17 08:27:00	0.245099
1949	2022-11-17 08:28:00	0.323481
1950	2022-11-17 08:29:00	0.262743
1951	2022-11-17 08:30:00	0.230952
1952	2022-11-17 08:31:00	0.258749
1953	2022-11-17 08:32:00	0.313056
1954	2022-11-17 08:33:00	0.265117
1955	2022-11-17 08:34:00	0.272365
1956	2022-11-17 08:35:00	0.334094
1957	2022-11-17 08:36:00	0.252867
1958	2022-11-17 08:37:00	0.247436
1959	2022-11-17 08:38:00	0.261313
1960	2022-11-17 08:39:00	0.248439
1961	2022-11-17 08:40:00	0.326109
1962	2022-11-17 08:41:00	0.268121
1963	2022-11-17 08:42:00	0.243705
1964	2022-11-17 08:43:00	0.24095
1965	2022-11-17 08:44:00	0.351078
1966	2022-11-17 08:45:00	0.342832
1967	2022-11-17 08:46:00	0.413932
1968	2022-11-17 08:47:00	0.346166
1969	2022-11-17 08:48:00	0.2756
1970	2022-11-17 08:49:00	0.273659
1971	2022-11-17 08:50:00	0.326652
1972	2022-11-17 08:51:00	0.323974
1973	2022-11-17 08:52:00	0.283384
1974	2022-11-17 08:53:00	0.270499
1975	2022-11-17 08:54:00	0.282053
1976	2022-11-17 08:55:00	0.349862
1977	2022-11-17 08:56:00	0.241865
1978	2022-11-17 08:57:00	0.289072
1979	2022-11-17 08:58:00	0.307213
1980	2022-11-17 08:59:00	0.321447
1981	2022-11-17 09:00:00	0.539048
1982	2022-11-17 09:01:00	0.276822
1983	2022-11-17 09:02:00	0.32561
1984	2022-11-17 09:03:00	0.386935
1985	2022-11-17 09:04:00	0.223313
1986	2022-11-17 09:05:00	0.23126
1987	2022-11-17 09:06:00	0.315042
1988	2022-11-17 09:07:00	0.259165
1989	2022-11-17 09:08:00	0.20368
1990	2022-11-17 09:09:00	0.325597
1991	2022-11-17 09:10:00	0.233268
1992	2022-11-17 09:11:00	0.268205
1993	2022-11-17 09:12:00	0.326815
1994	2022-11-17 09:13:00	0.230791
1995	2022-11-17 09:14:00	0.257001
1996	2022-11-17 09:15:00	0.259058
[truncated: 36,884 more rows]

## Sheet: Fig 2a EAD MU01
#EAD MU01 Sensor dose rates
#Tab delimited data file
#BinNo	Time	DoseRate(Water)uGy/min
0	2022-11-16 06:45:00	0
1	2022-11-16 06:50:00	0.397125
2	2022-11-16 06:55:00	0.031875
3	2022-11-16 07:00:00	0.036125
4	2022-11-16 07:05:00	0.05775
5	2022-11-16 07:10:00	0.0575
6	2022-11-16 07:15:00	20.4549
7	2022-11-16 07:20:00	127.166
8	2022-11-16 07:25:00	239.889
9	2022-11-16 07:30:00	183.943
10	2022-11-16 07:35:00	33.0932
11	2022-11-16 07:40:00	0.828
12	2022-11-16 07:45:00	0.11975
13	2022-11-16 07:50:00	0.1555
14	2022-11-16 07:55:00	0.1335
15	2022-11-16 08:00:00	0.07825
16	2022-11-16 08:05:00	0.07475
17	2022-11-16 08:10:00	0.030125
18	2022-11-16 08:15:00	0.030875
19	2022-11-16 08:20:00	0.033125
20	2022-11-16 08:25:00	0.033
21	2022-11-16 08:30:00	0.102125
22	2022-11-16 08:35:00	0.333
23	2022-11-16 08:40:00	0.2335
24	2022-11-16 08:45:00	0.19825
25	2022-11-16 08:50:00	0.352875
26	2022-11-16 08:55:00	0.608125
27	2022-11-16 09:00:00	0.91425
28	2022-11-16 09:05:00	1.13288
29	2022-11-16 09:10:00	1.7145
30	2022-11-16 09:15:00	1.98875
31	2022-11-16 09:20:00	1.89538
32	2022-11-16 09:25:00	1.62662
33	2022-11-16 09:30:00	1.40625
34	2022-11-16 09:35:00	1.10225
35	2022-11-16 09:40:00	0.868875
36	2022-11-16 09:45:00	0.7495
37	2022-11-16 09:50:00	0.628375
38	2022-11-16 09:55:00	0.5025
39	2022-11-16 10:00:00	0.514125
40	2022-11-16 10:05:00	0.397875
41	2022-11-16 10:10:00	0.379625
42	2022-11-16 10:15:00	0.3245
43	2022-11-16 10:20:00	0.303375
44	2022-11-16 10:25:00	0.28475
45	2022-11-16 10:30:00	0.2835
46	2022-11-16 10:35:00	0.322125
47	2022-11-16 10:40:00	0.290125
48	2022-11-16 10:45:00	0.257125
49	2022-11-16 10:50:00	0.242
50	2022-11-16 10:55:00	0.22725
51	2022-11-16 11:00:00	0.208125
52	2022-11-16 11:05:00	0.223625
53	2022-11-16 11:10:00	0.235375
54	2022-11-16 11:15:00	0.325125
55	2022-11-16 11:20:00	0.24725
56	2022-11-16 11:25:00	0.259
57	2022-11-16 11:30:00	0.229125
58	2022-11-16 11:35:00	0.3315
59	2022-11-16 11:40:00	0.228625
60	2022-11-16 11:45:00	0.392125
61	2022-11-16 11:50:00	0.569375
62	2022-11-16 11:55:00	0.287
63	2022-11-16 12:00:00	0.27325
64	2022-11-16 12:05:00	0.23525
65	2022-11-16 12:10:00	0.254375
66	2022-11-16 12:15:00	0.217
67	2022-11-16 12:20:00	0.297875
68	2022-11-16 12:25:00	0.354875
69	2022-11-16 12:30:00	0.241
70	2022-11-16 12:35:00	0.268625
71	2022-11-16 12:40:00	0.322125
72	2022-11-16 12:45:00	0.23475
73	2022-11-16 12:50:00	0.300875
74	2022-11-16 12:55:00	0.34475
75	2022-11-16 13:00:00	0.24275
76	2022-11-16 13:05:00	0.287375
77	2022-11-16 13:10:00	0.50425
78	2022-11-16 13:15:00	0.22775
79	2022-11-16 13:20:00	0.17725
80	2022-11-16 13:25:00	0.207625
81	2022-11-16 13:30:00	0.21875
82	2022-11-16 13:35:00	0.245875
83	2022-11-16 13:40:00	0.21225
84	2022-11-16 13:45:00	0.20725
85	2022-11-16 13:50:00	0.224
86	2022-11-16 13:55:00	0.2185
87	2022-11-16 14:00:00	0.18775
88	2022-11-16 14:05:00	0.287375
89	2022-11-16 14:10:00	0.321875
90	2022-11-16 14:15:00	0.3845
91	2022-11-16 14:20:00	0.23025
92	2022-11-16 14:25:00	0.2735
93	2022-11-16 14:30:00	0.32075
94	2022-11-16 14:35:00	0.2345
95	2022-11-16 14:40:00	0.24875
96	2022-11-16 14:45:00	0.285
97	2022-11-16 14:50:00	0.642
98	2022-11-16 14:55:00	0.191375
99	2022-11-16 15:00:00	0.19525
100	2022-11-16 15:05:00	0.232125
101	2022-11-16 15:10:00	0.24525
102	2022-11-16 15:15:00	0.256625
103	2022-11-16 15:20:00	0.22225
104	2022-11-16 15:25:00	0.236875
105	2022-11-16 15:30:00	0.228
106	2022-11-16 15:35:00	0.222375
107	2022-11-16 15:40:00	0.257125
108	2022-11-16 15:45:00	0.279625
109	2022-11-16 15:50:00	0.242
110	2022-11-16 15:55:00	0.243
111	2022-11-16 16:00:00	0.27325
112	2022-11-16 16:05:00	0.2135
113	2022-11-16 16:10:00	0.19525
114	2022-11-16 16:15:00	0.282375
115	2022-11-16 16:20:00	0.273
116	2022-11-16 16:25:00	0.368625
117	2022-11-16 16:30:00	0.187375
118	2022-11-16 16:35:00	0.2155
119	2022-11-16 16:40:00	0.30075
120	2022-11-16 16:45:00	0.406
121	2022-11-16 16:50:00	0.253875
122	2022-11-16 16:55:00	0.32
123	2022-11-16 17:00:00	0.204125
124	2022-11-16 17:05:00	0.214625
125	2022-11-16 17:10:00	0.23075
126	2022-11-16 17:15:00	0.2005
127	2022-11-16 17:20:00	0.3255
128	2022-11-16 17:25:00	0.299
129	2022-11-16 17:30:00	0.26125
130	2022-11-16 17:35:00	0.30675
131	2022-11-16 17:40:00	0.289
132	2022-11-16 17:45:00	0.2615
133	2022-11-16 17:50:00	0.2975
134	2022-11-16 17:55:00	0.294125
135	2022-11-16 18:00:00	0.241375
136	2022-11-16 18:05:00	0.22025
137	2022-11-16 18:10:00	0.210375
138	2022-11-16 18:15:00	0.250875
139	2022-11-16 18:20:00	0.243
140	2022-11-16 18:25:00	0.2085
141	2022-11-16 18:30:00	0.76575
142	2022-11-16 18:35:00	0.187125
143	2022-11-16 18:40:00	0.22125
144	2022-11-16 18:45:00	0.201375
145	2022-11-16 18:50:00	0.459875
146	2022-11-16 18:55:00	0.199375
147	2022-11-16 19:00:00	0.23675
148	2022-11-16 19:05:00	0.253375
149	2022-11-16 19:10:00	0.218875
150	2022-11-16 19:15:00	0.2395
151	2022-11-16 19:20:00	0.1935
152	2022-11-16 19:25:00	0.216125
153	2022-11-16 19:30:00	0.188
154	2022-11-16 19:35:00	0.274
155	2022-11-16 19:40:00	0.237
156	2022-11-16 19:45:00	0.230125
157	2022-11-16 19:50:00	0.301125
158	2022-11-16 19:55:00	0.3165
159	2022-11-16 20:00:00	0.228375
160	2022-11-16 20:05:00	0.24575
161	2022-11-16 20:10:00	0.2585
162	2022-11-16 20:15:00	0.21575
163	2022-11-16 20:20:00	0.219125
164	2022-11-16 20:25:00	0.239125
165	2022-11-16 20:30:00	0.321375
166	2022-11-16 20:35:00	0.23375
167	2022-11-16 20:40:00	0.250625
168	2022-11-16 20:45:00	0.286625
169	2022-11-16 20:50:00	0.2485
170	2022-11-16 20:55:00	0.258875
171	2022-11-16 21:00:00	0.311
172	2022-11-16 21:05:00	0.217375
173	2022-11-16 21:10:00	0.25275
174	2022-11-16 21:15:00	0.25475
175	2022-11-16 21:20:00	0.21075
176	2022-11-16 21:25:00	0.35975
177	2022-11-16 21:30:00	0.333875
178	2022-11-16 21:35:00	0.283875
179	2022-11-16 21:40:00	0.279875
180	2022-11-16 21:45:00	0.2935
181	2022-11-16 21:50:00	0.61
182	2022-11-16 21:55:00	0.41925
183	2022-11-16 22:00:00	0.209
184	2022-11-16 22:05:00	0.446125
185	2022-11-16 22:10:00	0.272875
186	2022-11-16 22:15:00	0.222125
187	2022-11-16 22:20:00	0.32075
188	2022-11-16 22:25:00	0.422375
189	2022-11-16 22:30:00	0.214375
190	2022-11-16 22:35:00	0.237875
191	2022-11-16 22:40:00	0.562125
192	2022-11-16 22:45:00	0.23175
193	2022-11-16 22:50:00	0.218625
194	2022-11-16 22:55:00	0.263
195	2022-11-16 23:00:00	0.23375
196	2022-11-16 23:05:00	0.2725
197	2022-11-16 23:10:00	0.19275
198	2022-11-16 23:15:00	0.292125
199	2022-11-16 23:20:00	0.284375
200	2022-11-16 23:25:00	0.231375
201	2022-11-16 23:30:00	0.26475
202	2022-11-16 23:35:00	0.255875
203	2022-11-16 23:40:00	0.219875
204	2022-11-16 23:45:00	0.23025
205	2022-11-16 23:50:00	0.28725
206	2022-11-16 23:55:00	0.251375
207	2022-11-17	0.287625
208	2022-11-17 00:05:00	0.361125
209	2022-11-17 00:10:00	0.282875
210	2022-11-17 00:15:00	0.242875
211	2022-11-17 00:20:00	0.19125
212	2022-11-17 00:25:00	0.25825
213	2022-11-17 00:30:00	0.24
214	2022-11-17 00:35:00	0.355875
215	2022-11-17 00:40:00	0.279375
216	2022-11-17 00:45:00	0.337375
217	2022-11-17 00:50:00	0.316875
218	2022-11-17 00:55:00	0.21425
219	2022-11-17 01:00:00	0.2205
220	2022-11-17 01:05:00	0.246125
221	2022-11-17 01:10:00	0.294625
222	2022-11-17 01:15:00	0.255
223	2022-11-17 01:20:00	0.240125
224	2022-11-17 01:25:00	0.203125
225	2022-11-17 01:30:00	0.277625
226	2022-11-17 01:35:00	0.212
227	2022-11-17 01:40:00	0.20925
228	2022-11-17 01:45:00	0.300125
229	2022-11-17 01:50:00	0.22025
230	2022-11-17 01:55:00	0.396125
231	2022-11-17 02:00:00	0.28125
232	2022-11-17 02:05:00	0.34975
233	2022-11-17 02:10:00	0.219625
234	2022-11-17 02:15:00	0.260625
235	2022-11-17 02:20:00	0.2125
236	2022-11-17 02:25:00	0.303375
237	2022-11-17 02:30:00	0.25025
238	2022-11-17 02:35:00	0.301
239	2022-11-17 02:40:00	0.2565
240	2022-11-17 02:45:00	0.2575
241	2022-11-17 02:50:00	0.250125
242	2022-11-17 02:55:00	0.225125
243	2022-11-17 03:00:00	0.25625
244	2022-11-17 03:05:00	0.2495
245	2022-11-17 03:10:00	0.36775
246	2022-11-17 03:15:00	0.27875
247	2022-11-17 03:20:00	0.25225
248	2022-11-17 03:25:00	0.23425
249	2022-11-17 03:30:00	0.239125
250	2022-11-17 03:35:00	0.251875
251	2022-11-17 03:40:00	0.31525
252	2022-11-17 03:45:00	0.2275
253	2022-11-17 03:50:00	0.308375
254	2022-11-17 03:55:00	0.53175
255	2022-11-17 04:00:00	0.2435
256	2022-11-17 04:05:00	0.2725
257	2022-11-17 04:10:00	0.253625
258	2022-11-17 04:15:00	0.32075
259	2022-11-17 04:20:00	0.283125
260	2022-11-17 04:25:00	0.26775
261	2022-11-17 04:30:00	0.23275
262	2022-11-17 04:35:00	0.251875
263	2022-11-17 04:40:00	0.23825
264	2022-11-17 04:45:00	0.262125
265	2022-11-17 04:50:00	0.372125
266	2022-11-17 04:55:00	0.223625
267	2022-11-17 05:00:00	0.227875
268	2022-11-17 05:05:00	1.65338
269	2022-11-17 05:10:00	0.2555
270	2022-11-17 05:15:00	0.515375
271	2022-11-17 05:20:00	0.2525
272	2022-11-17 05:25:00	0.257375
273	2022-11-17 05:30:00	0.311125
274	2022-11-17 05:35:00	0.23975
275	2022-11-17 05:40:00	0.269125
276	2022-11-17 05:45:00	0.34225
277	2022-11-17 05:50:00	0.316625
278	2022-11-17 05:55:00	0.271125
279	2022-11-17 06:00:00	0.268625
280	2022-11-17 06:05:00	0.37525
281	2022-11-17 06:10:00	0.223875
282	2022-11-17 06:15:00	0.234375
283	2022-11-17 06:20:00	0.21775
284	2022-11-17 06:25:00	0.273375
285	2022-11-17 06:30:00	0.316375
286	2022-11-17 06:35:00	0.257125
287	2022-11-17 06:40:00	0.23925
288	2022-11-17 06:45:00	0.83575
289	2022-11-17 06:50:00	0.44575
290	2022-11-17 06:55:00	0.239125
291	2022-11-17 07:00:00	0.277125
292	2022-11-17 07:05:00	0.335
293	2022-11-17 07:10:00	0.235125
294	2022-11-17 07:15:00	0.189625
295	2022-11-17 07:20:00	0.2975
296	2022-11-17 07:25:00	0.268
297	2022-11-17 07:30:00	0.304
298	2022-11-17 07:35:00	0.27775
299	2022-11-17 07:40:00	0.330375
300	2022-11-17 07:45:00	0.217125
301	2022-11-17 07:50:00	0.21975
302	2022-11-17 07:55:00	0.22275
303	2022-11-17 08:00:00	0.271375
304	2022-11-17 08:05:00	0.3905
305	2022-11-17 08:10:00	0.260875
306	2022-11-17 08:15:00	0.191125
307	2022-11-17 08:20:00	0.276
308	2022-11-17 08:25:00	0.208875
309	2022-11-17 08:30:00	0.215875
310	2022-11-17 08:35:00	0.29875
311	2022-11-17 08:40:00	0.244625
312	2022-11-17 08:45:00	0.2625
313	2022-11-17 08:50:00	0.208125
314	2022-11-17 08:55:00	0.225625
315	2022-11-17 09:00:00	0.27575
316	2022-11-17 09:05:00	0.2825
317	2022-11-17 09:10:00	0.20275
318	2022-11-17 09:15:00	0.282625
319	2022-11-17 09:20:00	0.286
320	2022-11-17 09:25:00	0.20525
321	2022-11-17 09:30:00	0.28025
322	2022-11-17 09:35:00	0.299
323	2022-11-17 09:40:00	0.209375
324	2022-11-17 09:45:00	0.23425
325	2022-11-17 09:50:00	0.201125
326	2022-11-17 09:55:00	0.2785
327	2022-11-17 10:00:00	0.331125
328	2022-11-17 10:05:00	0.2055
329	2022-11-17 10:10:00	0.330875
330	2022-11-17 10:15:00	0.35075
331	2022-11-17 10:20:00	0.21475
332	2022-11-17 10:25:00	0.21275
333	2022-11-17 10:30:00	0.24425
334	2022-11-17 10:35:00	0.264375
335	2022-11-17 10:40:00	0.21375
336	2022-11-17 10:45:00	0.195875
337	2022-11-17 10:50:00	0.20575
338	2022-11-17 10:55:00	0.349375
339	2022-11-17 11:00:00	0.216625
340	2022-11-17 11:05:00	0.272375
341	2022-11-17 11:10:00	0.263125
342	2022-11-17 11:15:00	0.3925
343	2022-11-17 11:20:00	0.2165
344	2022-11-17 11:25:00	0.266625
345	2022-11-17 11:30:00	0.27075
346	2022-11-17 11:35:00	0.227
347	2022-11-17 11:40:00	0.219
348	2022-11-17 11:45:00	0.19975
349	2022-11-17 11:50:00	0.317
350	2022-11-17 11:55:00	0.322875
351	2022-11-17 12:00:00	0.316375
352	2022-11-17 12:05:00	0.305625
353	2022-11-17 12:10:00	0.269625
354	2022-11-17 12:15:00	0.34725
355	2022-11-17 12:20:00	0.29975
356	2022-11-17 12:25:00	0.190125
357	2022-11-17 12:30:00	0.243
358	2022-11-17 12:35:00	0.2175
359	2022-11-17 12:40:00	0.2095
360	2022-11-17 12:45:00	0.327875
361	2022-11-17 12:50:00	0.246875
362	2022-11-17 12:55:00	0.303
363	2022-11-17 13:00:00	0.237125
364	2022-11-17 13:05:00	0.29875
365	2022-11-17 13:10:00	0.269
366	2022-11-17 13:15:00	0.2575
367	2022-11-17 13:20:00	0.308875
368	2022-11-17 13:25:00	0.27675
369	2022-11-17 13:30:00	0.3525
370	2022-11-17 13:35:00	0.229
371	2022-11-17 13:40:00	0.2375
372	2022-11-17 13:45:00	0.411875
373	2022-11-17 13:50:00	0.268125
374	2022-11-17 13:55:00	0.23775
375	2022-11-17 14:00:00	0.207875
376	2022-11-17 14:05:00	0.284125
377	2022-11-17 14:10:00	0.1905
378	2022-11-17 14:15:00	0.22025
379	2022-11-17 14:20:00	0.220125
380	2022-11-17 14:25:00	0.222375
381	2022-11-17 14:30:00	0.23275
382	2022-11-17 14:35:00	0.249125
383	2022-11-17 14:40:00	0.25175
384	2022-11-17 14:45:00	0.22575
385	2022-11-17 14:50:00	0.2825
386	2022-11-17 14:55:00	0.21325
387	2022-11-17 15:00:00	0.428875
388	2022-11-17 15:05:00	0.401875
389	2022-11-17 15:10:00	0.223625
390	2022-11-17 15:15:00	0.232625
391	2022-11-17 15:20:00	0.3035
392	2022-11-17 15:25:00	0.191625
393	2022-11-17 15:30:00	0.215
394	2022-11-17 15:35:00	0.437375
395	2022-11-17 15:40:00	0.245375
396	2022-11-17 15:45:00	0.21725
397	2022-11-17 15:50:00	0.222375
398	2022-11-17 15:55:00	0.304
399	2022-11-17 16:00:00	0.31425
400	2022-11-17 16:05:00	0.257375
401	2022-11-17 16:10:00	0.46025
402	2022-11-17 16:15:00	0.29475
403	2022-11-17 16:20:00	0.22375
404	2022-11-17 16:25:00	0.2505
405	2022-11-17 16:30:00	0.3055
406	2022-11-17 16:35:00	0.22675
407	2022-11-17 16:40:00	0.276875
408	2022-11-17 16:45:00	0.219
409	2022-11-17 16:50:00	0.35125
410	2022-11-17 16:55:00	0.219
411	2022-11-17 17:00:00	0.28625
412	2022-11-17 17:05:00	0.283375
413	2022-11-17 17:10:00	0.258
414	2022-11-17 17:15:00	0.230625
415	2022-11-17 17:20:00	0.24225
416	2022-11-17 17:25:00	0.273375
417	2022-11-17 17:30:00	0.29275
418	2022-11-17 17:35:00	0.264375
419	2022-11-17 17:40:00	0.256625
420	2022-11-17 17:45:00	0.2665
421	2022-11-17 17:50:00	0.23375
422	2022-11-17 17:55:00	0.3875
423	2022-11-17 18:00:00	0.310625
424	2022-11-17 18:05:00	0.1855
425	2022-11-17 18:10:00	0.3115
426	2022-11-17 18:15:00	0.234625
427	2022-11-17 18:20:00	0.21675
428	2022-11-17 18:25:00	0.259125
429	2022-11-17 18:30:00	0.252375
430	2022-11-17 18:35:00	0.307375
431	2022-11-17 18:40:00	0.264375
432	2022-11-17 18:45:00	0.22325
433	2022-11-17 18:50:00	0.287
434	2022-11-17 18:55:00	0.270375
435	2022-11-17 19:00:00	0.263
436	2022-11-17 19:05:00	0.201375
437	2022-11-17 19:10:00	0.224
438	2022-11-17 19:15:00	0.26675
439	2022-11-17 19:20:00	0.349375
440	2022-11-17 19:25:00	0.311
441	2022-11-17 19:30:00	0.34825
442	2022-11-17 19:35:00	0.19125
443	2022-11-17 19:40:00	0.214125
444	2022-11-17 19:45:00	0.794625
445	2022-11-17 19:50:00	0.218125
446	2022-11-17 19:55:00	0.239875
447	2022-11-17 20:00:00	0.363375
448	2022-11-17 20:05:00	0.18825
449	2022-11-17 20:10:00	0.2545
450	2022-11-17 20:15:00	0.2875
451	2022-11-17 20:20:00	0.253
452	2022-11-17 20:25:00	0.4285
453	2022-11-17 20:30:00	0.209125
454	2022-11-17 20:35:00	0.225625
455	2022-11-17 20:40:00	0.601
456	2022-11-17 20:45:00	0.22625
457	2022-11-17 20:50:00	0.23175
458	2022-11-17 20:55:00	0.228375
459	2022-11-17 21:00:00	0.36925
460	2022-11-17 21:05:00	0.5085
461	2022-11-17 21:10:00	0.233
462	2022-11-17 21:15:00	0.39125
463	2022-11-17 21:20:00	0.22825
464	2022-11-17 21:25:00	0.281375
465	2022-11-17 21:30:00	0.375875
466	2022-11-17 21:35:00	0.25925
467	2022-11-17 21:40:00	0.19475
468	2022-11-17 21:45:00	0.2525
469	2022-11-17 21:50:00	0.362
470	2022-11-17 21:55:00	0.238
471	2022-11-17 22:00:00	0.213625
472	2022-11-17 22:05:00	0.284875
473	2022-11-17 22:10:00	0.300375
474	2022-11-17 22:15:00	0.1895
475	2022-11-17 22:20:00	0.235
476	2022-11-17 22:25:00	0.22475
477	2022-11-17 22:30:00	0.25225
478	2022-11-17 22:35:00	0.2455
479	2022-11-17 22:40:00	0.260125
480	2022-11-17 22:45:00	0.221625
481	2022-11-17 22:50:00	0.26625
482	2022-11-17 22:55:00	0.29525
483	2022-11-17 23:00:00	0.2255
484	2022-11-17 23:05:00	0.260375
485	2022-11-17 23:10:00	0.268125
486	2022-11-17 23:15:00	0.33075
487	2022-11-17 23:20:00	0.236875
488	2022-11-17 23:25:00	0.301625
489	2022-11-17 23:30:00	0.26675
490	2022-11-17 23:35:00	0.280875
491	2022-11-17 23:40:00	0.349125
492	2022-11-17 23:45:00	0.294125
493	2022-11-17 23:50:00	0.3115
494	2022-11-17 23:55:00	0.2425
495	2022-11-18	0.285875
496	2022-11-18 00:05:00	0.34725
497	2022-11-18 00:10:00	0.286625
498	2022-11-18 00:15:00	0.694875
499	2022-11-18 00:20:00	0.237125
500	2022-11-18 00:25:00	0.442125
501	2022-11-18 00:30:00	0.33225
502	2022-11-18 00:35:00	0.232
503	2022-11-18 00:40:00	0.272
504	2022-11-18 00:45:00	0.316375
505	2022-11-18 00:50:00	0.20125
506	2022-11-18 00:55:00	0.3155
507	2022-11-18 01:00:00	0.226625
508	2022-11-18 01:05:00	0.369875
509	2022-11-18 01:10:00	0.23325
510	2022-11-18 01:15:00	0.246625
511	2022-11-18 01:20:00	0.377875
512	2022-11-18 01:25:00	0.341875
513	2022-11-18 01:30:00	0.33275
514	2022-11-18 01:35:00	0.2055
515	2022-11-18 01:40:00	0.23475
516	2022-11-18 01:45:00	0.280125
517	2022-11-18 01:50:00	0.306375
518	2022-11-18 01:55:00	0.271
519	2022-11-18 02:00:00	0.3035
520	2022-11-18 02:05:00	0.352
521	2022-11-18 02:10:00	0.4185
522	2022-11-18 02:15:00	0.236625
523	2022-11-18 02:20:00	0.26025
524	2022-11-18 02:25:00	0.21375
525	2022-11-18 02:30:00	0.2525
526	2022-11-18 02:35:00	0.312375
527	2022-11-18 02:40:00	0.232375
528	2022-11-18 02:45:00	0.345
529	2022-11-18 02:50:00	0.289
530	2022-11-18 02:55:00	0.24725
531	2022-11-18 03:00:00	0.2605
532	2022-11-18 03:05:00	0.428125
533	2022-11-18 03:10:00	0.223375
534	2022-11-18 03:15:00	0.235875
535	2022-11-18 03:20:00	0.200875
536	2022-11-18 03:25:00	0.268125
537	2022-11-18 03:30:00	0.199375
538	2022-11-18 03:35:00	0.24375
539	2022-11-18 03:40:00	0.525
540	2022-11-18 03:45:00	0.233125
541	2022-11-18 03:50:00	0.26425
542	2022-11-18 03:55:00	0.215
543	2022-11-18 04:00:00	0.24825
544	2022-11-18 04:05:00	0.233
545	2022-11-18 04:10:00	0.3615
546	2022-11-18 04:15:00	0.24
547	2022-11-18 04:20:00	0.22675
548	2022-11-18 04:25:00	0.200125
549	2022-11-18 04:30:00	0.209125
550	2022-11-18 04:35:00	0.271
551	2022-11-18 04:40:00	0.38
552	2022-11-18 04:45:00	0.251875
553	2022-11-18 04:50:00	0.24075
554	2022-11-18 04:55:00	0.26725
555	2022-11-18 05:00:00	0.274625
556	2022-11-18 05:05:00	0.228
557	2022-11-18 05:10:00	0.425
558	2022-11-18 05:15:00	0.239875
559	2022-11-18 05:20:00	0.235125
560	2022-11-18 05:25:00	0.273375
561	2022-11-18 05:30:00	0.265625
562	2022-11-18 05:35:00	0.21425
563	2022-11-18 05:40:00	0.20175
564	2022-11-18 05:45:00	0.253125
565	2022-11-18 05:50:00	0.275875
566	2022-11-18 05:55:00	0.291
567	2022-11-18 06:00:00	0.453875
568	2022-11-18 06:05:00	0.186125
569	2022-11-18 06:10:00	0.28525
570	2022-11-18 06:15:00	0.272375
571	2022-11-18 06:20:00	0.2315
572	2022-11-18 06:25:00	0.2855
573	2022-11-18 06:30:00	0.260625
574	2022-11-18 06:35:00	0.1615
575	2022-11-18 06:40:00	0.347125
576	2022-11-18 06:45:00	0.221625
577	2022-11-18 06:50:00	0.310625
578	2022-11-18 06:55:00	0.216875
579	2022-11-18 07:00:00	0.311375
580	2022-11-18 07:05:00	0.293
581	2022-11-18 07:10:00	0.236
582	2022-11-18 07:15:00	0.207
583	2022-11-18 07:20:00	0.39225
584	2022-11-18 07:25:00	0.300875
585	2022-11-18 07:30:00	0.29925
586	2022-11-18 07:35:00	0.30525
587	2022-11-18 07:40:00	0.234125
588	2022-11-18 07:45:00	0.45225
589	2022-11-18 07:50:00	0.310875
590	2022-11-18 07:55:00	0.654625
591	2022-11-18 08:00:00	0.262
592	2022-11-18 08:05:00	0.209
593	2022-11-18 08:10:00	0.308375
594	2022-11-18 08:15:00	0.338625
595	2022-11-18 08:20:00	0.283
596	2022-11-18 08:25:00	0.245
597	2022-11-18 08:30:00	0.215875
598	2022-11-18 08:35:00	0.2195
599	2022-11-18 08:40:00	0.28
600	2022-11-18 08:45:00	0.2685
601	2022-11-18 08:50:00	0.36475
602	2022-11-18 08:55:00	0.235125
603	2022-11-18 09:00:00	0.33275
604	2022-11-18 09:05:00	0.293625
605	2022-11-18 09:10:00	0.290375
606	2022-11-18 09:15:00	0.301375
607	2022-11-18 09:20:00	0.223875
608	2022-11-18 09:25:00	0.240375
609	2022-11-18 09:30:00	0.243625
610	2022-11-18 09:35:00	0.191125
611	2022-11-18 09:40:00	0.1805
612	2022-11-18 09:45:00	0.31525
613	2022-11-18 09:50:00	0.235
614	2022-11-18 09:55:00	0.243875
615	2022-11-18 10:00:00	0.317625
616	2022-11-18 10:05:00	0.24625
617	2022-11-18 10:10:00	1.1085
618	2022-11-18 10:15:00	0.206625
619	2022-11-18 10:20:00	0.205125
620	2022-11-18 10:25:00	0.288625
621	2022-11-18 10:30:00	0.184625
622	2022-11-18 10:35:00	0.266875
623	2022-11-18 10:40:00	0.22275
624	2022-11-18 10:45:00	0.253
625	2022-11-18 10:50:00	0.240625
626	2022-11-18 10:55:00	0.40475
627	2022-11-18 11:00:00	0.178125
628	2022-11-18 11:05:00	0.2985
629	2022-11-18 11:10:00	0.207625
630	2022-11-18 11:15:00	0.354
631	2022-11-18 11:20:00	0.341
632	2022-11-18 11:25:00	0.226
633	2022-11-18 11:30:00	0.231875
634	2022-11-18 11:35:00	0.315
635	2022-11-18 11:40:00	0.232
636	2022-11-18 11:45:00	0.283
637	2022-11-18 11:50:00	0.246625
638	2022-11-18 11:55:00	0.193
639	2022-11-18 12:00:00	0.294
640	2022-11-18 12:05:00	0.279625
641	2022-11-18 12:10:00	0.23425
642	2022-11-18 12:15:00	0.219625
643	2022-11-18 12:20:00	0.321875
644	2022-11-18 12:25:00	0.211
645	2022-11-18 12:30:00	0.267
646	2022-11-18 12:35:00	0.30475
647	2022-11-18 12:40:00	0.397375
648	2022-11-18 12:45:00	0.24925
649	2022-11-18 12:50:00	0.20725
650	2022-11-18 12:55:00	0.240625
651	2022-11-18 13:00:00	0.24725
652	2022-11-18 13:05:00	0.3025
653	2022-11-18 13:10:00	0.2335
654	2022-11-18 13:15:00	0.307875
655	2022-11-18 13:20:00	0.246125
656	2022-11-18 13:25:00	0.235625
657	2022-11-18 13:30:00	0.266375
658	2022-11-18 13:35:00	0.379625
659	2022-11-18 13:40:00	0.284875
660	2022-11-18 13:45:00	0.287
661	2022-11-18 13:50:00	0.263
662	2022-11-18 13:55:00	0.2515
663	2022-11-18 14:00:00	0.40625
664	2022-11-18 14:05:00	0.282875
665	2022-11-18 14:10:00	0.228
666	2022-11-18 14:15:00	0.2955
667	2022-11-18 14:20:00	0.22575
668	2022-11-18 14:25:00	0.31125
669	2022-11-18 14:30:00	0.209625
670	2022-11-18 14:35:00	0.2865
671	2022-11-18 14:40:00	0.3355
672	2022-11-18 14:45:00	0.313625
673	2022-11-18 14:50:00	0.33575
674	2022-11-18 14:55:00	0.21925
675	2022-11-18 15:00:00	0.277
676	2022-11-18 15:05:00	0.2025
677	2022-11-18 15:10:00	0.308625
678	2022-11-18 15:15:00	0.210375
679	2022-11-18 15:20:00	0.197875
680	2022-11-18 15:25:00	0.21975
681	2022-11-18 15:30:00	0.3255
682	2022-11-18 15:35:00	0.26525
683	2022-11-18 15:40:00	0.24
684	2022-11-18 15:45:00	0.21975
685	2022-11-18 15:50:00	0.277625
686	2022-11-18 15:55:00	0.231375
687	2022-11-18 16:00:00	0.251625
688	2022-11-18 16:05:00	0.408375
689	2022-11-18 16:10:00	0.24625
690	2022-11-18 16:15:00	0.301625
691	2022-11-18 16:20:00	0.279375
692	2022-11-18 16:25:00	0.2505
693	2022-11-18 16:30:00	0.2665
694	2022-11-18 16:35:00	0.598875
695	2022-11-18 16:40:00	0.264125
696	2022-11-18 16:45:00	0.254
697	2022-11-18 16:50:00	0.222
698	2022-11-18 16:55:00	0.25575
699	2022-11-18 17:00:00	0.244875
700	2022-11-18 17:05:00	0.3015
701	2022-11-18 17:10:00	0.45375
702	2022-11-18 17:15:00	0.1985
703	2022-11-18 17:20:00	0.30175
704	2022-11-18 17:25:00	0.277625
705	2022-11-18 17:30:00	0.3085
706	2022-11-18 17:35:00	0.387625
707	2022-11-18 17:40:00	0.225
708	2022-11-18 17:45:00	0.244625
709	2022-11-18 17:50:00	0.352125
710	2022-11-18 17:55:00	0.19725
711	2022-11-18 18:00:00	0.5235
712	2022-11-18 18:05:00	0.2895
713	2022-11-18 18:10:00	0.21325
714	2022-11-18 18:15:00	0.34125
715	2022-11-18 18:20:00	0.19425
716	2022-11-18 18:25:00	0.2335
717	2022-11-18 18:30:00	0.238125
718	2022-11-18 18:35:00	0.234875
719	2022-11-18 18:40:00	0.243125
720	2022-11-18 18:45:00	0.25475
721	2022-11-18 18:50:00	0.210875
722	2022-11-18 18:55:00	0.233125
723	2022-11-18 19:00:00	0.442125
724	2022-11-18 19:05:00	0.44975
725	2022-11-18 19:10:00	0.23675
726	2022-11-18 19:15:00	0.2735
727	2022-11-18 19:20:00	0.189625
728	2022-11-18 19:25:00	0.237
729	2022-11-18 19:30:00	0.22325
730	2022-11-18 19:35:00	0.315625
731	2022-11-18 19:40:00	0.241125
732	2022-11-18 19:45:00	0.292625
733	2022-11-18 19:50:00	0.198
734	2022-11-18 19:55:00	0.243375
735	2022-11-18 20:00:00	0.1985
736	2022-11-18 20:05:00	0.230375
737	2022-11-18 20:10:00	0.2285
738	2022-11-18 20:15:00	0.216125
739	2022-11-18 20:20:00	0.2845
740	2022-11-18 20:25:00	0.252
741	2022-11-18 20:30:00	0.2965
742	2022-11-18 20:35:00	0.289625
743	2022-11-18 20:40:00	0.267625
744	2022-11-18 20:45:00	0.248625
745	2022-11-18 20:50:00	0.20975
746	2022-11-18 20:55:00	0.3995
747	2022-11-18 21:00:00	0.61675
748	2022-11-18 21:05:00	0.282875
749	2022-11-18 21:10:00	0.20775
750	2022-11-18 21:15:00	0.395
751	2022-11-18 21:20:00	0.21925
752	2022-11-18 21:25:00	0.3215
753	2022-11-18 21:30:00	0.300625
754	2022-11-18 21:35:00	0.3095
755	2022-11-18 21:40:00	0.235625
756	2022-11-18 21:45:00	0.2115
757	2022-11-18 21:50:00	0.232625
758	2022-11-18 21:55:00	0.265625
759	2022-11-18 22:00:00	0.232
760	2022-11-18 22:05:00	0.226125
761	2022-11-18 22:10:00	0.233
762	2022-11-18 22:15:00	0.511125
763	2022-11-18 22:20:00	0.278125
764	2022-11-18 22:25:00	0.229125
765	2022-11-18 22:30:00	0.607625
766	2022-11-18 22:35:00	0.26625
767	2022-11-18 22:40:00	0.351875
768	2022-11-18 22:45:00	0.2115
769	2022-11-18 22:50:00	0.260375
770	2022-11-18 22:55:00	0.244125
771	2022-11-18 23:00:00	0.245375
772	2022-11-18 23:05:00	0.302125
773	2022-11-18 23:10:00	0.308875
774	2022-11-18 23:15:00	0.25125
775	2022-11-18 23:20:00	0.24125
776	2022-11-18 23:25:00	0.26925
777	2022-11-18 23:30:00	0.329125
778	2022-11-18 23:35:00	0.255875
779	2022-11-18 23:40:00	0.3245
780	2022-11-18 23:45:00	0.278
781	2022-11-18 23:50:00	0.23725
782	2022-11-18 23:55:00	0.505125
783	2022-11-19	0.208625
784	2022-11-19 00:05:00	0.254
785	2022-11-19 00:10:00	0.2285
786	2022-11-19 00:15:00	0.215625
787	2022-11-19 00:20:00	0.266375
788	2022-11-19 00:25:00	0.305875
789	2022-11-19 00:30:00	0.25875
790	2022-11-19 00:35:00	0.28425
791	2022-11-19 00:40:00	0.4005
792	2022-11-19 00:45:00	0.249625
793	2022-11-19 00:50:00	0.369875
794	2022-11-19 00:55:00	0.267875
795	2022-11-19 01:00:00	0.197
796	2022-11-19 01:05:00	0.214625
797	2022-11-19 01:10:00	0.227875
798	2022-11-19 01:15:00	0.237375
799	2022-11-19 01:20:00	0.33475
800	2022-11-19 01:25:00	0.246375
801	2022-11-19 01:30:00	0.27675
802	2022-11-19 01:35:00	0.23875
803	2022-11-19 01:40:00	0.28425
804	2022-11-19 01:45:00	0.322875
805	2022-11-19 01:50:00	0.2215
806	2022-11-19 01:55:00	0.295
807	2022-11-19 02:00:00	0.3505
808	2022-11-19 02:05:00	0.305875
809	2022-11-19 02:10:00	0.233
810	2022-11-19 02:15:00	0.248
811	2022-11-19 02:20:00	0.245625
812	2022-11-19 02:25:00	0.242
813	2022-11-19 02:30:00	0.27125
814	2022-11-19 02:35:00	0.229625
815	2022-11-19 02:40:00	0.29725
816	2022-11-19 02:45:00	0.2435
817	2022-11-19 02:50:00	0.244375
818	2022-11-19 02:55:00	0.247625
819	2022-11-19 03:00:00	0.330875
820	2022-11-19 03:05:00	0.234375
821	2022-11-19 03:10:00	0.272875
822	2022-11-19 03:15:00	0.22225
823	2022-11-19 03:20:00	0.3395
824	2022-11-19 03:25:00	0.249125
825	2022-11-19 03:30:00	0.302
826	2022-11-19 03:35:00	0.3615
827	2022-11-19 03:40:00	0.680625
828	2022-11-19 03:45:00	0.248375
829	2022-11-19 03:50:00	0.235375
830	2022-11-19 03:55:00	0.207625
831	2022-11-19 04:00:00	0.266125
832	2022-11-19 04:05:00	0.238625
833	2022-11-19 04:10:00	0.28
834	2022-11-19 04:15:00	0.248
835	2022-11-19 04:20:00	0.314625
836	2022-11-19 04:25:00	0.20225
837	2022-11-19 04:30:00	0.241
838	2022-11-19 04:35:00	0.3325
839	2022-11-19 04:40:00	0.464375
840	2022-11-19 04:45:00	0.328625
841	2022-11-19 04:50:00	0.328875
842	2022-11-19 04:55:00	0.222625
843	2022-11-19 05:00:00	0.320875
844	2022-11-19 05:05:00	0.46
845	2022-11-19 05:10:00	0.232375
846	2022-11-19 05:15:00	0.208
847	2022-11-19 05:20:00	0.282
848	2022-11-19 05:25:00	0.195375
849	2022-11-19 05:30:00	0.22675
850	2022-11-19 05:35:00	0.28875
851	2022-11-19 05:40:00	0.989625
852	2022-11-19 05:45:00	0.19775
853	2022-11-19 05:50:00	0.24525
854	2022-11-19 05:55:00	0.245875
855	2022-11-19 06:00:00	0.192125
856	2022-11-19 06:05:00	0.588875
857	2022-11-19 06:10:00	0.279
858	2022-11-19 06:15:00	0.355875
859	2022-11-19 06:20:00	0.6245
860	2022-11-19 06:25:00	0.306875
861	2022-11-19 06:30:00	0.26425
862	2022-11-19 06:35:00	0.234
863	2022-11-19 06:40:00	0.22725
864	2022-11-19 06:45:00	0.2455
865	2022-11-19 06:50:00	0.229125
866	2022-11-19 06:55:00	0.257
867	2022-11-19 07:00:00	0.243125
868	2022-11-19 07:05:00	0.2485
869	2022-11-19 07:10:00	0.424
870	2022-11-19 07:15:00	0.387625
871	2022-11-19 07:20:00	0.26725
872	2022-11-19 07:25:00	0.336625
873	2022-11-19 07:30:00	0.2425
874	2022-11-19 07:35:00	0.37725
875	2022-11-19 07:40:00	0.264875
876	2022-11-19 07:45:00	0.309625
877	2022-11-19 07:50:00	0.216375
878	2022-11-19 07:55:00	0.32175
879	2022-11-19 08:00:00	0.592125
880	2022-11-19 08:05:00	0.330625
881	2022-11-19 08:10:00	0.29625
882	2022-11-19 08:15:00	0.2075
883	2022-11-19 08:20:00	0.361375
884	2022-11-19 08:25:00	0.289375
885	2022-11-19 08:30:00	0.21325
886	2022-11-19 08:35:00	0.249125
887	2022-11-19 08:40:00	0.21975
888	2022-11-19 08:45:00	0.209
889	2022-11-19 08:50:00	0.283625
890	2022-11-19 08:55:00	0.240375
891	2022-11-19 09:00:00	0.194
892	2022-11-19 09:05:00	0.29875
893	2022-11-19 09:10:00	0.273625
894	2022-11-19 09:15:00	0.33975
895	2022-11-19 09:20:00	0.452625
896	2022-11-19 09:25:00	0.507125
897	2022-11-19 09:30:00	0.29625
898	2022-11-19 09:35:00	0.267125
899	2022-11-19 09:40:00	0.229375
900	2022-11-19 09:45:00	0.73775
901	2022-11-19 09:50:00	0.296375
902	2022-11-19 09:55:00	0.260125
903	2022-11-19 10:00:00	0.53025
904	2022-11-19 10:05:00	0.2675
905	2022-11-19 10:10:00	0.423
906	2022-11-19 10:15:00	0.236875
907	2022-11-19 10:20:00	0.26825
908	2022-11-19 10:25:00	0.448
909	2022-11-19 10:30:00	0.309
910	2022-11-19 10:35:00	0.2815
911	2022-11-19 10:40:00	0.216875
912	2022-11-19 10:45:00	0.236125
913	2022-11-19 10:50:00	0.3265
914	2022-11-19 10:55:00	0.272125
915	2022-11-19 11:00:00	0.237125
916	2022-11-19 11:05:00	0.248
917	2022-11-19 11:10:00	0.207375
918	2022-11-19 11:15:00	0.279125
919	2022-11-19 11:20:00	0.424375
920	2022-11-19 11:25:00	0.28675
921	2022-11-19 11:30:00	0.27025
922	2022-11-19 11:35:00	0.272875
923	2022-11-19 11:40:00	0.225375
924	2022-11-19 11:45:00	0.25775
925	2022-11-19 11:50:00	0.331125
926	2022-11-19 11:55:00	0.2185
927	2022-11-19 12:00:00	0.213
928	2022-11-19 12:05:00	0.237875
929	2022-11-19 12:10:00	0.243375
930	2022-11-19 12:15:00	0.256125
931	2022-11-19 12:20:00	0.348625
932	2022-11-19 12:25:00	0.310125
933	2022-11-19 12:30:00	0.2155
934	2022-11-19 12:35:00	0.539125
935	2022-11-19 12:40:00	0.22625
936	2022-11-19 12:45:00	0.184375
937	2022-11-19 12:50:00	0.388875
938	2022-11-19 12:55:00	0.258625
939	2022-11-19 13:00:00	0.268625
940	2022-11-19 13:05:00	0.27325
941	2022-11-19 13:10:00	0.2605
942	2022-11-19 13:15:00	0.264375
943	2022-11-19 13:20:00	0.228125
944	2022-11-19 13:25:00	0.4245
945	2022-11-19 13:30:00	0.207
946	2022-11-19 13:35:00	0.28325
947	2022-11-19 13:40:00	0.435125
948	2022-11-19 13:45:00	0.19775
949	2022-11-19 13:50:00	0.27575
950	2022-11-19 13:55:00	0.24575
951	2022-11-19 14:00:00	0.3005
952	2022-11-19 14:05:00	0.243875
953	2022-11-19 14:10:00	0.296
954	2022-11-19 14:15:00	0.60225
955	2022-11-19 14:20:00	0.292
956	2022-11-19 14:25:00	0.361625
957	2022-11-19 14:30:00	0.2275
958	2022-11-19 14:35:00	0.22725
959	2022-11-19 14:40:00	0.266375
960	2022-11-19 14:45:00	0.25575
961	2022-11-19 14:50:00	0.218375
962	2022-11-19 14:55:00	0.2495
963	2022-11-19 15:00:00	0.287375
964	2022-11-19 15:05:00	0.329125
965	2022-11-19 15:10:00	0.296875
966	2022-11-19 15:15:00	0.265125
967	2022-11-19 15:20:00	0.27125
968	2022-11-19 15:25:00	0.20125
969	2022-11-19 15:30:00	0.248875
970	2022-11-19 15:35:00	0.455
971	2022-11-19 15:40:00	0.275875
972	2022-11-19 15:45:00	0.19525
973	2022-11-19 15:50:00	0.282
974	2022-11-19 15:55:00	0.570625
975	2022-11-19 16:00:00	0.416625
976	2022-11-19 16:05:00	0.2005
977	2022-11-19 16:10:00	0.27925
978	2022-11-19 16:15:00	0.188125
979	2022-11-19 16:20:00	0.261125
980	2022-11-19 16:25:00	0.259
981	2022-11-19 16:30:00	0.36325
982	2022-11-19 16:35:00	0.256
983	2022-11-19 16:40:00	0.2305
984	2022-11-19 16:45:00	0.229875
985	2022-11-19 16:50:00	0.5225
986	2022-11-19 16:55:00	0.287375
987	2022-11-19 17:00:00	0.20225
988	2022-11-19 17:05:00	0.366875
989	2022-11-19 17:10:00	0.2485
990	2022-11-19 17:15:00	0.3325
991	2022-11-19 17:20:00	0.213625
992	2022-11-19 17:25:00	0.271625
993	2022-11-19 17:30:00	0.257875
994	2022-11-19 17:35:00	0.226875
995	2022-11-19 17:40:00	0.215125
996	2022-11-19 17:45:00	0.289875
997	2022-11-19 17:50:00	0.2305
998	2022-11-19 17:55:00	0.241
999	2022-11-19 18:00:00	0.222625
1000	2022-11-19 18:05:00	0.311375
1001	2022-11-19 18:10:00	0.290375
1002	2022-11-19 18:15:00	0.254
1003	2022-11-19 18:20:00	0.1675
1004	2022-11-19 18:25:00	0.254875
1005	2022-11-19 18:30:00	0.23375
1006	2022-11-19 18:35:00	0.3655
1007	2022-11-19 18:40:00	0.234125
1008	2022-11-19 18:45:00	0.47675
1009	2022-11-19 18:50:00	0.762
1010	2022-11-19 18:55:00	0.227875
1011	2022-11-19 19:00:00	0.228
1012	2022-11-19 19:05:00	0.21875
1013	2022-11-19 19:10:00	0.26025
1014	2022-11-19 19:15:00	0.267875
1015	2022-11-19 19:20:00	0.23775
1016	2022-11-19 19:25:00	0.253375
1017	2022-11-19 19:30:00	0.2615
1018	2022-11-19 19:35:00	0.21425
1019	2022-11-19 19:40:00	0.24825
1020	2022-11-19 19:45:00	0.31875
1021	2022-11-19 19:50:00	0.26025
1022	2022-11-19 19:55:00	0.24225
1023	2022-11-19 20:00:00	0.235625
1024	2022-11-19 20:05:00	0.24425
1025	2022-11-19 20:10:00	0.2175
1026	2022-11-19 20:15:00	0.2725
1027	2022-11-19 20:20:00	0.266375
1028	2022-11-19 20:25:00	0.618125
1029	2022-11-19 20:30:00	0.231875
1030	2022-11-19 20:35:00	0.212625
1031	2022-11-19 20:40:00	0.300875
1032	2022-11-19 20:45:00	0.20925
1033	2022-11-19 20:50:00	0.30875
1034	2022-11-19 20:55:00	0.379375
1035	2022-11-19 21:00:00	0.2335
1036	2022-11-19 21:05:00	0.27975
1037	2022-11-19 21:10:00	0.48925
1038	2022-11-19 21:15:00	0.277375
1039	2022-11-19 21:20:00	0.2355
1040	2022-11-19 21:25:00	0.74475
1041	2022-11-19 21:30:00	0.2425
1042	2022-11-19 21:35:00	0.2835
1043	2022-11-19 21:40:00	0.21475
1044	2022-11-19 21:45:00	0.26875
1045	2022-11-19 21:50:00	0.37875
1046	2022-11-19 21:55:00	0.228125
1047	2022-11-19 22:00:00	0.40675
1048	2022-11-19 22:05:00	0.2675
1049	2022-11-19 22:10:00	0.23925
1050	2022-11-19 22:15:00	0.326875
1051	2022-11-19 22:20:00	0.316
1052	2022-11-19 22:25:00	0.323375
1053	2022-11-19 22:30:00	0.24525
1054	2022-11-19 22:35:00	0.22525
1055	2022-11-19 22:40:00	0.278875
1056	2022-11-19 22:45:00	0.3685
1057	2022-11-19 22:50:00	0.228375
1058	2022-11-19 22:55:00	0.28625
1059	2022-11-19 23:00:00	0.287125
1060	2022-11-19 23:05:00	0.257625
1061	2022-11-19 23:10:00	0.25125
1062	2022-11-19 23:15:00	0.236625
1063	2022-11-19 23:20:00	0.220375
1064	2022-11-19 23:25:00	0.228
1065	2022-11-19 23:30:00	0.20875
1066	2022-11-19 23:35:00	0.23
1067	2022-11-19 23:40:00	0.206875
1068	2022-11-19 23:45:00	0.4415
1069	2022-11-19 23:50:00	0.22625
1070	2022-11-19 23:55:00	0.288
1071	2022-11-20	0.233375
1072	2022-11-20 00:05:00	0.228375
1073	2022-11-20 00:10:00	0.2185
1074	2022-11-20 00:15:00	0.21
1075	2022-11-20 00:20:00	0.231125
1076	2022-11-20 00:25:00	0.24975
1077	2022-11-20 00:30:00	0.309625
1078	2022-11-20 00:35:00	0.2785
1079	2022-11-20 00:40:00	0.234625
1080	2022-11-20 00:45:00	0.227625
1081	2022-11-20 00:50:00	0.209625
1082	2022-11-20 00:55:00	0.231125
1083	2022-11-20 01:00:00	0.261125
1084	2022-11-20 01:05:00	0.195125
1085	2022-11-20 01:10:00	0.20325
1086	2022-11-20 01:15:00	0.482
1087	2022-11-20 01:20:00	0.2635
1088	2022-11-20 01:25:00	0.358375
1089	2022-11-20 01:30:00	0.30725
1090	2022-11-20 01:35:00	0.25525
1091	2022-11-20 01:40:00	0.22675
1092	2022-11-20 01:45:00	0.312
1093	2022-11-20 01:50:00	0.31575
1094	2022-11-20 01:55:00	0.20825
1095	2022-11-20 02:00:00	0.239125
1096	2022-11-20 02:05:00	0.302625
1097	2022-11-20 02:10:00	0.21375
1098	2022-11-20 02:15:00	0.223125
1099	2022-11-20 02:20:00	0.39425
1100	2022-11-20 02:25:00	0.302375
1101	2022-11-20 02:30:00	0.37225
1102	2022-11-20 02:35:00	0.22175
1103	2022-11-20 02:40:00	0.320125
1104	2022-11-20 02:45:00	0.192625
1105	2022-11-20 02:50:00	0.281375
1106	2022-11-20 02:55:00	0.202
1107	2022-11-20 03:00:00	0.27525
1108	2022-11-20 03:05:00	0.250625
1109	2022-11-20 03:10:00	0.22425
1110	2022-11-20 03:15:00	0.2605
1111	2022-11-20 03:20:00	0.28375
1112	2022-11-20 03:25:00	0.206
1113	2022-11-20 03:30:00	0.2445
1114	2022-11-20 03:35:00	0.316125
1115	2022-11-20 03:40:00	0.350375
1116	2022-11-20 03:45:00	0.19
1117	2022-11-20 03:50:00	0.49625
1118	2022-11-20 03:55:00	0.190625
1119	2022-11-20 04:00:00	0.237375
1120	2022-11-20 04:05:00	0.22975
1121	2022-11-20 04:10:00	0.2665
1122	2022-11-20 04:15:00	0.23675
1123	2022-11-20 04:20:00	0.214375
1124	2022-11-20 04:25:00	0.281625
1125	2022-11-20 04:30:00	0.231375
1126	2022-11-20 04:35:00	0.237625
1127	2022-11-20 04:40:00	0.4775
1128	2022-11-20 04:45:00	0.253375
1129	2022-11-20 04:50:00	0.2205
1130	2022-11-20 04:55:00	0.232625
1131	2022-11-20 05:00:00	0.291
1132	2022-11-20 05:05:00	0.568375
1133	2022-11-20 05:10:00	0.227625
1134	2022-11-20 05:15:00	0.239125
1135	2022-11-20 05:20:00	0.315875
1136	2022-11-20 05:25:00	0.37525
1137	2022-11-20 05:30:00	0.22575
1138	2022-11-20 05:35:00	0.265875
1139	2022-11-20 05:40:00	0.263875
1140	2022-11-20 05:45:00	0.243375
1141	2022-11-20 05:50:00	0.55425
1142	2022-11-20 05:55:00	0.219875
1143	2022-11-20 06:00:00	0.24
1144	2022-11-20 06:05:00	0.22375
1145	2022-11-20 06:10:00	0.281
1146	2022-11-20 06:15:00	0.34675
1147	2022-11-20 06:20:00	0.286125
1148	2022-11-20 06:25:00	0.315
1149	2022-11-20 06:30:00	0.280375
1150	2022-11-20 06:35:00	0.199625
1151	2022-11-20 06:40:00	0.298
1152	2022-11-20 06:45:00	0.23075
1153	2022-11-20 06:50:00	0.323375
1154	2022-11-20 06:55:00	0.252875
1155	2022-11-20 07:00:00	0.215625
1156	2022-11-20 07:05:00	0.202625
1157	2022-11-20 07:10:00	0.214625
1158	2022-11-20 07:15:00	0.300375
1159	2022-11-20 07:20:00	0.256
1160	2022-11-20 07:25:00	0.2485
1161	2022-11-20 07:30:00	0.294125
1162	2022-11-20 07:35:00	0.289875
1163	2022-11-20 07:40:00	0.2375
1164	2022-11-20 07:45:00	0.20225
1165	2022-11-20 07:50:00	0.26875
1166	2022-11-20 07:55:00	0.24625
1167	2022-11-20 08:00:00	0.24625
1168	2022-11-20 08:05:00	0.25525
1169	2022-11-20 08:10:00	0.208875
1170	2022-11-20 08:15:00	0.27575
1171	2022-11-20 08:20:00	0.271375
1172	2022-11-20 08:25:00	0.33475
1173	2022-11-20 08:30:00	0.276625
1174	2022-11-20 08:35:00	0.200125
1175	2022-11-20 08:40:00	0.2415
1176	2022-11-20 08:45:00	0.28825
1177	2022-11-20 08:50:00	0.3065
1178	2022-11-20 08:55:00	0.60625
1179	2022-11-20 09:00:00	0.2635
1180	2022-11-20 09:05:00	0.218625
1181	2022-11-20 09:10:00	0.259125
1182	2022-11-20 09:15:00	0.217125
1183	2022-11-20 09:20:00	0.226625
1184	2022-11-20 09:25:00	0.481375
1185	2022-11-20 09:30:00	0.207125
1186	2022-11-20 09:35:00	0.204125
1187	2022-11-20 09:40:00	0.291875
1188	2022-11-20 09:45:00	0.2255
1189	2022-11-20 09:50:00	0.34575
1190	2022-11-20 09:55:00	0.24725
1191	2022-11-20 10:00:00	0.425375
1192	2022-11-20 10:05:00	0.383625
1193	2022-11-20 10:10:00	0.314875
1194	2022-11-20 10:15:00	0.290625
1195	2022-11-20 10:20:00	0.253375
1196	2022-11-20 10:25:00	0.27975
1197	2022-11-20 10:30:00	0.248875
1198	2022-11-20 10:35:00	0.265
1199	2022-11-20 10:40:00	0.203875
1200	2022-11-20 10:45:00	0.23875
1201	2022-11-20 10:50:00	0.213875
1202	2022-11-20 10:55:00	0.29325
1203	2022-11-20 11:00:00	0.235
1204	2022-11-20 11:05:00	0.37275
1205	2022-11-20 11:10:00	0.264375
1206	2022-11-20 11:15:00	0.260375
1207	2022-11-20 11:20:00	0.263125
1208	2022-11-20 11:25:00	0.28
1209	2022-11-20 11:30:00	0.217
1210	2022-11-20 11:35:00	0.222375
1211	2022-11-20 11:40:00	0.273375
1212	2022-11-20 11:45:00	0.22675
1213	2022-11-20 11:50:00	0.27275
1214	2022-11-20 11:55:00	0.195125
1215	2022-11-20 12:00:00	0.237125
1216	2022-11-20 12:05:00	0.2395
1217	2022-11-20 12:10:00	0.262
1218	2022-11-20 12:15:00	0.349625
1219	2022-11-20 12:20:00	0.217375
1220	2022-11-20 12:25:00	0.45075
1221	2022-11-20 12:30:00	0.211
1222	2022-11-20 12:35:00	0.2305
1223	2022-11-20 12:40:00	0.240375
1224	2022-11-20 12:45:00	0.207375
1225	2022-11-20 12:50:00	0.3025
1226	2022-11-20 12:55:00	0.2095
1227	2022-11-20 13:00:00	0.272375
1228	2022-11-20 13:05:00	0.247125
1229	2022-11-20 13:10:00	0.208
1230	2022-11-20 13:15:00	0.261125
1231	2022-11-20 13:20:00	0.21675
1232	2022-11-20 13:25:00	0.258125
1233	2022-11-20 13:30:00	0.259625
1234	2022-11-20 13:35:00	0.2865
1235	2022-11-20 13:40:00	0.294125
1236	2022-11-20 13:45:00	0.237375
1237	2022-11-20 13:50:00	0.763
1238	2022-11-20 13:55:00	0.3
1239	2022-11-20 14:00:00	0.23375
1240	2022-11-20 14:05:00	0.328375
1241	2022-11-20 14:10:00	0.23775
1242	2022-11-20 14:15:00	0.25075
1243	2022-11-20 14:20:00	0.264875
1244	2022-11-20 14:25:00	0.29625
1245	2022-11-20 14:30:00	0.180125
1246	2022-11-20 14:35:00	0.3725
1247	2022-11-20 14:40:00	0.265
1248	2022-11-20 14:45:00	0.281875
1249	2022-11-20 14:50:00	0.2435
1250	2022-11-20 14:55:00	0.24325
1251	2022-11-20 15:00:00	0.329125
1252	2022-11-20 15:05:00	0.339625
1253	2022-11-20 15:10:00	0.18825
1254	2022-11-20 15:15:00	0.245375
1255	2022-11-20 15:20:00	0.862375
1256	2022-11-20 15:25:00	0.22425
1257	2022-11-20 15:30:00	0.234375
1258	2022-11-20 15:35:00	0.207625
1259	2022-11-20 15:40:00	0.39225
1260	2022-11-20 15:45:00	0.274125
1261	2022-11-20 15:50:00	0.257
1262	2022-11-20 15:55:00	0.233
1263	2022-11-20 16:00:00	0.257625
1264	2022-11-20 16:05:00	0.191875
1265	2022-11-20 16:10:00	0.234
1266	2022-11-20 16:15:00	0.272625
1267	2022-11-20 16:20:00	0.302
1268	2022-11-20 16:25:00	0.231125
1269	2022-11-20 16:30:00	0.2465
1270	2022-11-20 16:35:00	0.244375
1271	2022-11-20 16:40:00	0.278625
1272	2022-11-20 16:45:00	0.290375
1273	2022-11-20 16:50:00	0.231125
1274	2022-11-20 16:55:00	0.383375
1275	2022-11-20 17:00:00	0.245
1276	2022-11-20 17:05:00	0.180125
1277	2022-11-20 17:10:00	0.23275
1278	2022-11-20 17:15:00	0.265125
1279	2022-11-20 17:20:00	0.26825
1280	2022-11-20 17:25:00	0.283125
1281	2022-11-20 17:30:00	0.281875
1282	2022-11-20 17:35:00	0.18875
1283	2022-11-20 17:40:00	0.2055
1284	2022-11-20 17:45:00	0.22975
1285	2022-11-20 17:50:00	0.4175
1286	2022-11-20 17:55:00	0.299125
1287	2022-11-20 18:00:00	0.21125
1288	2022-11-20 18:05:00	0.334125
1289	2022-11-20 18:10:00	0.203875
1290	2022-11-20 18:15:00	0.26675
1291	2022-11-20 18:20:00	0.2285
1292	2022-11-20 18:25:00	0.193625
1293	2022-11-20 18:30:00	0.286375
1294	2022-11-20 18:35:00	0.202125
1295	2022-11-20 18:40:00	0.3
1296	2022-11-20 18:45:00	0.277375
1297	2022-11-20 18:50:00	0.1765
1298	2022-11-20 18:55:00	0.268375
1299	2022-11-20 19:00:00	0.23775
1300	2022-11-20 19:05:00	0.363625
1301	2022-11-20 19:10:00	0.2775
1302	2022-11-20 19:15:00	0.207125
1303	2022-11-20 19:20:00	0.2365
1304	2022-11-20 19:25:00	0.343
1305	2022-11-20 19:30:00	0.227875
1306	2022-11-20 19:35:00	0.32175
1307	2022-11-20 19:40:00	0.301
1308	2022-11-20 19:45:00	0.247625
1309	2022-11-20 19:50:00	0.353125
1310	2022-11-20 19:55:00	0.22875
1311	2022-11-20 20:00:00	0.25225
1312	2022-11-20 20:05:00	0.278125
1313	2022-11-20 20:10:00	0.229125
1314	2022-11-20 20:15:00	0.46725
1315	2022-11-20 20:20:00	0.223875
1316	2022-11-20 20:25:00	0.227875
1317	2022-11-20 20:30:00	0.239625
1318	2022-11-20 20:35:00	0.78025
1319	2022-11-20 20:40:00	0.17825
1320	2022-11-20 20:45:00	0.204
1321	2022-11-20 20:50:00	0.304125
1322	2022-11-20 20:55:00	0.231375
1323	2022-11-20 21:00:00	0.25525
1324	2022-11-20 21:05:00	0.229
1325	2022-11-20 21:10:00	0.270625
1326	2022-11-20 21:15:00	0.21725
1327	2022-11-20 21:20:00	0.2135
1328	2022-11-20 21:25:00	0.226625
1329	2022-11-20 21:30:00	0.2145
1330	2022-11-20 21:35:00	0.225125
1331	2022-11-20 21:40:00	0.32475
1332	2022-11-20 21:45:00	0.295
1333	2022-11-20 21:50:00	0.192875
1334	2022-11-20 21:55:00	0.269125
1335	2022-11-20 22:00:00	0.256125
1336	2022-11-20 22:05:00	0.244875
1337	2022-11-20 22:10:00	0.29625
1338	2022-11-20 22:15:00	0.360125
1339	2022-11-20 22:20:00	0.210625
1340	2022-11-20 22:25:00	0.333875
1341	2022-11-20 22:30:00	0.251625
1342	2022-11-20 22:35:00	0.2
1343	2022-11-20 22:40:00	0.183625
1344	2022-11-20 22:45:00	0.49875
1345	2022-11-20 22:50:00	0.28725
1346	2022-11-20 22:55:00	0.223625
1347	2022-11-20 23:00:00	0.326875
1348	2022-11-20 23:05:00	0.239375
1349	2022-11-20 23:10:00	0.240625
1350	2022-11-20 23:15:00	0.206625
1351	2022-11-20 23:20:00	0.210875
1352	2022-11-20 23:25:00	0.23875
1353	2022-11-20 23:30:00	0.252625
1354	2022-11-20 23:35:00	0.373625
1355	2022-11-20 23:40:00	0.2055
1356	2022-11-20 23:45:00	0.213
1357	2022-11-20 23:50:00	0.2945
1358	2022-11-20 23:55:00	0.276
1359	2022-11-21	0.26525
1360	2022-11-21 00:05:00	0.37175
1361	2022-11-21 00:10:00	0.207125
1362	2022-11-21 00:15:00	0.234125
1363	2022-11-21 00:20:00	0.2355
1364	2022-11-21 00:25:00	0.199625
1365	2022-11-21 00:30:00	0.230125
1366	2022-11-21 00:35:00	0.316375
1367	2022-11-21 00:40:00	0.248625
1368	2022-11-21 00:45:00	0.38325
1369	2022-11-21 00:50:00	0.237125
1370	2022-11-21 00:55:00	0.217625
1371	2022-11-21 01:00:00	0.2115
1372	2022-11-21 01:05:00	0.4595
1373	2022-11-21 01:10:00	0.3
1374	2022-11-21 01:15:00	0.50175
1375	2022-11-21 01:20:00	0.267625
1376	2022-11-21 01:25:00	0.264375
1377	2022-11-21 01:30:00	0.191875
1378	2022-11-21 01:35:00	0.2505
1379	2022-11-21 01:40:00	0.42325
1380	2022-11-21 01:45:00	0.1925
1381	2022-11-21 01:50:00	0.299
1382	2022-11-21 01:55:00	0.309
1383	2022-11-21 02:00:00	0.23275
1384	2022-11-21 02:05:00	0.22
1385	2022-11-21 02:10:00	0.231625
1386	2022-11-21 02:15:00	0.23125
1387	2022-11-21 02:20:00	0.24175
1388	2022-11-21 02:25:00	0.179
1389	2022-11-21 02:30:00	0.4825
1390	2022-11-21 02:35:00	0.179875
1391	2022-11-21 02:40:00	0.21175
1392	2022-11-21 02:45:00	0.192625
1393	2022-11-21 02:50:00	0.256875
1394	2022-11-21 02:55:00	0.224875
1395	2022-11-21 03:00:00	0.21675
1396	2022-11-21 03:05:00	0.202375
1397	2022-11-21 03:10:00	0.278625
1398	2022-11-21 03:15:00	0.196375
1399	2022-11-21 03:20:00	0.274875
1400	2022-11-21 03:25:00	0.318
1401	2022-11-21 03:30:00	0.2055
1402	2022-11-21 03:35:00	0.259375
1403	2022-11-21 03:40:00	0.223
1404	2022-11-21 03:45:00	0.2755
1405	2022-11-21 03:50:00	0.211
1406	2022-11-21 03:55:00	0.238
1407	2022-11-21 04:00:00	0.474125
1408	2022-11-21 04:05:00	0.201
1409	2022-11-21 04:10:00	0.25125
1410	2022-11-21 04:15:00	0.320375
1411	2022-11-21 04:20:00	0.29525
1412	2022-11-21 04:25:00	0.256875
1413	2022-11-21 04:30:00	0.209375
1414	2022-11-21 04:35:00	0.267875
1415	2022-11-21 04:40:00	0.218125
1416	2022-11-21 04:45:00	0.2345
1417	2022-11-21 04:50:00	0.205625
1418	2022-11-21 04:55:00	0.24075
1419	2022-11-21 05:00:00	0.286875
1420	2022-11-21 05:05:00	0.249625
1421	2022-11-21 05:10:00	0.38575
1422	2022-11-21 05:15:00	0.2035
1423	2022-11-21 05:20:00	0.410125
1424	2022-11-21 05:25:00	0.451
1425	2022-11-21 05:30:00	0.306125
1426	2022-11-21 05:35:00	0.241375
1427	2022-11-21 05:40:00	0.424875
1428	2022-11-21 05:45:00	0.205875
1429	2022-11-21 05:50:00	0.2865
1430	2022-11-21 05:55:00	0.218375
1431	2022-11-21 06:00:00	0.278875
1432	2022-11-21 06:05:00	0.18375
1433	2022-11-21 06:10:00	0.4025
1434	2022-11-21 06:15:00	0.315875
1435	2022-11-21 06:20:00	0.202
1436	2022-11-21 06:25:00	0.312875
1437	2022-11-21 06:30:00	0.4355
1438	2022-11-21 06:35:00	0.21475
1439	2022-11-21 06:40:00	0.2395
1440	2022-11-21 06:45:00	0.197625
1441	2022-11-21 06:50:00	0.292375
1442	2022-11-21 06:55:00	0.280875
1443	2022-11-21 07:00:00	0.245
1444	2022-11-21 07:05:00	0.355
1445	2022-11-21 07:10:00	0.217125
1446	2022-11-21 07:15:00	0.208625
1447	2022-11-21 07:20:00	0.257
1448	2022-11-21 07:25:00	0.252375
1449	2022-11-21 07:30:00	0.304
1450	2022-11-21 07:35:00	0.23675
1451	2022-11-21 07:40:00	0.231125
1452	2022-11-21 07:45:00	0.2545
1453	2022-11-21 07:50:00	0.21525
1454	2022-11-21 07:55:00	0.25475
1455	2022-11-21 08:00:00	0.213875
1456	2022-11-21 08:05:00	0.22475
1457	2022-11-21 08:10:00	0.255125
1458	2022-11-21 08:15:00	0.21125
1459	2022-11-21 08:20:00	0.252375
1460	2022-11-21 08:25:00	0.207375
1461	2022-11-21 08:30:00	0.343875
1462	2022-11-21 08:35:00	0.205
1463	2022-11-21 08:40:00	0.179
1464	2022-11-21 08:45:00	0.258
1465	2022-11-21 08:50:00	0.512375
1466	2022-11-21 08:55:00	0.20425
1467	2022-11-21 09:00:00	0.18125
1468	2022-11-21 09:05:00	0.34275
1469	2022-11-21 09:10:00	0.2295
1470	2022-11-21 09:15:00	0.2295
1471	2022-11-21 09:20:00	0.34575
1472	2022-11-21 09:25:00	0.58475
1473	2022-11-21 09:30:00	0.298
1474	2022-11-21 09:35:00	0.26775
1475	2022-11-21 09:40:00	0.207875
1476	2022-11-21 09:45:00	0.26375
1477	2022-11-21 09:50:00	0.24325
1478	2022-11-21 09:55:00	0.404375
1479	2022-11-21 10:00:00	0.220625
1480	2022-11-21 10:05:00	0.21975
1481	2022-11-21 10:10:00	0.2065
1482	2022-11-21 10:15:00	0.223625
1483	2022-11-21 10:20:00	0.435
1484	2022-11-21 10:25:00	0.28575
1485	2022-11-21 10:30:00	0.221375
1486	2022-11-21 10:35:00	0.263375
1487	2022-11-21 10:40:00	0.315125
1488	2022-11-21 10:45:00	0.259
1489	2022-11-21 10:50:00	0.28125
1490	2022-11-21 10:55:00	0.2515
1491	2022-11-21 11:00:00	0.2595
1492	2022-11-21 11:05:00	0.236125
1493	2022-11-21 11:10:00	0.27975
1494	2022-11-21 11:15:00	0.56925
1495	2022-11-21 11:20:00	0.5595
1496	2022-11-21 11:25:00	0.1895
1497	2022-11-21 11:30:00	0.262375
1498	2022-11-21 11:35:00	0.28375
1499	2022-11-21 11:40:00	0.26625
1500	2022-11-21 11:45:00	0.23575
1501	2022-11-21 11:50:00	0.21675
1502	2022-11-21 11:55:00	0.301625
1503	2022-11-21 12:00:00	0.25225
1504	2022-11-21 12:05:00	0.30125
1505	2022-11-21 12:10:00	0.220125
1506	2022-11-21 12:15:00	0.219
1507	2022-11-21 12:20:00	0.280375
1508	2022-11-21 12:25:00	0.56875
1509	2022-11-21 12:30:00	0.423875
1510	2022-11-21 12:35:00	0.194875
1511	2022-11-21 12:40:00	0.16
1512	2022-11-21 12:45:00	0.19675
1513	2022-11-21 12:50:00	0.387625
1514	2022-11-21 12:55:00	0.1525
1515	2022-11-21 13:00:00	0.268875
1516	2022-11-21 13:05:00	0.7725
1517	2022-11-21 13:10:00	0.4395
1518	2022-11-21 13:15:00	0.25125
1519	2022-11-21 13:20:00	0.1985
1520	2022-11-21 13:25:00	0.233375
1521	2022-11-21 13:30:00	0.213
1522	2022-11-21 13:35:00	0.3845
1523	2022-11-21 13:40:00	0.32575
1524	2022-11-21 13:45:00	0.235625
1525	2022-11-21 13:50:00	0.22125
1526	2022-11-21 13:55:00	0.265
1527	2022-11-21 14:00:00	0.367
1528	2022-11-21 14:05:00	0.201875
1529	2022-11-21 14:10:00	0.19675
1530	2022-11-21 14:15:00	0.287375
1531	2022-11-21 14:20:00	0.26925
1532	2022-11-21 14:25:00	0.365875
1533	2022-11-21 14:30:00	0.436375
1534	2022-11-21 14:35:00	0.3265
1535	2022-11-21 14:40:00	0.369375
1536	2022-11-21 14:45:00	0.241375
1537	2022-11-21 14:50:00	0.415125
1538	2022-11-21 14:55:00	0.335375
1539	2022-11-21 15:00:00	0.221875
1540	2022-11-21 15:05:00	0.199625
1541	2022-11-21 15:10:00	0.209
1542	2022-11-21 15:15:00	0.26
1543	2022-11-21 15:20:00	0.206
1544	2022-11-21 15:25:00	0.517875
1545	2022-11-21 15:30:00	0.2525
1546	2022-11-21 15:35:00	0.244
1547	2022-11-21 15:40:00	0.197875
1548	2022-11-21 15:45:00	0.4345
1549	2022-11-21 15:50:00	0.377875
1550	2022-11-21 15:55:00	0.223625
1551	2022-11-21 16:00:00	0.349
1552	2022-11-21 16:05:00	0.217125
1553	2022-11-21 16:10:00	0.23975
1554	2022-11-21 16:15:00	0.236625
1555	2022-11-21 16:20:00	0.225375
1556	2022-11-21 16:25:00	0.259
1557	2022-11-21 16:30:00	1.6075
1558	2022-11-21 16:35:00	0.199125
1559	2022-11-21 16:40:00	0.23825
1560	2022-11-21 16:45:00	0.324875
1561	2022-11-21 16:50:00	0.265125
1562	2022-11-21 16:55:00	0.211125
1563	2022-11-21 17:00:00	0.214375
1564	2022-11-21 17:05:00	0.309625
1565	2022-11-21 17:10:00	0.372125
1566	2022-11-21 17:15:00	0.282
1567	2022-11-21 17:20:00	0.2285
1568	2022-11-21 17:25:00	0.22925
1569	2022-11-21 17:30:00	0.23475
1570	2022-11-21 17:35:00	0.302
1571	2022-11-21 17:40:00	0.212
1572	2022-11-21 17:45:00	0.187625
1573	2022-11-21 17:50:00	0.270375
1574	2022-11-21 17:55:00	0.25025
1575	2022-11-21 18:00:00	0.256125
1576	2022-11-21 18:05:00	0.220875
1577	2022-11-21 18:10:00	0.239125
1578	2022-11-21 18:15:00	0.27075
1579	2022-11-21 18:20:00	0.236375
1580	2022-11-21 18:25:00	0.21
1581	2022-11-21 18:30:00	0.23475
1582	2022-11-21 18:35:00	0.20075
1583	2022-11-21 18:40:00	0.215625
1584	2022-11-21 18:45:00	0.299875
1585	2022-11-21 18:50:00	0.262375
1586	2022-11-21 18:55:00	0.273
1587	2022-11-21 19:00:00	0.20875
1588	2022-11-21 19:05:00	0.19975
1589	2022-11-21 19:10:00	0.217625
1590	2022-11-21 19:15:00	0.302375
1591	2022-11-21 19:20:00	0.257
1592	2022-11-21 19:25:00	0.3995
1593	2022-11-21 19:30:00	0.24125
1594	2022-11-21 19:35:00	0.238125
1595	2022-11-21 19:40:00	0.24125
1596	2022-11-21 19:45:00	0.174625
1597	2022-11-21 19:50:00	0.269125
1598	2022-11-21 19:55:00	0.216125
1599	2022-11-21 20:00:00	0.2695
1600	2022-11-21 20:05:00	0.225375
1601	2022-11-21 20:10:00	0.256125
1602	2022-11-21 20:15:00	0.242125
1603	2022-11-21 20:20:00	0.221625
1604	2022-11-21 20:25:00	0.46425
1605	2022-11-21 20:30:00	0.243
1606	2022-11-21 20:35:00	0.246
1607	2022-11-21 20:40:00	0.256125
1608	2022-11-21 20:45:00	0.254625
1609	2022-11-21 20:50:00	0.266
1610	2022-11-21 20:55:00	0.20425
1611	2022-11-21 21:00:00	0.231875
1612	2022-11-21 21:05:00	0.276625
1613	2022-11-21 21:10:00	0.237
1614	2022-11-21 21:15:00	0.254875
1615	2022-11-21 21:20:00	0.27075
1616	2022-11-21 21:25:00	0.160125
1617	2022-11-21 21:30:00	0.224875
1618	2022-11-21 21:35:00	0.266375
1619	2022-11-21 21:40:00	0.284125
1620	2022-11-21 21:45:00	0.254375
1621	2022-11-21 21:50:00	0.21175
1622	2022-11-21 21:55:00	0.214
1623	2022-11-21 22:00:00	0.502
1624	2022-11-21 22:05:00	0.2665
1625	2022-11-21 22:10:00	0.23725
1626	2022-11-21 22:15:00	0.285875
1627	2022-11-21 22:20:00	0.277625
1628	2022-11-21 22:25:00	0.251625
1629	2022-11-21 22:30:00	0.238125
1630	2022-11-21 22:35:00	0.2275
1631	2022-11-21 22:40:00	0.27325
1632	2022-11-21 22:45:00	0.28725
1633	2022-11-21 22:50:00	0.22325
1634	2022-11-21 22:55:00	0.1875
1635	2022-11-21 23:00:00	0.21225
1636	2022-11-21 23:05:00	0.3605
1637	2022-11-21 23:10:00	0.274375
1638	2022-11-21 23:15:00	0.24725
1639	2022-11-21 23:20:00	0.18925
1640	2022-11-21 23:25:00	0.253875
1641	2022-11-21 23:30:00	0.32525
1642	2022-11-21 23:35:00	0.272625
1643	2022-11-21 23:40:00	0.257875
1644	2022-11-21 23:45:00	0.267625
1645	2022-11-21 23:50:00	0.306
1646	2022-11-21 23:55:00	0.247875
1647	2022-11-22	0.234
1648	2022-11-22 00:05:00	0.258875
1649	2022-11-22 00:10:00	0.224625
1650	2022-11-22 00:15:00	0.229375
1651	2022-11-22 00:20:00	0.414875
1652	2022-11-22 00:25:00	0.30525
1653	2022-11-22 00:30:00	0.231875
1654	2022-11-22 00:35:00	0.224125
1655	2022-11-22 00:40:00	0.24575
1656	2022-11-22 00:45:00	0.301625
1657	2022-11-22 00:50:00	0.29475
1658	2022-11-22 00:55:00	0.244125
1659	2022-11-22 01:00:00	0.27075
1660	2022-11-22 01:05:00	0.204625
1661	2022-11-22 01:10:00	0.21025
1662	2022-11-22 01:15:00	0.2575
1663	2022-11-22 01:20:00	0.21625
1664	2022-11-22 01:25:00	0.26975
1665	2022-11-22 01:30:00	0.261375
1666	2022-11-22 01:35:00	0.2095
1667	2022-11-22 01:40:00	0.236125
1668	2022-11-22 01:45:00	0.313875
1669	2022-11-22 01:50:00	0.183625
1670	2022-11-22 01:55:00	0.1945
1671	2022-11-22 02:00:00	0.19225
1672	2022-11-22 02:05:00	0.20325
1673	2022-11-22 02:10:00	0.2535
1674	2022-11-22 02:15:00	0.214125
1675	2022-11-22 02:20:00	0.268
1676	2022-11-22 02:25:00	0.311125
1677	2022-11-22 02:30:00	0.35325
1678	2022-11-22 02:35:00	0.378875
1679	2022-11-22 02:40:00	0.400125
1680	2022-11-22 02:45:00	0.2285
1681	2022-11-22 02:50:00	0.353875
1682	2022-11-22 02:55:00	0.25325
1683	2022-11-22 03:00:00	0.2375
1684	2022-11-22 03:05:00	0.938625
1685	2022-11-22 03:10:00	0.379
1686	2022-11-22 03:15:00	0.27125
1687	2022-11-22 03:20:00	0.225
1688	2022-11-22 03:25:00	0.20975
1689	2022-11-22 03:30:00	0.40425
1690	2022-11-22 03:35:00	0.239375
1691	2022-11-22 03:40:00	0.48025
1692	2022-11-22 03:45:00	0.236125
1693	2022-11-22 03:50:00	0.24925
1694	2022-11-22 03:55:00	0.308125
1695	2022-11-22 04:00:00	0.2395
1696	2022-11-22 04:05:00	0.291625
1697	2022-11-22 04:10:00	0.244625
1698	2022-11-22 04:15:00	0.317
1699	2022-11-22 04:20:00	0.272625
1700	2022-11-22 04:25:00	0.188
1701	2022-11-22 04:30:00	0.269
1702	2022-11-22 04:35:00	0.2225
1703	2022-11-22 04:40:00	0.315375
1704	2022-11-22 04:45:00	0.268
1705	2022-11-22 04:50:00	0.33925
1706	2022-11-22 04:55:00	0.281125
1707	2022-11-22 05:00:00	0.19975
1708	2022-11-22 05:05:00	0.233625
1709	2022-11-22 05:10:00	0.201
1710	2022-11-22 05:15:00	0.236
1711	2022-11-22 05:20:00	0.1895
1712	2022-11-22 05:25:00	0.23325
1713	2022-11-22 05:30:00	0.480875
1714	2022-11-22 05:35:00	0.221
1715	2022-11-22 05:40:00	0.22225
1716	2022-11-22 05:45:00	0.281375
1717	2022-11-22 05:50:00	0.215875
1718	2022-11-22 05:55:00	0.390375
1719	2022-11-22 06:00:00	0.288
1720	2022-11-22 06:05:00	0.27325
1721	2022-11-22 06:10:00	0.249375
1722	2022-11-22 06:15:00	0.31725
1723	2022-11-22 06:20:00	0.68475
1724	2022-11-22 06:25:00	0.282
1725	2022-11-22 06:30:00	0.2445
1726	2022-11-22 06:35:00	0.272125
1727	2022-11-22 06:40:00	0.193375
1728	2022-11-22 06:45:00	0.358875
1729	2022-11-22 06:50:00	0.24825
1730	2022-11-22 06:55:00	0.221625
1731	2022-11-22 07:00:00	0.209875
1732	2022-11-22 07:05:00	0.200625
1733	2022-11-22 07:10:00	0.2155
1734	2022-11-22 07:15:00	0.279875
1735	2022-11-22 07:20:00	0.2535
1736	2022-11-22 07:25:00	0.20275
1737	2022-11-22 07:30:00	0.412375
1738	2022-11-22 07:35:00	0.231
1739	2022-11-22 07:40:00	0.25
1740	2022-11-22 07:45:00	0.203375
1741	2022-11-22 07:50:00	0.29725
1742	2022-11-22 07:55:00	0.243625
1743	2022-11-22 08:00:00	0.2755
1744	2022-11-22 08:05:00	0.258875
1745	2022-11-22 08:10:00	0.23525
1746	2022-11-22 08:15:00	0.227125
1747	2022-11-22 08:20:00	0.197125
1748	2022-11-22 08:25:00	0.18175
1749	2022-11-22 08:30:00	0.22025
1750	2022-11-22 08:35:00	0.196375
1751	2022-11-22 08:40:00	0.294875
1752	2022-11-22 08:45:00	0.188625
1753	2022-11-22 08:50:00	0.239375
1754	2022-11-22 08:55:00	0.308
1755	2022-11-22 09:00:00	0.273375
1756	2022-11-22 09:05:00	0.23275
1757	2022-11-22 09:10:00	0.281125
1758	2022-11-22 09:15:00	0.231625
1759	2022-11-22 09:20:00	0.2745
1760	2022-11-22 09:25:00	0.368125
1761	2022-11-22 09:30:00	0.424125
1762	2022-11-22 09:35:00	0.45925
1763	2022-11-22 09:40:00	0.251375
1764	2022-11-22 09:45:00	0.35125
1765	2022-11-22 09:50:00	0.310625
1766	2022-11-22 09:55:00	0.7575
1767	2022-11-22 10:00:00	0.268375
1768	2022-11-22 10:05:00	0.259125
1769	2022-11-22 10:10:00	0.277125
1770	2022-11-22 10:15:00	0.2
1771	2022-11-22 10:20:00	0.23975
1772	2022-11-22 10:25:00	0.371125
1773	2022-11-22 10:30:00	0.235875
1774	2022-11-22 10:35:00	0.261875
1775	2022-11-22 10:40:00	0.231125
1776	2022-11-22 10:45:00	0.293
1777	2022-11-22 10:50:00	0.222375
1778	2022-11-22 10:55:00	0.38375
1779	2022-11-22 11:00:00	0.231375
1780	2022-11-22 11:05:00	0.229875
1781	2022-11-22 11:10:00	0.2915
1782	2022-11-22 11:15:00	0.224875
1783	2022-11-22 11:20:00	0.432125
1784	2022-11-22 11:25:00	0.2765
1785	2022-11-22 11:30:00	0.288125
1786	2022-11-22 11:35:00	0.19775
1787	2022-11-22 11:40:00	0.254125
1788	2022-11-22 11:45:00	0.243
1789	2022-11-22 11:50:00	0.660625
1790	2022-11-22 11:55:00	0.285
1791	2022-11-22 12:00:00	0.3945
1792	2022-11-22 12:05:00	0.27225
1793	2022-11-22 12:10:00	0.212
1794	2022-11-22 12:15:00	0.28175
1795	2022-11-22 12:20:00	0.2115
1796	2022-11-22 12:25:00	0.2115
1797	2022-11-22 12:30:00	0.248125
1798	2022-11-22 12:35:00	0.22275
1799	2022-11-22 12:40:00	0.247
1800	2022-11-22 12:45:00	0.28125
1801	2022-11-22 12:50:00	0.3435
1802	2022-11-22 12:55:00	0.2125
1803	2022-11-22 13:00:00	0.316125
1804	2022-11-22 13:05:00	0.21675
1805	2022-11-22 13:10:00	0.192625
1806	2022-11-22 13:15:00	0.258625
1807	2022-11-22 13:20:00	0.22875
1808	2022-11-22 13:25:00	0.246625
1809	2022-11-22 13:30:00	0.27725
1810	2022-11-22 13:35:00	0.4135
1811	2022-11-22 13:40:00	0.207625
1812	2022-11-22 13:45:00	0.21575
1813	2022-11-22 13:50:00	0.211
1814	2022-11-22 13:55:00	0.2965
1815	2022-11-22 14:00:00	0.21525
1816	2022-11-22 14:05:00	0.214625
1817	2022-11-22 14:10:00	0.202875
1818	2022-11-22 14:15:00	0.21775
1819	2022-11-22 14:20:00	0.27375
1820	2022-11-22 14:25:00	0.225625
1821	2022-11-22 14:30:00	0.235375
1822	2022-11-22 14:35:00	0.495875
1823	2022-11-22 14:40:00	0.225125
1824	2022-11-22 14:45:00	0.249875
1825	2022-11-22 14:50:00	1.00162
1826	2022-11-22 14:55:00	0.33675
1827	2022-11-22 15:00:00	0.588375
1828	2022-11-22 15:05:00	0.262
1829	2022-11-22 15:10:00	0.37625
1830	2022-11-22 15:15:00	0.2205
1831	2022-11-22 15:20:00	0.262625
1832	2022-11-22 15:25:00	0.244375
1833	2022-11-22 15:30:00	0.285375
1834	2022-11-22 15:35:00	0.331375
1835	2022-11-22 15:40:00	0.59275
1836	2022-11-22 15:45:00	0.324125
1837	2022-11-22 15:50:00	0.183875
1838	2022-11-22 15:55:00	0.332875
1839	2022-11-22 16:00:00	0.30175
1840	2022-11-22 16:05:00	0.219
1841	2022-11-22 16:10:00	0.35325
1842	2022-11-22 16:15:00	0.335125
1843	2022-11-22 16:20:00	0.430625
1844	2022-11-22 16:25:00	0.226
1845	2022-11-22 16:30:00	0.187875
1846	2022-11-22 16:35:00	0.215625
1847	2022-11-22 16:40:00	0.19775
1848	2022-11-22 16:45:00	0.2705
1849	2022-11-22 16:50:00	0.234375
1850	2022-11-22 16:55:00	0.269625
1851	2022-11-22 17:00:00	0.22625
1852	2022-11-22 17:05:00	0.245
1853	2022-11-22 17:10:00	0.282
1854	2022-11-22 17:15:00	0.304625
1855	2022-11-22 17:20:00	0.3855
1856	2022-11-22 17:25:00	0.751125
1857	2022-11-22 17:30:00	0.19475
1858	2022-11-22 17:35:00	0.20225
1859	2022-11-22 17:40:00	0.262125
1860	2022-11-22 17:45:00	0.186
1861	2022-11-22 17:50:00	0.284875
1862	2022-11-22 17:55:00	0.33725
1863	2022-11-22 18:00:00	0.255
1864	2022-11-22 18:05:00	0.273625
1865	2022-11-22 18:10:00	0.241375
1866	2022-11-22 18:15:00	0.25525
1867	2022-11-22 18:20:00	0.619125
1868	2022-11-22 18:25:00	0.197875
1869	2022-11-22 18:30:00	0.229
1870	2022-11-22 18:35:00	0.275375
1871	2022-11-22 18:40:00	0.23875
1872	2022-11-22 18:45:00	0.29775
1873	2022-11-22 18:50:00	0.34775
1874	2022-11-22 18:55:00	0.238625
1875	2022-11-22 19:00:00	0.69225
1876	2022-11-22 19:05:00	0.194
1877	2022-11-22 19:10:00	0.315
1878	2022-11-22 19:15:00	0.242875
1879	2022-11-22 19:20:00	0.234125
1880	2022-11-22 19:25:00	0.2235
1881	2022-11-22 19:30:00	0.405875
1882	2022-11-22 19:35:00	0.24175
1883	2022-11-22 19:40:00	0.268625
1884	2022-11-22 19:45:00	0.213375
1885	2022-11-22 19:50:00	0.276625
1886	2022-11-22 19:55:00	0.218875
1887	2022-11-22 20:00:00	0.28725
1888	2022-11-22 20:05:00	0.25225
1889	2022-11-22 20:10:00	0.21275
1890	2022-11-22 20:15:00	0.273125
1891	2022-11-22 20:20:00	0.26625
1892	2022-11-22 20:25:00	0.21725
1893	2022-11-22 20:30:00	0.279
1894	2022-11-22 20:35:00	0.23725
1895	2022-11-22 20:40:00	0.356875
1896	2022-11-22 20:45:00	0.440625
1897	2022-11-22 20:50:00	0.3125
1898	2022-11-22 20:55:00	0.20875
1899	2022-11-22 21:00:00	0.242125
1900	2022-11-22 21:05:00	0.2545
1901	2022-11-22 21:10:00	0.263375
1902	2022-11-22 21:15:00	0.29475
1903	2022-11-22 21:20:00	0.428
1904	2022-11-22 21:25:00	0.281
1905	2022-11-22 21:30:00	0.4165
1906	2022-11-22 21:35:00	0.2275
1907	2022-11-22 21:40:00	0.414125
1908	2022-11-22 21:45:00	0.19675
1909	2022-11-22 21:50:00	0.2415
1910	2022-11-22 21:55:00	0.218
1911	2022-11-22 22:00:00	0.2175
1912	2022-11-22 22:05:00	0.30925
1913	2022-11-22 22:10:00	0.211125
1914	2022-11-22 22:15:00	0.3345
1915	2022-11-22 22:20:00	0.222
1916	2022-11-22 22:25:00	0.2455
1917	2022-11-22 22:30:00	0.251875
1918	2022-11-22 22:35:00	0.262875
1919	2022-11-22 22:40:00	0.229375
1920	2022-11-22 22:45:00	0.6065
1921	2022-11-22 22:50:00	0.223375
1922	2022-11-22 22:55:00	0.484625
1923	2022-11-22 23:00:00	0.292
1924	2022-11-22 23:05:00	0.188875
1925	2022-11-22 23:10:00	0.20725
1926	2022-11-22 23:15:00	0.186375
1927	2022-11-22 23:20:00	0.3125
1928	2022-11-22 23:25:00	0.30425
1929	2022-11-22 23:30:00	0.249
1930	2022-11-22 23:35:00	0.19275
1931	2022-11-22 23:40:00	0.266375
1932	2022-11-22 23:45:00	0.2335
1933	2022-11-22 23:50:00	0.203625
1934	2022-11-22 23:55:00	0.2515
1935	2022-11-23	0.24425
1936	2022-11-23 00:05:00	0.326375
1937	2022-11-23 00:10:00	0.264125
1938	2022-11-23 00:15:00	0.265125
1939	2022-11-23 00:20:00	0.256125
1940	2022-11-23 00:25:00	0.297875
1941	2022-11-23 00:30:00	0.214
1942	2022-11-23 00:35:00	0.2815
1943	2022-11-23 00:40:00	0.274625
1944	2022-11-23 00:45:00	0.234875
1945	2022-11-23 00:50:00	0.239125
1946	2022-11-23 00:55:00	0.24875
1947	2022-11-23 01:00:00	0.417625
1948	2022-11-23 01:05:00	0.55
1949	2022-11-23 01:10:00	0.284875
1950	2022-11-23 01:15:00	0.213125
1951	2022-11-23 01:20:00	0.234125
1952	2022-11-23 01:25:00	0.286
1953	2022-11-23 01:30:00	0.218
1954	2022-11-23 01:35:00	0.229625
1955	2022-11-23 01:40:00	0.281125
1956	2022-11-23 01:45:00	0.5105
1957	2022-11-23 01:50:00	0.207375
1958	2022-11-23 01:55:00	0.435875
1959	2022-11-23 02:00:00	0.25925
1960	2022-11-23 02:05:00	0.306375
1961	2022-11-23 02:10:00	0.313
1962	2022-11-23 02:15:00	0.257875
1963	2022-11-23 02:20:00	0.2065
1964	2022-11-23 02:25:00	0.423125
1965	2022-11-23 02:30:00	0.808875
1966	2022-11-23 02:35:00	0.334
1967	2022-11-23 02:40:00	0.257125
1968	2022-11-23 02:45:00	0.201
1969	2022-11-23 02:50:00	0.216125
1970	2022-11-23 02:55:00	0.261625
1971	2022-11-23 03:00:00	0.324
1972	2022-11-23 03:05:00	0.337
1973	2022-11-23 03:10:00	0.279125
1974	2022-11-23 03:15:00	0.217
1975	2022-11-23 03:20:00	0.3055
1976	2022-11-23 03:25:00	0.307875
1977	2022-11-23 03:30:00	0.21
1978	2022-11-23 03:35:00	0.2645
1979	2022-11-23 03:40:00	0.23525
1980	2022-11-23 03:45:00	0.55425
1981	2022-11-23 03:50:00	0.2505
1982	2022-11-23 03:55:00	0.180375
1983	2022-11-23 04:00:00	0.249125
1984	2022-11-23 04:05:00	0.299625
1985	2022-11-23 04:10:00	0.242
1986	2022-11-23 04:15:00	0.216375
1987	2022-11-23 04:20:00	0.227125
1988	2022-11-23 04:25:00	0.228875
1989	2022-11-23 04:30:00	0.373875
1990	2022-11-23 04:35:00	0.216125
1991	2022-11-23 04:40:00	0.216
1992	2022-11-23 04:45:00	0.229375
1993	2022-11-23 04:50:00	0.2205
1994	2022-11-23 04:55:00	0.27325
1995	2022-11-23 05:00:00	0.201875
1996	2022-11-23 05:05:00	0.242
[truncated: 5,306 more rows]

## Sheet: Fig 2b M42 SN127
#M42 SN127 Sensor dose rates 6 hr binning
#Tab delimited data file
#BinNo	Time	DoseRate(Water)uGy/min
0	2022-11-15 14:10:00	0
1	2022-11-16 06:50:00	1.11863
2	2022-11-16 23:30:00	0.290962
3	2022-11-17 16:10:00	0.293
4	2022-11-18 08:50:00	0.29085
5	2022-11-19 01:30:00	0.288925
6	2022-11-19 18:10:00	0.289844
7	2022-11-20 10:50:00	0.290025
8	2022-11-21 03:30:00	0.2779
9	2022-11-21 20:10:00	0.284337
10	2022-11-22 12:50:00	0.28225
11	2022-11-23 05:30:00	0.283275
12	2022-11-23 22:10:00	0.283787
13	2022-11-24 14:50:00	0.285631
14	2022-11-25 07:30:00	0.287081
15	2022-11-26 00:10:00	0.286162
16	2022-11-26 16:50:00	0.285413
17	2022-11-27 09:30:00	0.288444
18	2022-11-28 02:10:00	0.282419
19	2022-11-28 18:50:00	0.281363
20	2022-11-29 11:30:00	0.283506
21	2022-11-30 04:10:00	0.280319
22	2022-11-30 20:50:00	0.281294
23	2022-12-01 13:30:00	0.2821
24	2022-12-02 06:10:00	0.28005
25	2022-12-02 22:50:00	0.283231
26	2022-12-03 15:30:00	0.280638
27	2022-12-04 08:10:00	0.277331
28	2022-12-05 00:50:00	0.278237
29	2022-12-05 17:30:00	0.280231
30	2022-12-06 10:10:00	0.282469
31	2022-12-07 02:50:00	0.280431
32	2022-12-07 19:30:00	0.281256
33	2022-12-08 12:10:00	0.280025
34	2022-12-09 04:50:00	0.280606
35	2022-12-09 21:30:00	0.283387
36	2022-12-10 14:10:00	0.285412
37	2022-12-11 06:50:00	0.285412

## Sheet: Fig 2b HERA HSU1
#HERA HSU1 Sensor dose rates 6 hr binning
#Tab delimited data file
#BinNo	Time	DoseRate(Water)uGy/min
0	2022-11-15 07:20:00	0
1	2022-11-16	1.67578
2	2022-11-16 16:40:00	0.294313
3	2022-11-17 09:20:00	0.293143
4	2022-11-18 02:00:00	0.293377
5	2022-11-18 18:40:00	0.292881
6	2022-11-19 11:20:00	0.288475
7	2022-11-20 04:00:00	0.290354
8	2022-11-20 20:40:00	0.281563
9	2022-11-21 13:20:00	0.282685
10	2022-11-22 06:00:00	0.282844
11	2022-11-22 22:40:00	0.282401
12	2022-11-23 15:20:00	0.28362
13	2022-11-24 08:00:00	0.28293
14	2022-11-25 00:40:00	0.286646
15	2022-11-25 17:20:00	0.289318
16	2022-11-26 10:00:00	0.286555
17	2022-11-27 02:40:00	0.284594
18	2022-11-27 19:20:00	0.28664
19	2022-11-28 12:00:00	0.284717
20	2022-11-29 04:40:00	0.281614
21	2022-11-29 21:20:00	0.285429
22	2022-11-30 14:00:00	0.285372
23	2022-12-01 06:40:00	0.282132
24	2022-12-01 23:20:00	0.282879
25	2022-12-02 16:00:00	0.279246
26	2022-12-03 08:40:00	0.280916
27	2022-12-04 01:20:00	0.280328
28	2022-12-04 18:00:00	0.27991
29	2022-12-05 10:40:00	0.278056
30	2022-12-06 03:20:00	0.280012
31	2022-12-06 20:00:00	0.278095
32	2022-12-07 12:40:00	0.282372
33	2022-12-08 05:20:00	0.275665
34	2022-12-08 22:00:00	0.278334
35	2022-12-09 14:40:00	0.280146
36	2022-12-10 07:20:00	0.281953
37	2022-12-11	0.281132
38	2022-12-11 16:40:00	0.00534702

## Sheet: Fig 2b HERA HSU2
#HERA HSU2 Sensor dose rates 6 hr binning
#Tab delimited data file
#BinNo	Time	DoseRate(Water)uGy/min
0	2022-11-15 07:20:00	0
1	2022-11-16	3.35493
2	2022-11-16 16:40:00	0.286248
3	2022-11-17 09:20:00	0.288007
4	2022-11-18 02:00:00	0.290306
5	2022-11-18 18:40:00	0.286153
6	2022-11-19 11:20:00	0.284435
7	2022-11-20 04:00:00	0.283885
8	2022-11-20 20:40:00	0.272375
9	2022-11-21 13:20:00	0.276856
10	2022-11-22 06:00:00	0.278739
11	2022-11-22 22:40:00	0.280647
12	2022-11-23 15:20:00	0.27804
13	2022-11-24 08:00:00	0.280763
14	2022-11-25 00:40:00	0.285976
15	2022-11-25 17:20:00	0.288677
16	2022-11-26 10:00:00	0.282617
17	2022-11-27 02:40:00	0.285942
18	2022-11-27 19:20:00	0.282694
19	2022-11-28 12:00:00	0.281153
20	2022-11-29 04:40:00	0.279556
21	2022-11-29 21:20:00	0.281805
22	2022-11-30 14:00:00	0.284329
23	2022-12-01 06:40:00	0.278116
24	2022-12-01 23:20:00	0.280665
25	2022-12-02 16:00:00	0.277694
26	2022-12-03 08:40:00	0.277175
27	2022-12-04 01:20:00	0.27403
28	2022-12-04 18:00:00	0.273594
29	2022-12-05 10:40:00	0.273483
30	2022-12-06 03:20:00	0.278684
31	2022-12-06 20:00:00	0.280391
32	2022-12-07 12:40:00	0.277615
33	2022-12-08 05:20:00	0.274987
34	2022-12-08 22:00:00	0.274826
35	2022-12-09 14:40:00	0.280809
36	2022-12-10 07:20:00	0.283111
37	2022-12-11	0.286115
38	2022-12-11 16:40:00	0.00527275

## Sheet: Fig 2c EAD MU01
#EAD MU01 dose rates 6 hr binning
#Tab delimited data file
#BinNo	Time	DoseRate(Water)uGy/min
0	2022-11-15 14:10:00	0
1	2022-11-16 06:50:00	3.3395
2	2022-11-16 23:30:00	0.278593
3	2022-11-17 16:10:00	0.283567
4	2022-11-18 08:50:00	0.280168
5	2022-11-19 01:30:00	0.295682
6	2022-11-19 18:10:00	0.279091
7	2022-11-20 10:50:00	0.270282
8	2022-11-21 03:30:00	0.281617
9	2022-11-21 20:10:00	0.275529
10	2022-11-22 12:50:00	0.287727
11	2022-11-23 05:30:00	0.284971
12	2022-11-23 22:10:00	0.295455
13	2022-11-24 14:50:00	0.283674
14	2022-11-25 07:30:00	0.278233
15	2022-11-26 00:10:00	0.2943
16	2022-11-26 16:50:00	0.290533
17	2022-11-27 09:30:00	0.278171
18	2022-11-28 02:10:00	0.271724
19	2022-11-28 18:50:00	0.274259
20	2022-11-29 11:30:00	0.276986
21	2022-11-30 04:10:00	0.265396
22	2022-11-30 20:50:00	0.278064
23	2022-12-01 13:30:00	0.294858
24	2022-12-02 06:10:00	0.266469
25	2022-12-02 22:50:00	0.286593
26	2022-12-03 15:30:00	0.280995
27	2022-12-04 08:10:00	0.27592
28	2022-12-05 00:50:00	0.275774
29	2022-12-05 17:30:00	0.276782
30	2022-12-06 10:10:00	0.265747
31	2022-12-07 02:50:00	0.288411
32	2022-12-07 19:30:00	0.269046
33	2022-12-08 12:10:00	0.288064
34	2022-12-09 04:50:00	0.296859
35	2022-12-09 21:30:00	0.28287
36	2022-12-10 14:10:00	0.294711

## Sheet: Fig 2c CAD SN82
#CAD SN82 Sensor dose rates
#Tab delimited data file
#BinNo	Time	DoseRate(Water)uGy/min
0	2022-11-15 00:11:05	0
1	2022-11-16 07:20:00	121.333
2	2022-11-16 07:23:00	114.333
3	2022-11-16 07:26:00	155
4	2022-11-16 07:29:00	186.333
5	2022-11-16 07:32:00	112
6	2022-11-16 07:35:00	0.948509
7	2022-11-16 13:44:00	0.307763
8	2022-11-17 07:59:00	0.26682
9	2022-11-18 05:47:00	0.266508
10	2022-11-19 02:44:00	0.276029
11	2022-11-19 23:23:00	0.282853
12	2022-11-20 20:11:00	0.260935
13	2022-11-21 18:17:00	0.288668
14	2022-11-22 14:26:00	0.282627
15	2022-11-23 10:29:00	0.26124
16	2022-11-24 07:59:00	0.264588
17	2022-11-25 04:50:00	0.255994
18	2022-11-26 02:23:00	0.275502
19	2022-11-26 23:08:00	0.267773
20	2022-11-27 20:14:00	0.289538
21	2022-11-28 16:47:00	0.25448
22	2022-11-29 16:02:00	0.255459
23	2022-11-30 14:56:00	0.289673
24	2022-12-01 10:47:00	0.257788
25	2022-12-02 08:11:00	0.272358
26	2022-12-03 04:41:00	0.251488
27	2022-12-04 03:05:00	0.254599
28	2022-12-05 01:44:00	0.247976
29	2022-12-06 00:23:00	0.265891
30	2022-12-06 21:53:00	0.272801
31	2022-12-07 18:32:00	0.258581
32	2022-12-08 16:23:00	0.273839
33	2022-12-09 12:50:00	0.270531
34	2022-12-10 09:32:00	0.272941
35	2022-12-11 06:47:00	0.0076074

## Sheet: Fig 2d_e EAD MU01
#EAD MU01 Sensor cumulative dose
#Tab delimited data file
#BinNo	Time	Cumulative Dose (mGy)
0	2022-11-16 06:45:00	0
1	2022-11-16 06:50:00	0.00198562
2	2022-11-16 06:55:00	0.002145
3	2022-11-16 07:00:00	0.00232562
4	2022-11-16 07:05:00	0.00261437
5	2022-11-16 07:10:00	0.00290187
6	2022-11-16 07:15:00	0.105176
7	2022-11-16 07:20:00	0.741008
8	2022-11-16 07:25:00	1.94046
9	2022-11-16 07:30:00	2.86017
10	2022-11-16 07:35:00	3.02564
11	2022-11-16 07:40:00	3.02978
12	2022-11-16 07:45:00	3.03038
13	2022-11-16 07:50:00	3.03115
14	2022-11-16 07:55:00	3.03182
15	2022-11-16 08:00:00	3.03221
16	2022-11-16 08:05:00	3.03259
17	2022-11-16 08:10:00	3.03274
18	2022-11-16 08:15:00	3.03289
19	2022-11-16 08:20:00	3.03306
20	2022-11-16 08:25:00	3.03322
21	2022-11-16 08:30:00	3.03373
22	2022-11-16 08:35:00	3.0354
23	2022-11-16 08:40:00	3.03657
24	2022-11-16 08:45:00	3.03756
25	2022-11-16 08:50:00	3.03932
26	2022-11-16 08:55:00	3.04236
27	2022-11-16 09:00:00	3.04693
28	2022-11-16 09:05:00	3.0526
29	2022-11-16 09:10:00	3.06117
30	2022-11-16 09:15:00	3.07111
31	2022-11-16 09:20:00	3.08059
32	2022-11-16 09:25:00	3.08872
33	2022-11-16 09:30:00	3.09575
34	2022-11-16 09:35:00	3.10127
35	2022-11-16 09:40:00	3.10561
36	2022-11-16 09:45:00	3.10936
37	2022-11-16 09:50:00	3.1125
38	2022-11-16 09:55:00	3.11501
39	2022-11-16 10:00:00	3.11758
40	2022-11-16 10:05:00	3.11957
41	2022-11-16 10:10:00	3.12147
42	2022-11-16 10:15:00	3.12309
43	2022-11-16 10:20:00	3.12461
44	2022-11-16 10:25:00	3.12603
45	2022-11-16 10:30:00	3.12745
46	2022-11-16 10:35:00	3.12906
47	2022-11-16 10:40:00	3.13051
48	2022-11-16 10:45:00	3.1318
49	2022-11-16 10:50:00	3.13301
50	2022-11-16 10:55:00	3.13414
51	2022-11-16 11:00:00	3.13518
52	2022-11-16 11:05:00	3.1363
53	2022-11-16 11:10:00	3.13748
54	2022-11-16 11:15:00	3.13911
55	2022-11-16 11:20:00	3.14034
56	2022-11-16 11:25:00	3.14164
57	2022-11-16 11:30:00	3.14278
58	2022-11-16 11:35:00	3.14444
59	2022-11-16 11:40:00	3.14558
60	2022-11-16 11:45:00	3.14754
61	2022-11-16 11:50:00	3.15039
62	2022-11-16 11:55:00	3.15183
63	2022-11-16 12:00:00	3.15319
64	2022-11-16 12:05:00	3.15437
65	2022-11-16 12:10:00	3.15564
66	2022-11-16 12:15:00	3.15672
67	2022-11-16 12:20:00	3.15821
68	2022-11-16 12:25:00	3.15999
69	2022-11-16 12:30:00	3.16119
70	2022-11-16 12:35:00	3.16254
71	2022-11-16 12:40:00	3.16415
72	2022-11-16 12:45:00	3.16532
73	2022-11-16 12:50:00	3.16682
74	2022-11-16 12:55:00	3.16855
75	2022-11-16 13:00:00	3.16976
76	2022-11-16 13:05:00	3.1712
77	2022-11-16 13:10:00	3.17372
78	2022-11-16 13:15:00	3.17486
79	2022-11-16 13:20:00	3.17575
80	2022-11-16 13:25:00	3.17678
81	2022-11-16 13:30:00	3.17788
82	2022-11-16 13:35:00	3.17911
83	2022-11-16 13:40:00	3.18017
84	2022-11-16 13:45:00	3.1812
85	2022-11-16 13:50:00	3.18232
86	2022-11-16 13:55:00	3.18342
87	2022-11-16 14:00:00	3.18436
88	2022-11-16 14:05:00	3.18579
89	2022-11-16 14:10:00	3.1874
90	2022-11-16 14:15:00	3.18932
91	2022-11-16 14:20:00	3.19048
92	2022-11-16 14:25:00	3.19184
93	2022-11-16 14:30:00	3.19345
94	2022-11-16 14:35:00	3.19462
95	2022-11-16 14:40:00	3.19586
96	2022-11-16 14:45:00	3.19729
97	2022-11-16 14:50:00	3.2005
98	2022-11-16 14:55:00	3.20146
99	2022-11-16 15:00:00	3.20243
100	2022-11-16 15:05:00	3.20359
101	2022-11-16 15:10:00	3.20482
102	2022-11-16 15:15:00	3.2061
103	2022-11-16 15:20:00	3.20721
104	2022-11-16 15:25:00	3.2084
105	2022-11-16 15:30:00	3.20954
106	2022-11-16 15:35:00	3.21065
107	2022-11-16 15:40:00	3.21193
108	2022-11-16 15:45:00	3.21333
109	2022-11-16 15:50:00	3.21454
110	2022-11-16 15:55:00	3.21576
111	2022-11-16 16:00:00	3.21712
112	2022-11-16 16:05:00	3.21819
113	2022-11-16 16:10:00	3.21917
114	2022-11-16 16:15:00	3.22058
115	2022-11-16 16:20:00	3.22194
116	2022-11-16 16:25:00	3.22379
117	2022-11-16 16:30:00	3.22472
118	2022-11-16 16:35:00	3.2258
119	2022-11-16 16:40:00	3.22731
120	2022-11-16 16:45:00	3.22934
121	2022-11-16 16:50:00	3.2306
122	2022-11-16 16:55:00	3.2322
123	2022-11-16 17:00:00	3.23323
124	2022-11-16 17:05:00	3.2343
125	2022-11-16 17:10:00	3.23545
126	2022-11-16 17:15:00	3.23645
127	2022-11-16 17:20:00	3.23808
128	2022-11-16 17:25:00	3.23958
129	2022-11-16 17:30:00	3.24088
130	2022-11-16 17:35:00	3.24242
131	2022-11-16 17:40:00	3.24386
132	2022-11-16 17:45:00	3.24517
133	2022-11-16 17:50:00	3.24666
134	2022-11-16 17:55:00	3.24813
135	2022-11-16 18:00:00	3.24933
136	2022-11-16 18:05:00	3.25044
137	2022-11-16 18:10:00	3.25149
138	2022-11-16 18:15:00	3.25274
139	2022-11-16 18:20:00	3.25396
140	2022-11-16 18:25:00	3.255
141	2022-11-16 18:30:00	3.25883
142	2022-11-16 18:35:00	3.25976
143	2022-11-16 18:40:00	3.26087
144	2022-11-16 18:45:00	3.26188
145	2022-11-16 18:50:00	3.26418
146	2022-11-16 18:55:00	3.26517
147	2022-11-16 19:00:00	3.26636
148	2022-11-16 19:05:00	3.26762
149	2022-11-16 19:10:00	3.26872
150	2022-11-16 19:15:00	3.26992
151	2022-11-16 19:20:00	3.27088
152	2022-11-16 19:25:00	3.27196
153	2022-11-16 19:30:00	3.2729
154	2022-11-16 19:35:00	3.27427
155	2022-11-16 19:40:00	3.27546
156	2022-11-16 19:45:00	3.27661
157	2022-11-16 19:50:00	3.27812
158	2022-11-16 19:55:00	3.2797
159	2022-11-16 20:00:00	3.28084
160	2022-11-16 20:05:00	3.28207
161	2022-11-16 20:10:00	3.28336
162	2022-11-16 20:15:00	3.28444
163	2022-11-16 20:20:00	3.28554
164	2022-11-16 20:25:00	3.28673
165	2022-11-16 20:30:00	3.28834
166	2022-11-16 20:35:00	3.28951
167	2022-11-16 20:40:00	3.29076
168	2022-11-16 20:45:00	3.29219
169	2022-11-16 20:50:00	3.29344
170	2022-11-16 20:55:00	3.29473
171	2022-11-16 21:00:00	3.29629
172	2022-11-16 21:05:00	3.29737
173	2022-11-16 21:10:00	3.29864
174	2022-11-16 21:15:00	3.29991
175	2022-11-16 21:20:00	3.30096
176	2022-11-16 21:25:00	3.30276
177	2022-11-16 21:30:00	3.30443
178	2022-11-16 21:35:00	3.30585
179	2022-11-16 21:40:00	3.30725
180	2022-11-16 21:45:00	3.30872
181	2022-11-16 21:50:00	3.31177
182	2022-11-16 21:55:00	3.31386
183	2022-11-16 22:00:00	3.31491
184	2022-11-16 22:05:00	3.31714
185	2022-11-16 22:10:00	3.3185
186	2022-11-16 22:15:00	3.31961
187	2022-11-16 22:20:00	3.32122
188	2022-11-16 22:25:00	3.32333
189	2022-11-16 22:30:00	3.3244
190	2022-11-16 22:35:00	3.32559
191	2022-11-16 22:40:00	3.3284
192	2022-11-16 22:45:00	3.32956
193	2022-11-16 22:50:00	3.33065
194	2022-11-16 22:55:00	3.33197
195	2022-11-16 23:00:00	3.33314
196	2022-11-16 23:05:00	3.3345
197	2022-11-16 23:10:00	3.33546
198	2022-11-16 23:15:00	3.33692
199	2022-11-16 23:20:00	3.33835
200	2022-11-16 23:25:00	3.3395
201	2022-11-16 23:30:00	3.34083
202	2022-11-16 23:35:00	3.34211
203	2022-11-16 23:40:00	3.34321
204	2022-11-16 23:45:00	3.34436
205	2022-11-16 23:50:00	3.34579
206	2022-11-16 23:55:00	3.34705
207	2022-11-17	3.34849
208	2022-11-17 00:05:00	3.35029
209	2022-11-17 00:10:00	3.35171
210	2022-11-17 00:15:00	3.35292
211	2022-11-17 00:20:00	3.35388
212	2022-11-17 00:25:00	3.35517
213	2022-11-17 00:30:00	3.35637
214	2022-11-17 00:35:00	3.35815
215	2022-11-17 00:40:00	3.35955
216	2022-11-17 00:45:00	3.36123
217	2022-11-17 00:50:00	3.36282
218	2022-11-17 00:55:00	3.36389
219	2022-11-17 01:00:00	3.36499
220	2022-11-17 01:05:00	3.36622
221	2022-11-17 01:10:00	3.3677
222	2022-11-17 01:15:00	3.36897
223	2022-11-17 01:20:00	3.37017
224	2022-11-17 01:25:00	3.37119
225	2022-11-17 01:30:00	3.37257
226	2022-11-17 01:35:00	3.37363
227	2022-11-17 01:40:00	3.37468
228	2022-11-17 01:45:00	3.37618
229	2022-11-17 01:50:00	3.37728
230	2022-11-17 01:55:00	3.37926
231	2022-11-17 02:00:00	3.38067
232	2022-11-17 02:05:00	3.38242
233	2022-11-17 02:10:00	3.38352
234	2022-11-17 02:15:00	3.38482
235	2022-11-17 02:20:00	3.38588
236	2022-11-17 02:25:00	3.3874
237	2022-11-17 02:30:00	3.38865
238	2022-11-17 02:35:00	3.39016
239	2022-11-17 02:40:00	3.39144
240	2022-11-17 02:45:00	3.39273
241	2022-11-17 02:50:00	3.39398
242	2022-11-17 02:55:00	3.3951
243	2022-11-17 03:00:00	3.39638
244	2022-11-17 03:05:00	3.39763
245	2022-11-17 03:10:00	3.39947
246	2022-11-17 03:15:00	3.40086
247	2022-11-17 03:20:00	3.40212
248	2022-11-17 03:25:00	3.4033
249	2022-11-17 03:30:00	3.40449
250	2022-11-17 03:35:00	3.40575
251	2022-11-17 03:40:00	3.40733
252	2022-11-17 03:45:00	3.40846
253	2022-11-17 03:50:00	3.41001
254	2022-11-17 03:55:00	3.41266
255	2022-11-17 04:00:00	3.41388
256	2022-11-17 04:05:00	3.41524
257	2022-11-17 04:10:00	3.41651
258	2022-11-17 04:15:00	3.41812
259	2022-11-17 04:20:00	3.41953
260	2022-11-17 04:25:00	3.42087
261	2022-11-17 04:30:00	3.42203
262	2022-11-17 04:35:00	3.42329
263	2022-11-17 04:40:00	3.42449
264	2022-11-17 04:45:00	3.4258
265	2022-11-17 04:50:00	3.42766
266	2022-11-17 04:55:00	3.42877
267	2022-11-17 05:00:00	3.42991
268	2022-11-17 05:05:00	3.43818
269	2022-11-17 05:10:00	3.43946
270	2022-11-17 05:15:00	3.44204
271	2022-11-17 05:20:00	3.4433
272	2022-11-17 05:25:00	3.44458
273	2022-11-17 05:30:00	3.44614
274	2022-11-17 05:35:00	3.44734
275	2022-11-17 05:40:00	3.44868
276	2022-11-17 05:45:00	3.4504
277	2022-11-17 05:50:00	3.45198
278	2022-11-17 05:55:00	3.45333
279	2022-11-17 06:00:00	3.45468
280	2022-11-17 06:05:00	3.45655
281	2022-11-17 06:10:00	3.45767
282	2022-11-17 06:15:00	3.45885
283	2022-11-17 06:20:00	3.45993
284	2022-11-17 06:25:00	3.4613
285	2022-11-17 06:30:00	3.46288
286	2022-11-17 06:35:00	3.46417
287	2022-11-17 06:40:00	3.46536
288	2022-11-17 06:45:00	3.46954
289	2022-11-17 06:50:00	3.47177
290	2022-11-17 06:55:00	3.47297
291	2022-11-17 07:00:00	3.47435
292	2022-11-17 07:05:00	3.47603
293	2022-11-17 07:10:00	3.4772
294	2022-11-17 07:15:00	3.47815
295	2022-11-17 07:20:00	3.47964
296	2022-11-17 07:25:00	3.48098
297	2022-11-17 07:30:00	3.4825
298	2022-11-17 07:35:00	3.48389
299	2022-11-17 07:40:00	3.48554
300	2022-11-17 07:45:00	3.48663
301	2022-11-17 07:50:00	3.48772
302	2022-11-17 07:55:00	3.48884
303	2022-11-17 08:00:00	3.4902
304	2022-11-17 08:05:00	3.49215
305	2022-11-17 08:10:00	3.49345
306	2022-11-17 08:15:00	3.49441
307	2022-11-17 08:20:00	3.49579
308	2022-11-17 08:25:00	3.49683
309	2022-11-17 08:30:00	3.49791
310	2022-11-17 08:35:00	3.49941
311	2022-11-17 08:40:00	3.50063
312	2022-11-17 08:45:00	3.50194
313	2022-11-17 08:50:00	3.50298
314	2022-11-17 08:55:00	3.50411
315	2022-11-17 09:00:00	3.50549
316	2022-11-17 09:05:00	3.5069
317	2022-11-17 09:10:00	3.50791
318	2022-11-17 09:15:00	3.50933
319	2022-11-17 09:20:00	3.51076
320	2022-11-17 09:25:00	3.51178
321	2022-11-17 09:30:00	3.51319
322	2022-11-17 09:35:00	3.51468
323	2022-11-17 09:40:00	3.51573
324	2022-11-17 09:45:00	3.5169
325	2022-11-17 09:50:00	3.5179
326	2022-11-17 09:55:00	3.5193
327	2022-11-17 10:00:00	3.52095
328	2022-11-17 10:05:00	3.52198
329	2022-11-17 10:10:00	3.52363
330	2022-11-17 10:15:00	3.52539
331	2022-11-17 10:20:00	3.52646
332	2022-11-17 10:25:00	3.52753
333	2022-11-17 10:30:00	3.52875
334	2022-11-17 10:35:00	3.53007
335	2022-11-17 10:40:00	3.53114
336	2022-11-17 10:45:00	3.53212
337	2022-11-17 10:50:00	3.53315
338	2022-11-17 10:55:00	3.53489
339	2022-11-17 11:00:00	3.53598
340	2022-11-17 11:05:00	3.53734
341	2022-11-17 11:10:00	3.53865
342	2022-11-17 11:15:00	3.54062
343	2022-11-17 11:20:00	3.5417
344	2022-11-17 11:25:00	3.54303
345	2022-11-17 11:30:00	3.54438
346	2022-11-17 11:35:00	3.54552
347	2022-11-17 11:40:00	3.54661
348	2022-11-17 11:45:00	3.54761
349	2022-11-17 11:50:00	3.5492
350	2022-11-17 11:55:00	3.55081
351	2022-11-17 12:00:00	3.55239
352	2022-11-17 12:05:00	3.55392
353	2022-11-17 12:10:00	3.55527
354	2022-11-17 12:15:00	3.55701
355	2022-11-17 12:20:00	3.55851
356	2022-11-17 12:25:00	3.55946
357	2022-11-17 12:30:00	3.56067
358	2022-11-17 12:35:00	3.56176
359	2022-11-17 12:40:00	3.56281
360	2022-11-17 12:45:00	3.56445
361	2022-11-17 12:50:00	3.56568
362	2022-11-17 12:55:00	3.5672
363	2022-11-17 13:00:00	3.56838
364	2022-11-17 13:05:00	3.56987
365	2022-11-17 13:10:00	3.57122
366	2022-11-17 13:15:00	3.57251
367	2022-11-17 13:20:00	3.57405
368	2022-11-17 13:25:00	3.57544
369	2022-11-17 13:30:00	3.5772
370	2022-11-17 13:35:00	3.57834
371	2022-11-17 13:40:00	3.57953
372	2022-11-17 13:45:00	3.58159
373	2022-11-17 13:50:00	3.58293
374	2022-11-17 13:55:00	3.58412
375	2022-11-17 14:00:00	3.58516
376	2022-11-17 14:05:00	3.58658
377	2022-11-17 14:10:00	3.58753
378	2022-11-17 14:15:00	3.58863
379	2022-11-17 14:20:00	3.58973
380	2022-11-17 14:25:00	3.59085
381	2022-11-17 14:30:00	3.59201
382	2022-11-17 14:35:00	3.59325
383	2022-11-17 14:40:00	3.59451
384	2022-11-17 14:45:00	3.59564
385	2022-11-17 14:50:00	3.59705
386	2022-11-17 14:55:00	3.59812
387	2022-11-17 15:00:00	3.60026
388	2022-11-17 15:05:00	3.60227
389	2022-11-17 15:10:00	3.60339
390	2022-11-17 15:15:00	3.60456
391	2022-11-17 15:20:00	3.60607
392	2022-11-17 15:25:00	3.60703
393	2022-11-17 15:30:00	3.60811
394	2022-11-17 15:35:00	3.61029
395	2022-11-17 15:40:00	3.61152
396	2022-11-17 15:45:00	3.61261
397	2022-11-17 15:50:00	3.61372
398	2022-11-17 15:55:00	3.61524
399	2022-11-17 16:00:00	3.61681
400	2022-11-17 16:05:00	3.6181
401	2022-11-17 16:10:00	3.6204
402	2022-11-17 16:15:00	3.62187
403	2022-11-17 16:20:00	3.62299
404	2022-11-17 16:25:00	3.62424
405	2022-11-17 16:30:00	3.62577
406	2022-11-17 16:35:00	3.6269
407	2022-11-17 16:40:00	3.62829
408	2022-11-17 16:45:00	3.62938
409	2022-11-17 16:50:00	3.63114
410	2022-11-17 16:55:00	3.63223
411	2022-11-17 17:00:00	3.63367
412	2022-11-17 17:05:00	3.63508
413	2022-11-17 17:10:00	3.63637
414	2022-11-17 17:15:00	3.63753
415	2022-11-17 17:20:00	3.63874
416	2022-11-17 17:25:00	3.6401
417	2022-11-17 17:30:00	3.64157
418	2022-11-17 17:35:00	3.64289
419	2022-11-17 17:40:00	3.64417
420	2022-11-17 17:45:00	3.6455
421	2022-11-17 17:50:00	3.64667
422	2022-11-17 17:55:00	3.64861
423	2022-11-17 18:00:00	3.65016
424	2022-11-17 18:05:00	3.65109
425	2022-11-17 18:10:00	3.65265
426	2022-11-17 18:15:00	3.65382
427	2022-11-17 18:20:00	3.65491
428	2022-11-17 18:25:00	3.6562
429	2022-11-17 18:30:00	3.65746
430	2022-11-17 18:35:00	3.659
431	2022-11-17 18:40:00	3.66032
432	2022-11-17 18:45:00	3.66144
433	2022-11-17 18:50:00	3.66287
434	2022-11-17 18:55:00	3.66423
435	2022-11-17 19:00:00	3.66554
436	2022-11-17 19:05:00	3.66655
437	2022-11-17 19:10:00	3.66767
438	2022-11-17 19:15:00	3.669
439	2022-11-17 19:20:00	3.67075
440	2022-11-17 19:25:00	3.6723
441	2022-11-17 19:30:00	3.67404
442	2022-11-17 19:35:00	3.675
443	2022-11-17 19:40:00	3.67607
444	2022-11-17 19:45:00	3.68004
445	2022-11-17 19:50:00	3.68113
446	2022-11-17 19:55:00	3.68233
447	2022-11-17 20:00:00	3.68415
448	2022-11-17 20:05:00	3.68509
449	2022-11-17 20:10:00	3.68636
450	2022-11-17 20:15:00	3.6878
451	2022-11-17 20:20:00	3.68907
452	2022-11-17 20:25:00	3.69121
453	2022-11-17 20:30:00	3.69226
454	2022-11-17 20:35:00	3.69338
455	2022-11-17 20:40:00	3.69639
456	2022-11-17 20:45:00	3.69752
457	2022-11-17 20:50:00	3.69868
458	2022-11-17 20:55:00	3.69982
459	2022-11-17 21:00:00	3.70167
460	2022-11-17 21:05:00	3.70421
461	2022-11-17 21:10:00	3.70537
462	2022-11-17 21:15:00	3.70733
463	2022-11-17 21:20:00	3.70847
464	2022-11-17 21:25:00	3.70988
465	2022-11-17 21:30:00	3.71176
466	2022-11-17 21:35:00	3.71305
467	2022-11-17 21:40:00	3.71403
468	2022-11-17 21:45:00	3.71529
469	2022-11-17 21:50:00	3.7171
470	2022-11-17 21:55:00	3.71829
471	2022-11-17 22:00:00	3.71936
472	2022-11-17 22:05:00	3.72078
473	2022-11-17 22:10:00	3.72228
474	2022-11-17 22:15:00	3.72323
475	2022-11-17 22:20:00	3.72441
476	2022-11-17 22:25:00	3.72553
477	2022-11-17 22:30:00	3.72679
478	2022-11-17 22:35:00	3.72802
479	2022-11-17 22:40:00	3.72932
480	2022-11-17 22:45:00	3.73043
481	2022-11-17 22:50:00	3.73176
482	2022-11-17 22:55:00	3.73324
483	2022-11-17 23:00:00	3.73436
484	2022-11-17 23:05:00	3.73567
485	2022-11-17 23:10:00	3.73701
486	2022-11-17 23:15:00	3.73866
487	2022-11-17 23:20:00	3.73984
488	2022-11-17 23:25:00	3.74135
489	2022-11-17 23:30:00	3.74269
490	2022-11-17 23:35:00	3.74409
491	2022-11-17 23:40:00	3.74584
492	2022-11-17 23:45:00	3.74731
493	2022-11-17 23:50:00	3.74886
494	2022-11-17 23:55:00	3.75008
495	2022-11-18	3.75151
496	2022-11-18 00:05:00	3.75324
497	2022-11-18 00:10:00	3.75468
498	2022-11-18 00:15:00	3.75815
499	2022-11-18 00:20:00	3.75934
500	2022-11-18 00:25:00	3.76155
501	2022-11-18 00:30:00	3.76321
502	2022-11-18 00:35:00	3.76437
503	2022-11-18 00:40:00	3.76573
504	2022-11-18 00:45:00	3.76731
505	2022-11-18 00:50:00	3.76832
506	2022-11-18 00:55:00	3.76989
507	2022-11-18 01:00:00	3.77103
508	2022-11-18 01:05:00	3.77288
509	2022-11-18 01:10:00	3.77404
510	2022-11-18 01:15:00	3.77527
511	2022-11-18 01:20:00	3.77716
512	2022-11-18 01:25:00	3.77887
513	2022-11-18 01:30:00	3.78054
514	2022-11-18 01:35:00	3.78156
515	2022-11-18 01:40:00	3.78274
516	2022-11-18 01:45:00	3.78414
517	2022-11-18 01:50:00	3.78567
518	2022-11-18 01:55:00	3.78703
519	2022-11-18 02:00:00	3.78854
520	2022-11-18 02:05:00	3.7903
521	2022-11-18 02:10:00	3.7924
522	2022-11-18 02:15:00	3.79358
523	2022-11-18 02:20:00	3.79488
524	2022-11-18 02:25:00	3.79595
525	2022-11-18 02:30:00	3.79721
526	2022-11-18 02:35:00	3.79877
527	2022-11-18 02:40:00	3.79994
528	2022-11-18 02:45:00	3.80166
529	2022-11-18 02:50:00	3.80311
530	2022-11-18 02:55:00	3.80434
531	2022-11-18 03:00:00	3.80564
532	2022-11-18 03:05:00	3.80778
533	2022-11-18 03:10:00	3.8089
534	2022-11-18 03:15:00	3.81008
535	2022-11-18 03:20:00	3.81109
536	2022-11-18 03:25:00	3.81243
537	2022-11-18 03:30:00	3.81342
538	2022-11-18 03:35:00	3.81464
539	2022-11-18 03:40:00	3.81727
540	2022-11-18 03:45:00	3.81843
541	2022-11-18 03:50:00	3.81975
542	2022-11-18 03:55:00	3.82083
543	2022-11-18 04:00:00	3.82207
544	2022-11-18 04:05:00	3.82323
545	2022-11-18 04:10:00	3.82504
546	2022-11-18 04:15:00	3.82624
547	2022-11-18 04:20:00	3.82738
548	2022-11-18 04:25:00	3.82838
549	2022-11-18 04:30:00	3.82942
550	2022-11-18 04:35:00	3.83078
551	2022-11-18 04:40:00	3.83268
552	2022-11-18 04:45:00	3.83394
553	2022-11-18 04:50:00	3.83514
554	2022-11-18 04:55:00	3.83648
555	2022-11-18 05:00:00	3.83785
556	2022-11-18 05:05:00	3.83899
557	2022-11-18 05:10:00	3.84111
558	2022-11-18 05:15:00	3.84231
559	2022-11-18 05:20:00	3.84349
560	2022-11-18 05:25:00	3.84486
561	2022-11-18 05:30:00	3.84618
562	2022-11-18 05:35:00	3.84726
563	2022-11-18 05:40:00	3.84826
564	2022-11-18 05:45:00	3.84953
565	2022-11-18 05:50:00	3.85091
566	2022-11-18 05:55:00	3.85236
567	2022-11-18 06:00:00	3.85463
568	2022-11-18 06:05:00	3.85556
569	2022-11-18 06:10:00	3.85699
570	2022-11-18 06:15:00	3.85835
571	2022-11-18 06:20:00	3.85951
572	2022-11-18 06:25:00	3.86094
573	2022-11-18 06:30:00	3.86224
574	2022-11-18 06:35:00	3.86305
575	2022-11-18 06:40:00	3.86478
576	2022-11-18 06:45:00	3.86589
577	2022-11-18 06:50:00	3.86745
578	2022-11-18 06:55:00	3.86853
579	2022-11-18 07:00:00	3.87009
580	2022-11-18 07:05:00	3.87155
581	2022-11-18 07:10:00	3.87273
582	2022-11-18 07:15:00	3.87377
583	2022-11-18 07:20:00	3.87573
584	2022-11-18 07:25:00	3.87723
585	2022-11-18 07:30:00	3.87873
586	2022-11-18 07:35:00	3.88025
587	2022-11-18 07:40:00	3.88143
588	2022-11-18 07:45:00	3.88369
589	2022-11-18 07:50:00	3.88524
590	2022-11-18 07:55:00	3.88851
591	2022-11-18 08:00:00	3.88982
592	2022-11-18 08:05:00	3.89087
593	2022-11-18 08:10:00	3.89241
594	2022-11-18 08:15:00	3.8941
595	2022-11-18 08:20:00	3.89552
596	2022-11-18 08:25:00	3.89674
597	2022-11-18 08:30:00	3.89782
598	2022-11-18 08:35:00	3.89892
599	2022-11-18 08:40:00	3.90032
600	2022-11-18 08:45:00	3.90166
601	2022-11-18 08:50:00	3.90349
602	2022-11-18 08:55:00	3.90466
603	2022-11-18 09:00:00	3.90633
604	2022-11-18 09:05:00	3.90779
605	2022-11-18 09:10:00	3.90925
606	2022-11-18 09:15:00	3.91075
607	2022-11-18 09:20:00	3.91187
608	2022-11-18 09:25:00	3.91307
609	2022-11-18 09:30:00	3.91429
610	2022-11-18 09:35:00	3.91525
611	2022-11-18 09:40:00	3.91615
612	2022-11-18 09:45:00	3.91773
613	2022-11-18 09:50:00	3.9189
614	2022-11-18 09:55:00	3.92012
615	2022-11-18 10:00:00	3.92171
616	2022-11-18 10:05:00	3.92294
617	2022-11-18 10:10:00	3.92848
618	2022-11-18 10:15:00	3.92952
619	2022-11-18 10:20:00	3.93054
620	2022-11-18 10:25:00	3.93199
621	2022-11-18 10:30:00	3.93291
622	2022-11-18 10:35:00	3.93424
623	2022-11-18 10:40:00	3.93536
624	2022-11-18 10:45:00	3.93662
625	2022-11-18 10:50:00	3.93782
626	2022-11-18 10:55:00	3.93985
627	2022-11-18 11:00:00	3.94074
628	2022-11-18 11:05:00	3.94223
629	2022-11-18 11:10:00	3.94327
630	2022-11-18 11:15:00	3.94504
631	2022-11-18 11:20:00	3.94674
632	2022-11-18 11:25:00	3.94787
633	2022-11-18 11:30:00	3.94903
634	2022-11-18 11:35:00	3.95061
635	2022-11-18 11:40:00	3.95177
636	2022-11-18 11:45:00	3.95318
637	2022-11-18 11:50:00	3.95442
638	2022-11-18 11:55:00	3.95538
639	2022-11-18 12:00:00	3.95685
640	2022-11-18 12:05:00	3.95825
641	2022-11-18 12:10:00	3.95942
642	2022-11-18 12:15:00	3.96052
643	2022-11-18 12:20:00	3.96213
644	2022-11-18 12:25:00	3.96318
645	2022-11-18 12:30:00	3.96452
646	2022-11-18 12:35:00	3.96604
647	2022-11-18 12:40:00	3.96803
648	2022-11-18 12:45:00	3.96928
649	2022-11-18 12:50:00	3.97031
650	2022-11-18 12:55:00	3.97152
651	2022-11-18 13:00:00	3.97275
652	2022-11-18 13:05:00	3.97426
653	2022-11-18 13:10:00	3.97543
654	2022-11-18 13:15:00	3.97697
655	2022-11-18 13:20:00	3.9782
656	2022-11-18 13:25:00	3.97938
657	2022-11-18 13:30:00	3.98071
658	2022-11-18 13:35:00	3.98261
659	2022-11-18 13:40:00	3.98403
660	2022-11-18 13:45:00	3.98547
661	2022-11-18 13:50:00	3.98678
662	2022-11-18 13:55:00	3.98804
663	2022-11-18 14:00:00	3.99007
664	2022-11-18 14:05:00	3.99149
665	2022-11-18 14:10:00	3.99263
666	2022-11-18 14:15:00	3.9941
667	2022-11-18 14:20:00	3.99523
668	2022-11-18 14:25:00	3.99679
669	2022-11-18 14:30:00	3.99784
670	2022-11-18 14:35:00	3.99927
671	2022-11-18 14:40:00	4.00095
672	2022-11-18 14:45:00	4.00252
673	2022-11-18 14:50:00	4.00419
674	2022-11-18 14:55:00	4.00529
675	2022-11-18 15:00:00	4.00668
676	2022-11-18 15:05:00	4.00769
677	2022-11-18 15:10:00	4.00923
678	2022-11-18 15:15:00	4.01028
679	2022-11-18 15:20:00	4.01127
680	2022-11-18 15:25:00	4.01237
681	2022-11-18 15:30:00	4.014
682	2022-11-18 15:35:00	4.01533
683	2022-11-18 15:40:00	4.01653
684	2022-11-18 15:45:00	4.01762
685	2022-11-18 15:50:00	4.01901
686	2022-11-18 15:55:00	4.02017
687	2022-11-18 16:00:00	4.02143
688	2022-11-18 16:05:00	4.02347
689	2022-11-18 16:10:00	4.0247
690	2022-11-18 16:15:00	4.02621
691	2022-11-18 16:20:00	4.02761
692	2022-11-18 16:25:00	4.02886
693	2022-11-18 16:30:00	4.03019
694	2022-11-18 16:35:00	4.03318
695	2022-11-18 16:40:00	4.03451
696	2022-11-18 16:45:00	4.03578
697	2022-11-18 16:50:00	4.03689
698	2022-11-18 16:55:00	4.03816
699	2022-11-18 17:00:00	4.03939
700	2022-11-18 17:05:00	4.0409
701	2022-11-18 17:10:00	4.04316
702	2022-11-18 17:15:00	4.04416
703	2022-11-18 17:20:00	4.04567
704	2022-11-18 17:25:00	4.04705
705	2022-11-18 17:30:00	4.0486
706	2022-11-18 17:35:00	4.05053
707	2022-11-18 17:40:00	4.05166
708	2022-11-18 17:45:00	4.05288
709	2022-11-18 17:50:00	4.05464
710	2022-11-18 17:55:00	4.05563
711	2022-11-18 18:00:00	4.05825
712	2022-11-18 18:05:00	4.05969
713	2022-11-18 18:10:00	4.06076
714	2022-11-18 18:15:00	4.06247
715	2022-11-18 18:20:00	4.06344
716	2022-11-18 18:25:00	4.06461
717	2022-11-18 18:30:00	4.0658
718	2022-11-18 18:35:00	4.06697
719	2022-11-18 18:40:00	4.06819
720	2022-11-18 18:45:00	4.06946
721	2022-11-18 18:50:00	4.07051
722	2022-11-18 18:55:00	4.07168
723	2022-11-18 19:00:00	4.07389
724	2022-11-18 19:05:00	4.07614
725	2022-11-18 19:10:00	4.07732
726	2022-11-18 19:15:00	4.07869
727	2022-11-18 19:20:00	4.07964
728	2022-11-18 19:25:00	4.08082
729	2022-11-18 19:30:00	4.08194
730	2022-11-18 19:35:00	4.08352
731	2022-11-18 19:40:00	4.08472
732	2022-11-18 19:45:00	4.08619
733	2022-11-18 19:50:00	4.08718
734	2022-11-18 19:55:00	4.08839
735	2022-11-18 20:00:00	4.08939
736	2022-11-18 20:05:00	4.09054
737	2022-11-18 20:10:00	4.09168
738	2022-11-18 20:15:00	4.09276
739	2022-11-18 20:20:00	4.09418
740	2022-11-18 20:25:00	4.09544
741	2022-11-18 20:30:00	4.09693
742	2022-11-18 20:35:00	4.09837
743	2022-11-18 20:40:00	4.09971
744	2022-11-18 20:45:00	4.10096
745	2022-11-18 20:50:00	4.102
746	2022-11-18 20:55:00	4.104
747	2022-11-18 21:00:00	4.10709
748	2022-11-18 21:05:00	4.1085
749	2022-11-18 21:10:00	4.10954
750	2022-11-18 21:15:00	4.11151
751	2022-11-18 21:20:00	4.11261
752	2022-11-18 21:25:00	4.11422
753	2022-11-18 21:30:00	4.11572
754	2022-11-18 21:35:00	4.11727
755	2022-11-18 21:40:00	4.11845
756	2022-11-18 21:45:00	4.1195
757	2022-11-18 21:50:00	4.12067
758	2022-11-18 21:55:00	4.122
759	2022-11-18 22:00:00	4.12316
760	2022-11-18 22:05:00	4.12429
761	2022-11-18 22:10:00	4.12545
762	2022-11-18 22:15:00	4.12801
763	2022-11-18 22:20:00	4.1294
764	2022-11-18 22:25:00	4.13054
765	2022-11-18 22:30:00	4.13358
766	2022-11-18 22:35:00	4.13491
767	2022-11-18 22:40:00	4.13667
768	2022-11-18 22:45:00	4.13773
769	2022-11-18 22:50:00	4.13903
770	2022-11-18 22:55:00	4.14025
771	2022-11-18 23:00:00	4.14148
772	2022-11-18 23:05:00	4.14299
773	2022-11-18 23:10:00	4.14453
774	2022-11-18 23:15:00	4.14579
775	2022-11-18 23:20:00	4.147
776	2022-11-18 23:25:00	4.14834
777	2022-11-18 23:30:00	4.14999
778	2022-11-18 23:35:00	4.15127
779	2022-11-18 23:40:00	4.15289
780	2022-11-18 23:45:00	4.15428
781	2022-11-18 23:50:00	4.15547
782	2022-11-18 23:55:00	4.15799
783	2022-11-19	4.15903
784	2022-11-19 00:05:00	4.1603
785	2022-11-19 00:10:00	4.16145
786	2022-11-19 00:15:00	4.16253
787	2022-11-19 00:20:00	4.16386
788	2022-11-19 00:25:00	4.16539
789	2022-11-19 00:30:00	4.16668
790	2022-11-19 00:35:00	4.1681
791	2022-11-19 00:40:00	4.1701
792	2022-11-19 00:45:00	4.17135
793	2022-11-19 00:50:00	4.1732
794	2022-11-19 00:55:00	4.17454
795	2022-11-19 01:00:00	4.17553
796	2022-11-19 01:05:00	4.1766
797	2022-11-19 01:10:00	4.17774
798	2022-11-19 01:15:00	4.17893
799	2022-11-19 01:20:00	4.1806
800	2022-11-19 01:25:00	4.18183
801	2022-11-19 01:30:00	4.18321
802	2022-11-19 01:35:00	4.18441
803	2022-11-19 01:40:00	4.18583
804	2022-11-19 01:45:00	4.18744
805	2022-11-19 01:50:00	4.18855
806	2022-11-19 01:55:00	4.19003
807	2022-11-19 02:00:00	4.19178
808	2022-11-19 02:05:00	4.19331
809	2022-11-19 02:10:00	4.19447
810	2022-11-19 02:15:00	4.19571
811	2022-11-19 02:20:00	4.19694
812	2022-11-19 02:25:00	4.19815
813	2022-11-19 02:30:00	4.19951
814	2022-11-19 02:35:00	4.20066
815	2022-11-19 02:40:00	4.20214
816	2022-11-19 02:45:00	4.20336
817	2022-11-19 02:50:00	4.20458
818	2022-11-19 02:55:00	4.20582
819	2022-11-19 03:00:00	4.20747
820	2022-11-19 03:05:00	4.20865
821	2022-11-19 03:10:00	4.21001
822	2022-11-19 03:15:00	4.21112
823	2022-11-19 03:20:00	4.21282
824	2022-11-19 03:25:00	4.21406
825	2022-11-19 03:30:00	4.21557
826	2022-11-19 03:35:00	4.21738
827	2022-11-19 03:40:00	4.22079
828	2022-11-19 03:45:00	4.22203
829	2022-11-19 03:50:00	4.2232
830	2022-11-19 03:55:00	4.22424
831	2022-11-19 04:00:00	4.22557
832	2022-11-19 04:05:00	4.22677
833	2022-11-19 04:10:00	4.22817
834	2022-11-19 04:15:00	4.22941
835	2022-11-19 04:20:00	4.23098
836	2022-11-19 04:25:00	4.23199
837	2022-11-19 04:30:00	4.2332
838	2022-11-19 04:35:00	4.23486
839	2022-11-19 04:40:00	4.23718
840	2022-11-19 04:45:00	4.23882
841	2022-11-19 04:50:00	4.24047
842	2022-11-19 04:55:00	4.24158
843	2022-11-19 05:00:00	4.24318
844	2022-11-19 05:05:00	4.24548
845	2022-11-19 05:10:00	4.24665
846	2022-11-19 05:15:00	4.24769
847	2022-11-19 05:20:00	4.2491
848	2022-11-19 05:25:00	4.25007
849	2022-11-19 05:30:00	4.25121
850	2022-11-19 05:35:00	4.25265
851	2022-11-19 05:40:00	4.2576
852	2022-11-19 05:45:00	4.25859
853	2022-11-19 05:50:00	4.25981
854	2022-11-19 05:55:00	4.26104
855	2022-11-19 06:00:00	4.262
856	2022-11-19 06:05:00	4.26495
857	2022-11-19 06:10:00	4.26634
858	2022-11-19 06:15:00	4.26812
859	2022-11-19 06:20:00	4.27125
860	2022-11-19 06:25:00	4.27278
861	2022-11-19 06:30:00	4.2741
862	2022-11-19 06:35:00	4.27527
863	2022-11-19 06:40:00	4.27641
864	2022-11-19 06:45:00	4.27763
865	2022-11-19 06:50:00	4.27878
866	2022-11-19 06:55:00	4.28007
867	2022-11-19 07:00:00	4.28128
868	2022-11-19 07:05:00	4.28252
869	2022-11-19 07:10:00	4.28464
870	2022-11-19 07:15:00	4.28658
871	2022-11-19 07:20:00	4.28792
872	2022-11-19 07:25:00	4.2896
873	2022-11-19 07:30:00	4.29081
874	2022-11-19 07:35:00	4.2927
875	2022-11-19 07:40:00	4.29402
876	2022-11-19 07:45:00	4.29557
877	2022-11-19 07:50:00	4.29665
878	2022-11-19 07:55:00	4.29826
879	2022-11-19 08:00:00	4.30122
880	2022-11-19 08:05:00	4.30288
881	2022-11-19 08:10:00	4.30436
882	2022-11-19 08:15:00	4.3054
883	2022-11-19 08:20:00	4.3072
884	2022-11-19 08:25:00	4.30865
885	2022-11-19 08:30:00	4.30972
886	2022-11-19 08:35:00	4.31096
887	2022-11-19 08:40:00	4.31206
888	2022-11-19 08:45:00	4.3131
889	2022-11-19 08:50:00	4.31452
890	2022-11-19 08:55:00	4.31572
891	2022-11-19 09:00:00	4.31669
892	2022-11-19 09:05:00	4.31819
893	2022-11-19 09:10:00	4.31956
894	2022-11-19 09:15:00	4.32126
895	2022-11-19 09:20:00	4.32352
896	2022-11-19 09:25:00	4.32605
897	2022-11-19 09:30:00	4.32754
898	2022-11-19 09:35:00	4.32887
899	2022-11-19 09:40:00	4.33002
900	2022-11-19 09:45:00	4.33371
901	2022-11-19 09:50:00	4.33519
902	2022-11-19 09:55:00	4.33649
903	2022-11-19 10:00:00	4.33914
904	2022-11-19 10:05:00	4.34048
905	2022-11-19 10:10:00	4.34259
906	2022-11-19 10:15:00	4.34378
907	2022-11-19 10:20:00	4.34512
908	2022-11-19 10:25:00	4.34736
909	2022-11-19 10:30:00	4.3489
910	2022-11-19 10:35:00	4.35031
911	2022-11-19 10:40:00	4.3514
912	2022-11-19 10:45:00	4.35258
913	2022-11-19 10:50:00	4.35421
914	2022-11-19 10:55:00	4.35557
915	2022-11-19 11:00:00	4.35675
916	2022-11-19 11:05:00	4.35799
917	2022-11-19 11:10:00	4.35903
918	2022-11-19 11:15:00	4.36043
919	2022-11-19 11:20:00	4.36255
920	2022-11-19 11:25:00	4.36398
921	2022-11-19 11:30:00	4.36533
922	2022-11-19 11:35:00	4.3667
923	2022-11-19 11:40:00	4.36783
924	2022-11-19 11:45:00	4.36911
925	2022-11-19 11:50:00	4.37077
926	2022-11-19 11:55:00	4.37186
927	2022-11-19 12:00:00	4.37293
928	2022-11-19 12:05:00	4.37412
929	2022-11-19 12:10:00	4.37533
930	2022-11-19 12:15:00	4.37661
931	2022-11-19 12:20:00	4.37836
932	2022-11-19 12:25:00	4.37991
933	2022-11-19 12:30:00	4.38099
934	2022-11-19 12:35:00	4.38368
935	2022-11-19 12:40:00	4.38481
936	2022-11-19 12:45:00	4.38573
937	2022-11-19 12:50:00	4.38768
938	2022-11-19 12:55:00	4.38897
939	2022-11-19 13:00:00	4.39031
940	2022-11-19 13:05:00	4.39168
941	2022-11-19 13:10:00	4.39298
942	2022-11-19 13:15:00	4.39431
943	2022-11-19 13:20:00	4.39545
944	2022-11-19 13:25:00	4.39757
945	2022-11-19 13:30:00	4.3986
946	2022-11-19 13:35:00	4.40002
947	2022-11-19 13:40:00	4.4022
948	2022-11-19 13:45:00	4.40318
949	2022-11-19 13:50:00	4.40456
950	2022-11-19 13:55:00	4.40579
951	2022-11-19 14:00:00	4.40729
952	2022-11-19 14:05:00	4.40851
953	2022-11-19 14:10:00	4.40999
954	2022-11-19 14:15:00	4.413
955	2022-11-19 14:20:00	4.41446
956	2022-11-19 14:25:00	4.41627
957	2022-11-19 14:30:00	4.41741
958	2022-11-19 14:35:00	4.41855
959	2022-11-19 14:40:00	4.41988
960	2022-11-19 14:45:00	4.42116
961	2022-11-19 14:50:00	4.42225
962	2022-11-19 14:55:00	4.4235
963	2022-11-19 15:00:00	4.42493
964	2022-11-19 15:05:00	4.42658
965	2022-11-19 15:10:00	4.42806
966	2022-11-19 15:15:00	4.42939
967	2022-11-19 15:20:00	4.43075
968	2022-11-19 15:25:00	4.43175
969	2022-11-19 15:30:00	4.433
970	2022-11-19 15:35:00	4.43527
971	2022-11-19 15:40:00	4.43665
972	2022-11-19 15:45:00	4.43763
973	2022-11-19 15:50:00	4.43904
974	2022-11-19 15:55:00	4.44189
975	2022-11-19 16:00:00	4.44397
976	2022-11-19 16:05:00	4.44498
977	2022-11-19 16:10:00	4.44637
978	2022-11-19 16:15:00	4.44731
979	2022-11-19 16:20:00	4.44862
980	2022-11-19 16:25:00	4.44991
981	2022-11-19 16:30:00	4.45173
982	2022-11-19 16:35:00	4.45301
983	2022-11-19 16:40:00	4.45416
984	2022-11-19 16:45:00	4.45531
985	2022-11-19 16:50:00	4.45792
986	2022-11-19 16:55:00	4.45936
987	2022-11-19 17:00:00	4.46037
988	2022-11-19 17:05:00	4.46221
989	2022-11-19 17:10:00	4.46345
990	2022-11-19 17:15:00	4.46511
991	2022-11-19 17:20:00	4.46618
992	2022-11-19 17:25:00	4.46754
993	2022-11-19 17:30:00	4.46883
994	2022-11-19 17:35:00	4.46996
995	2022-11-19 17:40:00	4.47104
996	2022-11-19 17:45:00	4.47249
997	2022-11-19 17:50:00	4.47364
998	2022-11-19 17:55:00	4.47484
999	2022-11-19 18:00:00	4.47596
1000	2022-11-19 18:05:00	4.47751
1001	2022-11-19 18:10:00	4.47897
1002	2022-11-19 18:15:00	4.48024
1003	2022-11-19 18:20:00	4.48107
1004	2022-11-19 18:25:00	4.48235
1005	2022-11-19 18:30:00	4.48352
1006	2022-11-19 18:35:00	4.48534
1007	2022-11-19 18:40:00	4.48651
1008	2022-11-19 18:45:00	4.4889
1009	2022-11-19 18:50:00	4.49271
1010	2022-11-19 18:55:00	4.49385
1011	2022-11-19 19:00:00	4.49499
1012	2022-11-19 19:05:00	4.49608
1013	2022-11-19 19:10:00	4.49738
1014	2022-11-19 19:15:00	4.49872
1015	2022-11-19 19:20:00	4.49991
1016	2022-11-19 19:25:00	4.50118
1017	2022-11-19 19:30:00	4.50248
1018	2022-11-19 19:35:00	4.50356
1019	2022-11-19 19:40:00	4.5048
1020	2022-11-19 19:45:00	4.50639
1021	2022-11-19 19:50:00	4.50769
1022	2022-11-19 19:55:00	4.5089
1023	2022-11-19 20:00:00	4.51008
1024	2022-11-19 20:05:00	4.5113
1025	2022-11-19 20:10:00	4.51239
1026	2022-11-19 20:15:00	4.51375
1027	2022-11-19 20:20:00	4.51508
1028	2022-11-19 20:25:00	4.51818
1029	2022-11-19 20:30:00	4.51933
1030	2022-11-19 20:35:00	4.5204
1031	2022-11-19 20:40:00	4.5219
1032	2022-11-19 20:45:00	4.52295
1033	2022-11-19 20:50:00	4.52449
1034	2022-11-19 20:55:00	4.52639
1035	2022-11-19 21:00:00	4.52756
1036	2022-11-19 21:05:00	4.52896
1037	2022-11-19 21:10:00	4.5314
1038	2022-11-19 21:15:00	4.53279
1039	2022-11-19 21:20:00	4.53397
1040	2022-11-19 21:25:00	4.53769
1041	2022-11-19 21:30:00	4.5389
1042	2022-11-19 21:35:00	4.54032
1043	2022-11-19 21:40:00	4.54139
1044	2022-11-19 21:45:00	4.54274
1045	2022-11-19 21:50:00	4.54463
1046	2022-11-19 21:55:00	4.54577
1047	2022-11-19 22:00:00	4.54781
1048	2022-11-19 22:05:00	4.54914
1049	2022-11-19 22:10:00	4.55034
1050	2022-11-19 22:15:00	4.55197
1051	2022-11-19 22:20:00	4.55355
1052	2022-11-19 22:25:00	4.55517
1053	2022-11-19 22:30:00	4.5564
1054	2022-11-19 22:35:00	4.55752
1055	2022-11-19 22:40:00	4.55892
1056	2022-11-19 22:45:00	4.56076
1057	2022-11-19 22:50:00	4.5619
1058	2022-11-19 22:55:00	4.56333
1059	2022-11-19 23:00:00	4.56477
1060	2022-11-19 23:05:00	4.56606
1061	2022-11-19 23:10:00	4.56731
1062	2022-11-19 23:15:00	4.5685
1063	2022-11-19 23:20:00	4.5696
1064	2022-11-19 23:25:00	4.57074
1065	2022-11-19 23:30:00	4.57178
1066	2022-11-19 23:35:00	4.57293
1067	2022-11-19 23:40:00	4.57397
1068	2022-11-19 23:45:00	4.57617
1069	2022-11-19 23:50:00	4.5773
1070	2022-11-19 23:55:00	4.57874
1071	2022-11-20	4.57991
1072	2022-11-20 00:05:00	4.58105
1073	2022-11-20 00:10:00	4.58215
1074	2022-11-20 00:15:00	4.5832
1075	2022-11-20 00:20:00	4.58435
1076	2022-11-20 00:25:00	4.5856
1077	2022-11-20 00:30:00	4.58715
1078	2022-11-20 00:35:00	4.58854
1079	2022-11-20 00:40:00	4.58971
1080	2022-11-20 00:45:00	4.59085
1081	2022-11-20 00:50:00	4.5919
1082	2022-11-20 00:55:00	4.59306
1083	2022-11-20 01:00:00	4.59436
1084	2022-11-20 01:05:00	4.59534
1085	2022-11-20 01:10:00	4.59635
1086	2022-11-20 01:15:00	4.59876
1087	2022-11-20 01:20:00	4.60008
1088	2022-11-20 01:25:00	4.60187
1089	2022-11-20 01:30:00	4.60341
1090	2022-11-20 01:35:00	4.60469
1091	2022-11-20 01:40:00	4.60582
1092	2022-11-20 01:45:00	4.60738
1093	2022-11-20 01:50:00	4.60896
1094	2022-11-20 01:55:00	4.61
1095	2022-11-20 02:00:00	4.61119
1096	2022-11-20 02:05:00	4.61271
1097	2022-11-20 02:10:00	4.61378
1098	2022-11-20 02:15:00	4.61489
1099	2022-11-20 02:20:00	4.61686
1100	2022-11-20 02:25:00	4.61838
1101	2022-11-20 02:30:00	4.62024
1102	2022-11-20 02:35:00	4.62135
1103	2022-11-20 02:40:00	4.62295
1104	2022-11-20 02:45:00	4.62391
1105	2022-11-20 02:50:00	4.62532
1106	2022-11-20 02:55:00	4.62633
1107	2022-11-20 03:00:00	4.6277
1108	2022-11-20 03:05:00	4.62896
1109	2022-11-20 03:10:00	4.63008
1110	2022-11-20 03:15:00	4.63138
1111	2022-11-20 03:20:00	4.6328
1112	2022-11-20 03:25:00	4.63383
1113	2022-11-20 03:30:00	4.63505
1114	2022-11-20 03:35:00	4.63663
1115	2022-11-20 03:40:00	4.63838
1116	2022-11-20 03:45:00	4.63933
1117	2022-11-20 03:50:00	4.64181
1118	2022-11-20 03:55:00	4.64277
1119	2022-11-20 04:00:00	4.64395
1120	2022-11-20 04:05:00	4.6451
1121	2022-11-20 04:10:00	4.64644
1122	2022-11-20 04:15:00	4.64762
1123	2022-11-20 04:20:00	4.64869
1124	2022-11-20 04:25:00	4.6501
1125	2022-11-20 04:30:00	4.65126
1126	2022-11-20 04:35:00	4.65244
1127	2022-11-20 04:40:00	4.65483
1128	2022-11-20 04:45:00	4.6561
1129	2022-11-20 04:50:00	4.6572
1130	2022-11-20 04:55:00	4.65836
1131	2022-11-20 05:00:00	4.65982
1132	2022-11-20 05:05:00	4.66266
1133	2022-11-20 05:10:00	4.6638
1134	2022-11-20 05:15:00	4.66499
1135	2022-11-20 05:20:00	4.66657
1136	2022-11-20 05:25:00	4.66845
1137	2022-11-20 05:30:00	4.66958
1138	2022-11-20 05:35:00	4.67091
1139	2022-11-20 05:40:00	4.67223
1140	2022-11-20 05:45:00	4.67344
1141	2022-11-20 05:50:00	4.67622
1142	2022-11-20 05:55:00	4.67732
1143	2022-11-20 06:00:00	4.67852
1144	2022-11-20 06:05:00	4.67963
1145	2022-11-20 06:10:00	4.68104
1146	2022-11-20 06:15:00	4.68277
1147	2022-11-20 06:20:00	4.6842
1148	2022-11-20 06:25:00	4.68578
1149	2022-11-20 06:30:00	4.68718
1150	2022-11-20 06:35:00	4.68818
1151	2022-11-20 06:40:00	4.68967
1152	2022-11-20 06:45:00	4.69082
1153	2022-11-20 06:50:00	4.69244
1154	2022-11-20 06:55:00	4.6937
1155	2022-11-20 07:00:00	4.69478
1156	2022-11-20 07:05:00	4.69579
1157	2022-11-20 07:10:00	4.69687
1158	2022-11-20 07:15:00	4.69837
1159	2022-11-20 07:20:00	4.69965
1160	2022-11-20 07:25:00	4.70089
1161	2022-11-20 07:30:00	4.70236
1162	2022-11-20 07:35:00	4.70381
1163	2022-11-20 07:40:00	4.705
1164	2022-11-20 07:45:00	4.70601
1165	2022-11-20 07:50:00	4.70735
1166	2022-11-20 07:55:00	4.70859
1167	2022-11-20 08:00:00	4.70982
1168	2022-11-20 08:05:00	4.71109
1169	2022-11-20 08:10:00	4.71214
1170	2022-11-20 08:15:00	4.71352
1171	2022-11-20 08:20:00	4.71487
1172	2022-11-20 08:25:00	4.71655
1173	2022-11-20 08:30:00	4.71793
1174	2022-11-20 08:35:00	4.71893
1175	2022-11-20 08:40:00	4.72014
1176	2022-11-20 08:45:00	4.72158
1177	2022-11-20 08:50:00	4.72311
1178	2022-11-20 08:55:00	4.72614
1179	2022-11-20 09:00:00	4.72746
1180	2022-11-20 09:05:00	4.72855
1181	2022-11-20 09:10:00	4.72985
1182	2022-11-20 09:15:00	4.73094
1183	2022-11-20 09:20:00	4.73207
1184	2022-11-20 09:25:00	4.73448
1185	2022-11-20 09:30:00	4.73551
1186	2022-11-20 09:35:00	4.73653
1187	2022-11-20 09:40:00	4.73799
1188	2022-11-20 09:45:00	4.73912
1189	2022-11-20 09:50:00	4.74085
1190	2022-11-20 09:55:00	4.74208
1191	2022-11-20 10:00:00	4.74421
1192	2022-11-20 10:05:00	4.74613
1193	2022-11-20 10:10:00	4.7477
1194	2022-11-20 10:15:00	4.74916
1195	2022-11-20 10:20:00	4.75042
1196	2022-11-20 10:25:00	4.75182
1197	2022-11-20 10:30:00	4.75307
1198	2022-11-20 10:35:00	4.75439
1199	2022-11-20 10:40:00	4.75541
1200	2022-11-20 10:45:00	4.7566
1201	2022-11-20 10:50:00	4.75767
1202	2022-11-20 10:55:00	4.75914
1203	2022-11-20 11:00:00	4.76031
1204	2022-11-20 11:05:00	4.76218
1205	2022-11-20 11:10:00	4.7635
1206	2022-11-20 11:15:00	4.7648
1207	2022-11-20 11:20:00	4.76612
1208	2022-11-20 11:25:00	4.76752
1209	2022-11-20 11:30:00	4.7686
1210	2022-11-20 11:35:00	4.76971
1211	2022-11-20 11:40:00	4.77108
1212	2022-11-20 11:45:00	4.77222
1213	2022-11-20 11:50:00	4.77358
1214	2022-11-20 11:55:00	4.77455
1215	2022-11-20 12:00:00	4.77574
1216	2022-11-20 12:05:00	4.77694
1217	2022-11-20 12:10:00	4.77825
1218	2022-11-20 12:15:00	4.78
1219	2022-11-20 12:20:00	4.78108
1220	2022-11-20 12:25:00	4.78334
1221	2022-11-20 12:30:00	4.78439
1222	2022-11-20 12:35:00	4.78554
1223	2022-11-20 12:40:00	4.78675
1224	2022-11-20 12:45:00	4.78778
1225	2022-11-20 12:50:00	4.7893
1226	2022-11-20 12:55:00	4.79034
1227	2022-11-20 13:00:00	4.7917
1228	2022-11-20 13:05:00	4.79294
1229	2022-11-20 13:10:00	4.79398
1230	2022-11-20 13:15:00	4.79529
1231	2022-11-20 13:20:00	4.79637
1232	2022-11-20 13:25:00	4.79766
1233	2022-11-20 13:30:00	4.79896
1234	2022-11-20 13:35:00	4.80039
1235	2022-11-20 13:40:00	4.80186
1236	2022-11-20 13:45:00	4.80305
1237	2022-11-20 13:50:00	4.80686
1238	2022-11-20 13:55:00	4.80836
1239	2022-11-20 14:00:00	4.80953
1240	2022-11-20 14:05:00	4.81117
1241	2022-11-20 14:10:00	4.81236
1242	2022-11-20 14:15:00	4.81362
1243	2022-11-20 14:20:00	4.81494
1244	2022-11-20 14:25:00	4.81642
1245	2022-11-20 14:30:00	4.81732
1246	2022-11-20 14:35:00	4.81919
1247	2022-11-20 14:40:00	4.82051
1248	2022-11-20 14:45:00	4.82192
1249	2022-11-20 14:50:00	4.82314
1250	2022-11-20 14:55:00	4.82435
1251	2022-11-20 15:00:00	4.826
1252	2022-11-20 15:05:00	4.8277
1253	2022-11-20 15:10:00	4.82864
1254	2022-11-20 15:15:00	4.82987
1255	2022-11-20 15:20:00	4.83418
1256	2022-11-20 15:25:00	4.8353
1257	2022-11-20 15:30:00	4.83647
1258	2022-11-20 15:35:00	4.83751
1259	2022-11-20 15:40:00	4.83947
1260	2022-11-20 15:45:00	4.84084
1261	2022-11-20 15:50:00	4.84213
1262	2022-11-20 15:55:00	4.84329
1263	2022-11-20 16:00:00	4.84458
1264	2022-11-20 16:05:00	4.84554
1265	2022-11-20 16:10:00	4.84671
1266	2022-11-20 16:15:00	4.84807
1267	2022-11-20 16:20:00	4.84958
1268	2022-11-20 16:25:00	4.85074
1269	2022-11-20 16:30:00	4.85197
1270	2022-11-20 16:35:00	4.85319
1271	2022-11-20 16:40:00	4.85458
1272	2022-11-20 16:45:00	4.85604
1273	2022-11-20 16:50:00	4.85719
1274	2022-11-20 16:55:00	4.85911
1275	2022-11-20 17:00:00	4.86033
1276	2022-11-20 17:05:00	4.86123
1277	2022-11-20 17:10:00	4.8624
1278	2022-11-20 17:15:00	4.86372
1279	2022-11-20 17:20:00	4.86506
1280	2022-11-20 17:25:00	4.86648
1281	2022-11-20 17:30:00	4.86789
1282	2022-11-20 17:35:00	4.86883
1283	2022-11-20 17:40:00	4.86986
1284	2022-11-20 17:45:00	4.87101
1285	2022-11-20 17:50:00	4.8731
1286	2022-11-20 17:55:00	4.87459
1287	2022-11-20 18:00:00	4.87565
1288	2022-11-20 18:05:00	4.87732
1289	2022-11-20 18:10:00	4.87834
1290	2022-11-20 18:15:00	4.87967
1291	2022-11-20 18:20:00	4.88082
1292	2022-11-20 18:25:00	4.88178
1293	2022-11-20 18:30:00	4.88322
1294	2022-11-20 18:35:00	4.88423
1295	2022-11-20 18:40:00	4.88573
1296	2022-11-20 18:45:00	4.88711
1297	2022-11-20 18:50:00	4.888
1298	2022-11-20 18:55:00	4.88934
1299	2022-11-20 19:00:00	4.89053
1300	2022-11-20 19:05:00	4.89234
1301	2022-11-20 19:10:00	4.89373
1302	2022-11-20 19:15:00	4.89477
1303	2022-11-20 19:20:00	4.89595
1304	2022-11-20 19:25:00	4.89766
1305	2022-11-20 19:30:00	4.8988
1306	2022-11-20 19:35:00	4.90041
1307	2022-11-20 19:40:00	4.90192
1308	2022-11-20 19:45:00	4.90316
1309	2022-11-20 19:50:00	4.90492
1310	2022-11-20 19:55:00	4.90607
1311	2022-11-20 20:00:00	4.90733
1312	2022-11-20 20:05:00	4.90872
1313	2022-11-20 20:10:00	4.90986
1314	2022-11-20 20:15:00	4.9122
1315	2022-11-20 20:20:00	4.91332
1316	2022-11-20 20:25:00	4.91446
1317	2022-11-20 20:30:00	4.91566
1318	2022-11-20 20:35:00	4.91956
1319	2022-11-20 20:40:00	4.92045
1320	2022-11-20 20:45:00	4.92147
1321	2022-11-20 20:50:00	4.92299
1322	2022-11-20 20:55:00	4.92415
1323	2022-11-20 21:00:00	4.92542
1324	2022-11-20 21:05:00	4.92657
1325	2022-11-20 21:10:00	4.92792
1326	2022-11-20 21:15:00	4.92901
1327	2022-11-20 21:20:00	4.93007
1328	2022-11-20 21:25:00	4.93121
1329	2022-11-20 21:30:00	4.93228
1330	2022-11-20 21:35:00	4.93341
1331	2022-11-20 21:40:00	4.93503
1332	2022-11-20 21:45:00	4.9365
1333	2022-11-20 21:50:00	4.93747
1334	2022-11-20 21:55:00	4.93881
1335	2022-11-20 22:00:00	4.94009
1336	2022-11-20 22:05:00	4.94132
1337	2022-11-20 22:10:00	4.9428
1338	2022-11-20 22:15:00	4.9446
1339	2022-11-20 22:20:00	4.94565
1340	2022-11-20 22:25:00	4.94732
1341	2022-11-20 22:30:00	4.94858
1342	2022-11-20 22:35:00	4.94958
1343	2022-11-20 22:40:00	4.9505
1344	2022-11-20 22:45:00	4.95299
1345	2022-11-20 22:50:00	4.95443
1346	2022-11-20 22:55:00	4.95555
1347	2022-11-20 23:00:00	4.95718
1348	2022-11-20 23:05:00	4.95838
1349	2022-11-20 23:10:00	4.95958
1350	2022-11-20 23:15:00	4.96062
1351	2022-11-20 23:20:00	4.96167
1352	2022-11-20 23:25:00	4.96286
1353	2022-11-20 23:30:00	4.96413
1354	2022-11-20 23:35:00	4.96599
1355	2022-11-20 23:40:00	4.96702
1356	2022-11-20 23:45:00	4.96809
1357	2022-11-20 23:50:00	4.96956
1358	2022-11-20 23:55:00	4.97094
1359	2022-11-21	4.97227
1360	2022-11-21 00:05:00	4.97412
1361	2022-11-21 00:10:00	4.97516
1362	2022-11-21 00:15:00	4.97633
1363	2022-11-21 00:20:00	4.97751
1364	2022-11-21 00:25:00	4.97851
1365	2022-11-21 00:30:00	4.97966
1366	2022-11-21 00:35:00	4.98124
1367	2022-11-21 00:40:00	4.98248
1368	2022-11-21 00:45:00	4.9844
1369	2022-11-21 00:50:00	4.98558
1370	2022-11-21 00:55:00	4.98667
1371	2022-11-21 01:00:00	4.98773
1372	2022-11-21 01:05:00	4.99003
1373	2022-11-21 01:10:00	4.99153
1374	2022-11-21 01:15:00	4.99404
1375	2022-11-21 01:20:00	4.99537
1376	2022-11-21 01:25:00	4.9967
1377	2022-11-21 01:30:00	4.99766
1378	2022-11-21 01:35:00	4.99891
1379	2022-11-21 01:40:00	5.00102
1380	2022-11-21 01:45:00	5.00199
1381	2022-11-21 01:50:00	5.00348
1382	2022-11-21 01:55:00	5.00503
1383	2022-11-21 02:00:00	5.00619
1384	2022-11-21 02:05:00	5.00729
1385	2022-11-21 02:10:00	5.00845
1386	2022-11-21 02:15:00	5.0096
1387	2022-11-21 02:20:00	5.01081
1388	2022-11-21 02:25:00	5.01171
1389	2022-11-21 02:30:00	5.01412
1390	2022-11-21 02:35:00	5.01502
1391	2022-11-21 02:40:00	5.01608
1392	2022-11-21 02:45:00	5.01704
1393	2022-11-21 02:50:00	5.01833
1394	2022-11-21 02:55:00	5.01945
1395	2022-11-21 03:00:00	5.02053
1396	2022-11-21 03:05:00	5.02155
1397	2022-11-21 03:10:00	5.02294
1398	2022-11-21 03:15:00	5.02392
1399	2022-11-21 03:20:00	5.0253
1400	2022-11-21 03:25:00	5.02689
1401	2022-11-21 03:30:00	5.02791
1402	2022-11-21 03:35:00	5.02921
1403	2022-11-21 03:40:00	5.03033
1404	2022-11-21 03:45:00	5.0317
1405	2022-11-21 03:50:00	5.03276
1406	2022-11-21 03:55:00	5.03395
1407	2022-11-21 04:00:00	5.03632
1408	2022-11-21 04:05:00	5.03732
1409	2022-11-21 04:10:00	5.03858
1410	2022-11-21 04:15:00	5.04018
1411	2022-11-21 04:20:00	5.04166
1412	2022-11-21 04:25:00	5.04294
1413	2022-11-21 04:30:00	5.04399
1414	2022-11-21 04:35:00	5.04533
1415	2022-11-21 04:40:00	5.04642
1416	2022-11-21 04:45:00	5.04759
1417	2022-11-21 04:50:00	5.04862
1418	2022-11-21 04:55:00	5.04982
1419	2022-11-21 05:00:00	5.05126
1420	2022-11-21 05:05:00	5.05251
1421	2022-11-21 05:10:00	5.05443
1422	2022-11-21 05:15:00	5.05545
1423	2022-11-21 05:20:00	5.0575
1424	2022-11-21 05:25:00	5.05976
1425	2022-11-21 05:30:00	5.06129
1426	2022-11-21 05:35:00	5.0625
1427	2022-11-21 05:40:00	5.06462
1428	2022-11-21 05:45:00	5.06565
1429	2022-11-21 05:50:00	5.06708
1430	2022-11-21 05:55:00	5.06817
1431	2022-11-21 06:00:00	5.06957
1432	2022-11-21 06:05:00	5.07049
1433	2022-11-21 06:10:00	5.0725
1434	2022-11-21 06:15:00	5.07408
1435	2022-11-21 06:20:00	5.07509
1436	2022-11-21 06:25:00	5.07665
1437	2022-11-21 06:30:00	5.07883
1438	2022-11-21 06:35:00	5.0799
1439	2022-11-21 06:40:00	5.0811
1440	2022-11-21 06:45:00	5.08209
1441	2022-11-21 06:50:00	5.08355
1442	2022-11-21 06:55:00	5.08496
1443	2022-11-21 07:00:00	5.08618
1444	2022-11-21 07:05:00	5.08796
1445	2022-11-21 07:10:00	5.08904
1446	2022-11-21 07:15:00	5.09008
1447	2022-11-21 07:20:00	5.09137
1448	2022-11-21 07:25:00	5.09263
1449	2022-11-21 07:30:00	5.09415
1450	2022-11-21 07:35:00	5.09534
1451	2022-11-21 07:40:00	5.09649
1452	2022-11-21 07:45:00	5.09776
1453	2022-11-21 07:50:00	5.09884
1454	2022-11-21 07:55:00	5.10011
1455	2022-11-21 08:00:00	5.10118
1456	2022-11-21 08:05:00	5.10231
1457	2022-11-21 08:10:00	5.10358
1458	2022-11-21 08:15:00	5.10464
1459	2022-11-21 08:20:00	5.1059
1460	2022-11-21 08:25:00	5.10694
1461	2022-11-21 08:30:00	5.10866
1462	2022-11-21 08:35:00	5.10968
1463	2022-11-21 08:40:00	5.11058
1464	2022-11-21 08:45:00	5.11187
1465	2022-11-21 08:50:00	5.11443
1466	2022-11-21 08:55:00	5.11545
1467	2022-11-21 09:00:00	5.11636
1468	2022-11-21 09:05:00	5.11807
1469	2022-11-21 09:10:00	5.11922
1470	2022-11-21 09:15:00	5.12036
1471	2022-11-21 09:20:00	5.12209
1472	2022-11-21 09:25:00	5.12502
1473	2022-11-21 09:30:00	5.12651
1474	2022-11-21 09:35:00	5.12785
1475	2022-11-21 09:40:00	5.12889
1476	2022-11-21 09:45:00	5.1302
1477	2022-11-21 09:50:00	5.13142
1478	2022-11-21 09:55:00	5.13344
1479	2022-11-21 10:00:00	5.13455
1480	2022-11-21 10:05:00	5.13564
1481	2022-11-21 10:10:00	5.13668
1482	2022-11-21 10:15:00	5.13779
1483	2022-11-21 10:20:00	5.13997
1484	2022-11-21 10:25:00	5.1414
1485	2022-11-21 10:30:00	5.14251
1486	2022-11-21 10:35:00	5.14382
1487	2022-11-21 10:40:00	5.1454
1488	2022-11-21 10:45:00	5.14669
1489	2022-11-21 10:50:00	5.1481
1490	2022-11-21 10:55:00	5.14936
1491	2022-11-21 11:00:00	5.15065
1492	2022-11-21 11:05:00	5.15184
1493	2022-11-21 11:10:00	5.15323
1494	2022-11-21 11:15:00	5.15608
1495	2022-11-21 11:20:00	5.15888
1496	2022-11-21 11:25:00	5.15982
1497	2022-11-21 11:30:00	5.16114
1498	2022-11-21 11:35:00	5.16256
1499	2022-11-21 11:40:00	5.16389
1500	2022-11-21 11:45:00	5.16507
1501	2022-11-21 11:50:00	5.16615
1502	2022-11-21 11:55:00	5.16766
1503	2022-11-21 12:00:00	5.16892
1504	2022-11-21 12:05:00	5.17043
1505	2022-11-21 12:10:00	5.17153
1506	2022-11-21 12:15:00	5.17262
1507	2022-11-21 12:20:00	5.17402
1508	2022-11-21 12:25:00	5.17687
1509	2022-11-21 12:30:00	5.17899
1510	2022-11-21 12:35:00	5.17996
1511	2022-11-21 12:40:00	5.18076
1512	2022-11-21 12:45:00	5.18174
1513	2022-11-21 12:50:00	5.18368
1514	2022-11-21 12:55:00	5.18444
1515	2022-11-21 13:00:00	5.18579
1516	2022-11-21 13:05:00	5.18965
1517	2022-11-21 13:10:00	5.19185
1518	2022-11-21 13:15:00	5.19311
1519	2022-11-21 13:20:00	5.1941
1520	2022-11-21 13:25:00	5.19526
1521	2022-11-21 13:30:00	5.19633
1522	2022-11-21 13:35:00	5.19825
1523	2022-11-21 13:40:00	5.19988
1524	2022-11-21 13:45:00	5.20106
1525	2022-11-21 13:50:00	5.20216
1526	2022-11-21 13:55:00	5.20349
1527	2022-11-21 14:00:00	5.20533
1528	2022-11-21 14:05:00	5.20633
1529	2022-11-21 14:10:00	5.20732
1530	2022-11-21 14:15:00	5.20876
1531	2022-11-21 14:20:00	5.2101
1532	2022-11-21 14:25:00	5.21193
1533	2022-11-21 14:30:00	5.21411
1534	2022-11-21 14:35:00	5.21575
1535	2022-11-21 14:40:00	5.21759
1536	2022-11-21 14:45:00	5.2188
1537	2022-11-21 14:50:00	5.22087
1538	2022-11-21 14:55:00	5.22255
1539	2022-11-21 15:00:00	5.22366
1540	2022-11-21 15:05:00	5.22466
1541	2022-11-21 15:10:00	5.2257
1542	2022-11-21 15:15:00	5.227
1543	2022-11-21 15:20:00	5.22803
1544	2022-11-21 15:25:00	5.23062
1545	2022-11-21 15:30:00	5.23189
1546	2022-11-21 15:35:00	5.23311
1547	2022-11-21 15:40:00	5.23409
1548	2022-11-21 15:45:00	5.23627
1549	2022-11-21 15:50:00	5.23816
1550	2022-11-21 15:55:00	5.23928
1551	2022-11-21 16:00:00	5.24102
1552	2022-11-21 16:05:00	5.24211
1553	2022-11-21 16:10:00	5.2433
1554	2022-11-21 16:15:00	5.24449
1555	2022-11-21 16:20:00	5.24561
1556	2022-11-21 16:25:00	5.24691
1557	2022-11-21 16:30:00	5.25495
1558	2022-11-21 16:35:00	5.25594
1559	2022-11-21 16:40:00	5.25713
1560	2022-11-21 16:45:00	5.25876
1561	2022-11-21 16:50:00	5.26008
1562	2022-11-21 16:55:00	5.26114
1563	2022-11-21 17:00:00	5.26221
1564	2022-11-21 17:05:00	5.26376
1565	2022-11-21 17:10:00	5.26562
1566	2022-11-21 17:15:00	5.26703
1567	2022-11-21 17:20:00	5.26817
1568	2022-11-21 17:25:00	5.26932
1569	2022-11-21 17:30:00	5.27049
1570	2022-11-21 17:35:00	5.272
1571	2022-11-21 17:40:00	5.27306
1572	2022-11-21 17:45:00	5.274
1573	2022-11-21 17:50:00	5.27535
1574	2022-11-21 17:55:00	5.2766
1575	2022-11-21 18:00:00	5.27788
1576	2022-11-21 18:05:00	5.27899
1577	2022-11-21 18:10:00	5.28018
1578	2022-11-21 18:15:00	5.28154
1579	2022-11-21 18:20:00	5.28272
1580	2022-11-21 18:25:00	5.28377
1581	2022-11-21 18:30:00	5.28494
1582	2022-11-21 18:35:00	5.28595
1583	2022-11-21 18:40:00	5.28703
1584	2022-11-21 18:45:00	5.28853
1585	2022-11-21 18:50:00	5.28984
1586	2022-11-21 18:55:00	5.2912
1587	2022-11-21 19:00:00	5.29225
1588	2022-11-21 19:05:00	5.29324
1589	2022-11-21 19:10:00	5.29433
1590	2022-11-21 19:15:00	5.29584
1591	2022-11-21 19:20:00	5.29713
1592	2022-11-21 19:25:00	5.29913
1593	2022-11-21 19:30:00	5.30033
1594	2022-11-21 19:35:00	5.30152
1595	2022-11-21 19:40:00	5.30273
1596	2022-11-21 19:45:00	5.3036
1597	2022-11-21 19:50:00	5.30495
1598	2022-11-21 19:55:00	5.30603
1599	2022-11-21 20:00:00	5.30738
1600	2022-11-21 20:05:00	5.3085
1601	2022-11-21 20:10:00	5.30978
1602	2022-11-21 20:15:00	5.311
1603	2022-11-21 20:20:00	5.3121
1604	2022-11-21 20:25:00	5.31442
1605	2022-11-21 20:30:00	5.31564
1606	2022-11-21 20:35:00	5.31687
1607	2022-11-21 20:40:00	5.31815
1608	2022-11-21 20:45:00	5.31942
1609	2022-11-21 20:50:00	5.32075
1610	2022-11-21 20:55:00	5.32177
1611	2022-11-21 21:00:00	5.32293
1612	2022-11-21 21:05:00	5.32432
1613	2022-11-21 21:10:00	5.3255
1614	2022-11-21 21:15:00	5.32678
1615	2022-11-21 21:20:00	5.32813
1616	2022-11-21 21:25:00	5.32893
1617	2022-11-21 21:30:00	5.33006
1618	2022-11-21 21:35:00	5.33139
1619	2022-11-21 21:40:00	5.33281
1620	2022-11-21 21:45:00	5.33408
1621	2022-11-21 21:50:00	5.33514
1622	2022-11-21 21:55:00	5.33621
1623	2022-11-21 22:00:00	5.33872
1624	2022-11-21 22:05:00	5.34005
1625	2022-11-21 22:10:00	5.34124
1626	2022-11-21 22:15:00	5.34267
1627	2022-11-21 22:20:00	5.34405
1628	2022-11-21 22:25:00	5.34531
1629	2022-11-21 22:30:00	5.3465
1630	2022-11-21 22:35:00	5.34764
1631	2022-11-21 22:40:00	5.34901
1632	2022-11-21 22:45:00	5.35044
1633	2022-11-21 22:50:00	5.35156
1634	2022-11-21 22:55:00	5.3525
1635	2022-11-21 23:00:00	5.35356
1636	2022-11-21 23:05:00	5.35536
1637	2022-11-21 23:10:00	5.35673
1638	2022-11-21 23:15:00	5.35797
1639	2022-11-21 23:20:00	5.35892
1640	2022-11-21 23:25:00	5.36018
1641	2022-11-21 23:30:00	5.36181
1642	2022-11-21 23:35:00	5.36317
1643	2022-11-21 23:40:00	5.36446
1644	2022-11-21 23:45:00	5.3658
1645	2022-11-21 23:50:00	5.36733
1646	2022-11-21 23:55:00	5.36857
1647	2022-11-22	5.36974
1648	2022-11-22 00:05:00	5.37104
1649	2022-11-22 00:10:00	5.37216
1650	2022-11-22 00:15:00	5.37331
1651	2022-11-22 00:20:00	5.37538
1652	2022-11-22 00:25:00	5.37691
1653	2022-11-22 00:30:00	5.37807
1654	2022-11-22 00:35:00	5.37919
1655	2022-11-22 00:40:00	5.38041
1656	2022-11-22 00:45:00	5.38192
1657	2022-11-22 00:50:00	5.3834
1658	2022-11-22 00:55:00	5.38462
1659	2022-11-22 01:00:00	5.38597
1660	2022-11-22 01:05:00	5.38699
1661	2022-11-22 01:10:00	5.38805
1662	2022-11-22 01:15:00	5.38933
1663	2022-11-22 01:20:00	5.39041
1664	2022-11-22 01:25:00	5.39176
1665	2022-11-22 01:30:00	5.39307
1666	2022-11-22 01:35:00	5.39412
1667	2022-11-22 01:40:00	5.3953
1668	2022-11-22 01:45:00	5.39687
1669	2022-11-22 01:50:00	5.39779
1670	2022-11-22 01:55:00	5.39876
1671	2022-11-22 02:00:00	5.39972
1672	2022-11-22 02:05:00	5.40074
1673	2022-11-22 02:10:00	5.402
1674	2022-11-22 02:15:00	5.40307
1675	2022-11-22 02:20:00	5.40441
1676	2022-11-22 02:25:00	5.40597
1677	2022-11-22 02:30:00	5.40774
1678	2022-11-22 02:35:00	5.40963
1679	2022-11-22 02:40:00	5.41163
1680	2022-11-22 02:45:00	5.41277
1681	2022-11-22 02:50:00	5.41454
1682	2022-11-22 02:55:00	5.41581
1683	2022-11-22 03:00:00	5.417
1684	2022-11-22 03:05:00	5.42169
1685	2022-11-22 03:10:00	5.42358
1686	2022-11-22 03:15:00	5.42494
1687	2022-11-22 03:20:00	5.42607
1688	2022-11-22 03:25:00	5.42711
1689	2022-11-22 03:30:00	5.42914
1690	2022-11-22 03:35:00	5.43033
1691	2022-11-22 03:40:00	5.43273
1692	2022-11-22 03:45:00	5.43391
1693	2022-11-22 03:50:00	5.43516
1694	2022-11-22 03:55:00	5.4367
1695	2022-11-22 04:00:00	5.4379
1696	2022-11-22 04:05:00	5.43936
1697	2022-11-22 04:10:00	5.44058
1698	2022-11-22 04:15:00	5.44216
1699	2022-11-22 04:20:00	5.44353
1700	2022-11-22 04:25:00	5.44447
1701	2022-11-22 04:30:00	5.44581
1702	2022-11-22 04:35:00	5.44693
1703	2022-11-22 04:40:00	5.4485
1704	2022-11-22 04:45:00	5.44984
1705	2022-11-22 04:50:00	5.45154
1706	2022-11-22 04:55:00	5.45294
1707	2022-11-22 05:00:00	5.45394
1708	2022-11-22 05:05:00	5.45511
1709	2022-11-22 05:10:00	5.45612
1710	2022-11-22 05:15:00	5.4573
1711	2022-11-22 05:20:00	5.45824
1712	2022-11-22 05:25:00	5.45941
1713	2022-11-22 05:30:00	5.46181
1714	2022-11-22 05:35:00	5.46292
1715	2022-11-22 05:40:00	5.46403
1716	2022-11-22 05:45:00	5.46544
1717	2022-11-22 05:50:00	5.46652
1718	2022-11-22 05:55:00	5.46847
1719	2022-11-22 06:00:00	5.46991
1720	2022-11-22 06:05:00	5.47127
1721	2022-11-22 06:10:00	5.47252
1722	2022-11-22 06:15:00	5.47411
1723	2022-11-22 06:20:00	5.47753
1724	2022-11-22 06:25:00	5.47894
1725	2022-11-22 06:30:00	5.48016
1726	2022-11-22 06:35:00	5.48152
1727	2022-11-22 06:40:00	5.48249
1728	2022-11-22 06:45:00	5.48429
1729	2022-11-22 06:50:00	5.48553
1730	2022-11-22 06:55:00	5.48664
1731	2022-11-22 07:00:00	5.48768
1732	2022-11-22 07:05:00	5.48869
1733	2022-11-22 07:10:00	5.48977
1734	2022-11-22 07:15:00	5.49116
1735	2022-11-22 07:20:00	5.49243
1736	2022-11-22 07:25:00	5.49345
1737	2022-11-22 07:30:00	5.49551
1738	2022-11-22 07:35:00	5.49666
1739	2022-11-22 07:40:00	5.49791
1740	2022-11-22 07:45:00	5.49893
1741	2022-11-22 07:50:00	5.50042
1742	2022-11-22 07:55:00	5.50163
1743	2022-11-22 08:00:00	5.50301
1744	2022-11-22 08:05:00	5.50431
1745	2022-11-22 08:10:00	5.50548
1746	2022-11-22 08:15:00	5.50662
1747	2022-11-22 08:20:00	5.5076
1748	2022-11-22 08:25:00	5.50851
1749	2022-11-22 08:30:00	5.50961
1750	2022-11-22 08:35:00	5.5106
1751	2022-11-22 08:40:00	5.51207
1752	2022-11-22 08:45:00	5.51301
1753	2022-11-22 08:50:00	5.51421
1754	2022-11-22 08:55:00	5.51575
1755	2022-11-22 09:00:00	5.51712
1756	2022-11-22 09:05:00	5.51828
1757	2022-11-22 09:10:00	5.51969
1758	2022-11-22 09:15:00	5.52084
1759	2022-11-22 09:20:00	5.52222
1760	2022-11-22 09:25:00	5.52406
1761	2022-11-22 09:30:00	5.52618
1762	2022-11-22 09:35:00	5.52847
1763	2022-11-22 09:40:00	5.52973
1764	2022-11-22 09:45:00	5.53149
1765	2022-11-22 09:50:00	5.53304
1766	2022-11-22 09:55:00	5.53683
1767	2022-11-22 10:00:00	5.53817
1768	2022-11-22 10:05:00	5.53947
1769	2022-11-22 10:10:00	5.54085
1770	2022-11-22 10:15:00	5.54185
1771	2022-11-22 10:20:00	5.54305
1772	2022-11-22 10:25:00	5.54491
1773	2022-11-22 10:30:00	5.54608
1774	2022-11-22 10:35:00	5.54739
1775	2022-11-22 10:40:00	5.54855
1776	2022-11-22 10:45:00	5.55001
1777	2022-11-22 10:50:00	5.55113
1778	2022-11-22 10:55:00	5.55305
1779	2022-11-22 11:00:00	5.5542
1780	2022-11-22 11:05:00	5.55535
1781	2022-11-22 11:10:00	5.55681
1782	2022-11-22 11:15:00	5.55793
1783	2022-11-22 11:20:00	5.56009
1784	2022-11-22 11:25:00	5.56148
1785	2022-11-22 11:30:00	5.56292
1786	2022-11-22 11:35:00	5.56391
1787	2022-11-22 11:40:00	5.56518
1788	2022-11-22 11:45:00	5.56639
1789	2022-11-22 11:50:00	5.56969
1790	2022-11-22 11:55:00	5.57112
1791	2022-11-22 12:00:00	5.57309
1792	2022-11-22 12:05:00	5.57445
1793	2022-11-22 12:10:00	5.57551
1794	2022-11-22 12:15:00	5.57692
1795	2022-11-22 12:20:00	5.57798
1796	2022-11-22 12:25:00	5.57904
1797	2022-11-22 12:30:00	5.58028
1798	2022-11-22 12:35:00	5.58139
1799	2022-11-22 12:40:00	5.58263
1800	2022-11-22 12:45:00	5.58403
1801	2022-11-22 12:50:00	5.58575
1802	2022-11-22 12:55:00	5.58681
1803	2022-11-22 13:00:00	5.58839
1804	2022-11-22 13:05:00	5.58948
1805	2022-11-22 13:10:00	5.59044
1806	2022-11-22 13:15:00	5.59173
1807	2022-11-22 13:20:00	5.59288
1808	2022-11-22 13:25:00	5.59411
1809	2022-11-22 13:30:00	5.5955
1810	2022-11-22 13:35:00	5.59756
1811	2022-11-22 13:40:00	5.5986
1812	2022-11-22 13:45:00	5.59968
1813	2022-11-22 13:50:00	5.60074
1814	2022-11-22 13:55:00	5.60222
1815	2022-11-22 14:00:00	5.60329
1816	2022-11-22 14:05:00	5.60437
1817	2022-11-22 14:10:00	5.60538
1818	2022-11-22 14:15:00	5.60647
1819	2022-11-22 14:20:00	5.60784
1820	2022-11-22 14:25:00	5.60897
1821	2022-11-22 14:30:00	5.61014
1822	2022-11-22 14:35:00	5.61262
1823	2022-11-22 14:40:00	5.61375
1824	2022-11-22 14:45:00	5.615
1825	2022-11-22 14:50:00	5.62001
1826	2022-11-22 14:55:00	5.62169
1827	2022-11-22 15:00:00	5.62463
1828	2022-11-22 15:05:00	5.62594
1829	2022-11-22 15:10:00	5.62782
1830	2022-11-22 15:15:00	5.62893
1831	2022-11-22 15:20:00	5.63024
1832	2022-11-22 15:25:00	5.63146
1833	2022-11-22 15:30:00	5.63289
1834	2022-11-22 15:35:00	5.63455
1835	2022-11-22 15:40:00	5.63751
1836	2022-11-22 15:45:00	5.63913
1837	2022-11-22 15:50:00	5.64005
1838	2022-11-22 15:55:00	5.64171
1839	2022-11-22 16:00:00	5.64322
1840	2022-11-22 16:05:00	5.64432
1841	2022-11-22 16:10:00	5.64608
1842	2022-11-22 16:15:00	5.64776
1843	2022-11-22 16:20:00	5.64991
1844	2022-11-22 16:25:00	5.65104
1845	2022-11-22 16:30:00	5.65198
1846	2022-11-22 16:35:00	5.65306
1847	2022-11-22 16:40:00	5.65405
1848	2022-11-22 16:45:00	5.6554
1849	2022-11-22 16:50:00	5.65657
1850	2022-11-22 16:55:00	5.65792
1851	2022-11-22 17:00:00	5.65905
1852	2022-11-22 17:05:00	5.66028
1853	2022-11-22 17:10:00	5.66169
1854	2022-11-22 17:15:00	5.66321
1855	2022-11-22 17:20:00	5.66514
1856	2022-11-22 17:25:00	5.66889
1857	2022-11-22 17:30:00	5.66987
1858	2022-11-22 17:35:00	5.67088
1859	2022-11-22 17:40:00	5.67219
1860	2022-11-22 17:45:00	5.67312
1861	2022-11-22 17:50:00	5.67454
1862	2022-11-22 17:55:00	5.67623
1863	2022-11-22 18:00:00	5.6775
1864	2022-11-22 18:05:00	5.67887
1865	2022-11-22 18:10:00	5.68008
1866	2022-11-22 18:15:00	5.68136
1867	2022-11-22 18:20:00	5.68445
1868	2022-11-22 18:25:00	5.68544
1869	2022-11-22 18:30:00	5.68659
1870	2022-11-22 18:35:00	5.68796
1871	2022-11-22 18:40:00	5.68916
1872	2022-11-22 18:45:00	5.69065
1873	2022-11-22 18:50:00	5.69238
1874	2022-11-22 18:55:00	5.69358
1875	2022-11-22 19:00:00	5.69704
1876	2022-11-22 19:05:00	5.69801
1877	2022-11-22 19:10:00	5.69958
1878	2022-11-22 19:15:00	5.7008
1879	2022-11-22 19:20:00	5.70197
1880	2022-11-22 19:25:00	5.70309
1881	2022-11-22 19:30:00	5.70512
1882	2022-11-22 19:35:00	5.70632
1883	2022-11-22 19:40:00	5.70767
1884	2022-11-22 19:45:00	5.70873
1885	2022-11-22 19:50:00	5.71012
1886	2022-11-22 19:55:00	5.71121
1887	2022-11-22 20:00:00	5.71265
1888	2022-11-22 20:05:00	5.71391
1889	2022-11-22 20:10:00	5.71497
1890	2022-11-22 20:15:00	5.71634
1891	2022-11-22 20:20:00	5.71767
1892	2022-11-22 20:25:00	5.71876
1893	2022-11-22 20:30:00	5.72015
1894	2022-11-22 20:35:00	5.72134
1895	2022-11-22 20:40:00	5.72312
1896	2022-11-22 20:45:00	5.72532
1897	2022-11-22 20:50:00	5.72689
1898	2022-11-22 20:55:00	5.72793
1899	2022-11-22 21:00:00	5.72914
1900	2022-11-22 21:05:00	5.73041
1901	2022-11-22 21:10:00	5.73173
1902	2022-11-22 21:15:00	5.7332
1903	2022-11-22 21:20:00	5.73534
1904	2022-11-22 21:25:00	5.73675
1905	2022-11-22 21:30:00	5.73883
1906	2022-11-22 21:35:00	5.73997
1907	2022-11-22 21:40:00	5.74204
1908	2022-11-22 21:45:00	5.74302
1909	2022-11-22 21:50:00	5.74423
1910	2022-11-22 21:55:00	5.74532
1911	2022-11-22 22:00:00	5.74641
1912	2022-11-22 22:05:00	5.74796
1913	2022-11-22 22:10:00	5.74901
1914	2022-11-22 22:15:00	5.75068
1915	2022-11-22 22:20:00	5.75179
1916	2022-11-22 22:25:00	5.75302
1917	2022-11-22 22:30:00	5.75428
1918	2022-11-22 22:35:00	5.75559
1919	2022-11-22 22:40:00	5.75674
1920	2022-11-22 22:45:00	5.75977
1921	2022-11-22 22:50:00	5.76089
1922	2022-11-22 22:55:00	5.76331
1923	2022-11-22 23:00:00	5.76477
1924	2022-11-22 23:05:00	5.76572
1925	2022-11-22 23:10:00	5.76675
1926	2022-11-22 23:15:00	5.76769
1927	2022-11-22 23:20:00	5.76925
1928	2022-11-22 23:25:00	5.77077
1929	2022-11-22 23:30:00	5.77202
1930	2022-11-22 23:35:00	5.77298
1931	2022-11-22 23:40:00	5.77431
1932	2022-11-22 23:45:00	5.77548
1933	2022-11-22 23:50:00	5.7765
1934	2022-11-22 23:55:00	5.77775
1935	2022-11-23	5.77898
1936	2022-11-23 00:05:00	5.78061
1937	2022-11-23 00:10:00	5.78193
1938	2022-11-23 00:15:00	5.78325
1939	2022-11-23 00:20:00	5.78453
1940	2022-11-23 00:25:00	5.78602
1941	2022-11-23 00:30:00	5.78709
1942	2022-11-23 00:35:00	5.7885
1943	2022-11-23 00:40:00	5.78987
1944	2022-11-23 00:45:00	5.79105
1945	2022-11-23 00:50:00	5.79224
1946	2022-11-23 00:55:00	5.79349
1947	2022-11-23 01:00:00	5.79558
1948	2022-11-23 01:05:00	5.79833
1949	2022-11-23 01:10:00	5.79975
1950	2022-11-23 01:15:00	5.80082
1951	2022-11-23 01:20:00	5.80199
1952	2022-11-23 01:25:00	5.80342
1953	2022-11-23 01:30:00	5.80451
1954	2022-11-23 01:35:00	5.80565
1955	2022-11-23 01:40:00	5.80706
1956	2022-11-23 01:45:00	5.80961
1957	2022-11-23 01:50:00	5.81065
1958	2022-11-23 01:55:00	5.81283
1959	2022-11-23 02:00:00	5.81413
1960	2022-11-23 02:05:00	5.81566
1961	2022-11-23 02:10:00	5.81722
1962	2022-11-23 02:15:00	5.81851
1963	2022-11-23 02:20:00	5.81954
1964	2022-11-23 02:25:00	5.82166
1965	2022-11-23 02:30:00	5.8257
1966	2022-11-23 02:35:00	5.82737
1967	2022-11-23 02:40:00	5.82866
1968	2022-11-23 02:45:00	5.82966
1969	2022-11-23 02:50:00	5.83075
1970	2022-11-23 02:55:00	5.83205
1971	2022-11-23 03:00:00	5.83367
1972	2022-11-23 03:05:00	5.83536
1973	2022-11-23 03:10:00	5.83675
1974	2022-11-23 03:15:00	5.83784
1975	2022-11-23 03:20:00	5.83937
1976	2022-11-23 03:25:00	5.84091
1977	2022-11-23 03:30:00	5.84196
1978	2022-11-23 03:35:00	5.84328
1979	2022-11-23 03:40:00	5.84445
1980	2022-11-23 03:45:00	5.84723
1981	2022-11-23 03:50:00	5.84848
1982	2022-11-23 03:55:00	5.84938
1983	2022-11-23 04:00:00	5.85063
1984	2022-11-23 04:05:00	5.85212
1985	2022-11-23 04:10:00	5.85333
1986	2022-11-23 04:15:00	5.85442
1987	2022-11-23 04:20:00	5.85555
1988	2022-11-23 04:25:00	5.8567
1989	2022-11-23 04:30:00	5.85857
1990	2022-11-23 04:35:00	5.85965
1991	2022-11-23 04:40:00	5.86073
1992	2022-11-23 04:45:00	5.86187
1993	2022-11-23 04:50:00	5.86298
1994	2022-11-23 04:55:00	5.86434
1995	2022-11-23 05:00:00	5.86535
1996	2022-11-23 05:05:00	5.86656
[truncated: 5,306 more rows]

[truncated: 4 more sheets: Fig 2d_e HERA HSU1, Fig 2d_e HERA HSU2, Fig 2d_e CAD SN82, Fig 2d_e M42 SN127]
