# Supplementary material for: Space radiation measurements during the Artemis I lunar mission
Source: Nature. 2024 Sep 18;634(8032):48–52. doi: 10.1038/s41586-024-07927-7 (PMC11446838; doi:10.1038/s41586-024-07927-7)
Supplement: Supplementary file 3 — Source Data Fig. 3 [file 41586_2024_7927_MOESM3_ESM.xlsx]

## Sheet: Fig 3a Pitch Angle
#Orion pitch angle
#Tab delimited data file
#Bin Time Deg
0	2022-11-16 07:16:39	123.061
1	2022-11-16 07:16:40	114.422
2	2022-11-16 07:16:41	114.437
3	2022-11-16 07:16:42	114.451
4	2022-11-16 07:16:43	114.465
5	2022-11-16 07:16:44	114.479
6	2022-11-16 07:16:45	114.494
7	2022-11-16 07:16:46	114.508
8	2022-11-16 07:16:47	114.521
9	2022-11-16 07:16:48	114.533
10	2022-11-16 07:16:49	114.545
11	2022-11-16 07:16:50	114.557
12	2022-11-16 07:16:51	114.569
13	2022-11-16 07:16:52	114.58
14	2022-11-16 07:16:53	114.591
15	2022-11-16 07:16:54	114.603
16	2022-11-16 07:16:55	114.614
17	2022-11-16 07:16:56	114.624
18	2022-11-16 07:16:57	114.635
19	2022-11-16 07:16:58	114.645
20	2022-11-16 07:16:59	114.655
21	2022-11-16 07:17:00	114.666
22	2022-11-16 07:17:01	114.677
23	2022-11-16 07:17:02	114.687
24	2022-11-16 07:17:03	114.698
25	2022-11-16 07:17:04	114.708
26	2022-11-16 07:17:05	114.719
27	2022-11-16 07:17:06	114.73
28	2022-11-16 07:17:07	114.741
29	2022-11-16 07:17:08	114.752
30	2022-11-16 07:17:09	114.763
31	2022-11-16 07:17:10	114.774
32	2022-11-16 07:17:11	114.785
33	2022-11-16 07:17:12	114.796
34	2022-11-16 07:17:13	114.807
35	2022-11-16 07:17:14	114.818
36	2022-11-16 07:17:15	114.828
37	2022-11-16 07:17:16	114.84
38	2022-11-16 07:17:17	114.849
39	2022-11-16 07:17:18	114.857
40	2022-11-16 07:17:19	114.863
41	2022-11-16 07:17:20	114.87
42	2022-11-16 07:17:21	114.875
43	2022-11-16 07:17:22	114.88
44	2022-11-16 07:17:23	114.883
45	2022-11-16 07:17:24	114.887
46	2022-11-16 07:17:25	114.89
47	2022-11-16 07:17:26	114.892
48	2022-11-16 07:17:27	114.894
49	2022-11-16 07:17:28	114.895
50	2022-11-16 07:17:29	114.895
51	2022-11-16 07:17:30	114.895
52	2022-11-16 07:17:31	114.893
53	2022-11-16 07:17:32	114.891
54	2022-11-16 07:17:33	114.888
55	2022-11-16 07:17:34	114.884
56	2022-11-16 07:17:35	114.881
57	2022-11-16 07:17:36	114.877
58	2022-11-16 07:17:37	114.873
59	2022-11-16 07:17:38	114.868
60	2022-11-16 07:17:39	114.863
61	2022-11-16 07:17:40	114.858
62	2022-11-16 07:17:41	114.854
63	2022-11-16 07:17:42	114.849
64	2022-11-16 07:17:43	114.843
65	2022-11-16 07:17:44	114.839
66	2022-11-16 07:17:45	114.833
67	2022-11-16 07:17:46	114.827
68	2022-11-16 07:17:47	114.821
69	2022-11-16 07:17:48	114.815
70	2022-11-16 07:17:49	114.808
71	2022-11-16 07:17:50	114.801
72	2022-11-16 07:17:51	114.793
73	2022-11-16 07:17:52	114.793
74	2022-11-16 07:17:53	114.776
75	2022-11-16 07:17:54	114.767
76	2022-11-16 07:17:55	114.757
77	2022-11-16 07:17:56	114.747
78	2022-11-16 07:17:57	114.735
79	2022-11-16 07:17:58	114.723
80	2022-11-16 07:17:59	114.71
81	2022-11-16 07:18:00	114.697
82	2022-11-16 07:18:01	114.684
83	2022-11-16 07:18:02	114.671
84	2022-11-16 07:18:03	114.657
85	2022-11-16 07:18:04	114.644
86	2022-11-16 07:18:05	114.631
87	2022-11-16 07:18:06	114.617
88	2022-11-16 07:18:07	114.604
89	2022-11-16 07:18:08	114.587
90	2022-11-16 07:18:09	114.563
91	2022-11-16 07:18:10	114.532
92	2022-11-16 07:18:11	114.496
93	2022-11-16 07:18:12	114.455
94	2022-11-16 07:18:13	114.409
95	2022-11-16 07:18:14	114.358
96	2022-11-16 07:18:15	114.303
97	2022-11-16 07:18:16	114.242
98	2022-11-16 07:18:17	114.178
99	2022-11-16 07:18:18	114.111
100	2022-11-16 07:18:19	114.04
101	2022-11-16 07:18:20	113.965
102	2022-11-16 07:18:21	113.887
103	2022-11-16 07:18:22	113.805
104	2022-11-16 07:18:23	113.722
105	2022-11-16 07:18:24	113.645
106	2022-11-16 07:18:25	113.572
107	2022-11-16 07:18:26	113.504
108	2022-11-16 07:18:27	113.438
109	2022-11-16 07:18:28	113.374
110	2022-11-16 07:18:29	113.313
111	2022-11-16 07:18:30	113.253
112	2022-11-16 07:18:31	113.195
113	2022-11-16 07:18:32	113.138
114	2022-11-16 07:18:33	113.083
115	2022-11-16 07:18:34	113.028
116	2022-11-16 07:18:35	112.973
117	2022-11-16 07:18:36	112.92
118	2022-11-16 07:18:37	112.866
119	2022-11-16 07:18:38	112.815
120	2022-11-16 07:18:39	112.762
121	2022-11-16 07:18:40	112.713
122	2022-11-16 07:18:41	112.663
123	2022-11-16 07:18:42	112.614
124	2022-11-16 07:18:43	112.565
125	2022-11-16 07:18:44	112.517
126	2022-11-16 07:18:45	112.47
127	2022-11-16 07:18:46	112.423
128	2022-11-16 07:18:47	112.377
129	2022-11-16 07:18:48	112.331
130	2022-11-16 07:18:49	112.286
131	2022-11-16 07:18:50	112.247
132	2022-11-16 07:18:51	112.219
133	2022-11-16 07:18:52	112.198
134	2022-11-16 07:18:53	112.185
135	2022-11-16 07:18:54	112.178
136	2022-11-16 07:18:55	112.176
137	2022-11-16 07:18:56	112.178
138	2022-11-16 07:18:57	112.185
139	2022-11-16 07:18:58	112.193
140	2022-11-16 07:18:59	112.203
141	2022-11-16 07:19:00	112.215
142	2022-11-16 07:19:01	112.23
143	2022-11-16 07:19:02	112.246
144	2022-11-16 07:19:03	112.265
145	2022-11-16 07:19:04	112.282
146	2022-11-16 07:19:05	112.3
147	2022-11-16 07:19:06	112.317
148	2022-11-16 07:19:07	112.335
149	2022-11-16 07:19:08	112.353
150	2022-11-16 07:19:09	112.368
151	2022-11-16 07:19:10	112.383
152	2022-11-16 07:19:11	112.398
153	2022-11-16 07:19:12	112.413
154	2022-11-16 07:19:13	112.427
155	2022-11-16 07:19:14	112.443
156	2022-11-16 07:19:15	112.458
157	2022-11-16 07:19:16	112.474
158	2022-11-16 07:19:17	112.489
159	2022-11-16 07:19:18	112.506
160	2022-11-16 07:19:19	112.524
161	2022-11-16 07:19:20	112.541
162	2022-11-16 07:19:21	112.558
163	2022-11-16 07:19:22	112.576
164	2022-11-16 07:19:23	112.592
165	2022-11-16 07:19:24	112.609
166	2022-11-16 07:19:25	112.627
167	2022-11-16 07:19:26	112.644
168	2022-11-16 07:19:27	112.66
169	2022-11-16 07:19:28	112.677
170	2022-11-16 07:19:29	112.694
171	2022-11-16 07:19:30	112.711
172	2022-11-16 07:19:31	112.727
173	2022-11-16 07:19:32	112.743
174	2022-11-16 07:19:33	112.761
175	2022-11-16 07:19:34	112.779
176	2022-11-16 07:19:35	112.796
177	2022-11-16 07:19:36	112.814
178	2022-11-16 07:19:37	112.832
179	2022-11-16 07:19:38	112.851
180	2022-11-16 07:19:39	112.869
181	2022-11-16 07:19:40	112.888
182	2022-11-16 07:19:41	112.907
183	2022-11-16 07:19:42	112.926
184	2022-11-16 07:19:43	112.944
185	2022-11-16 07:19:44	112.962
186	2022-11-16 07:19:45	112.981
187	2022-11-16 07:19:46	112.999
188	2022-11-16 07:19:47	113.018
189	2022-11-16 07:19:48	113.036
190	2022-11-16 07:19:49	113.055
191	2022-11-16 07:19:50	113.072
192	2022-11-16 07:19:51	113.091
193	2022-11-16 07:19:52	113.109
194	2022-11-16 07:19:53	113.127
195	2022-11-16 07:19:54	113.146
196	2022-11-16 07:19:55	113.164
197	2022-11-16 07:19:56	113.181
198	2022-11-16 07:19:57	113.199
199	2022-11-16 07:19:58	113.217
200	2022-11-16 07:19:59	113.236
201	2022-11-16 07:20:00	113.254
202	2022-11-16 07:20:01	113.273
203	2022-11-16 07:20:02	113.289
204	2022-11-16 07:20:03	113.306
205	2022-11-16 07:20:04	113.324
206	2022-11-16 07:20:05	113.34
207	2022-11-16 07:20:06	113.356
208	2022-11-16 07:20:07	113.373
209	2022-11-16 07:20:08	113.389
210	2022-11-16 07:20:09	113.405
211	2022-11-16 07:20:10	113.42
212	2022-11-16 07:20:11	113.437
213	2022-11-16 07:20:12	113.454
214	2022-11-16 07:20:13	113.47
215	2022-11-16 07:20:14	113.486
216	2022-11-16 07:20:15	113.501
217	2022-11-16 07:20:16	113.516
218	2022-11-16 07:20:17	113.53
219	2022-11-16 07:20:18	113.544
220	2022-11-16 07:20:19	113.558
221	2022-11-16 07:20:20	113.572
222	2022-11-16 07:20:21	113.586
223	2022-11-16 07:20:22	113.601
224	2022-11-16 07:20:23	113.615
225	2022-11-16 07:20:24	113.629
226	2022-11-16 07:20:25	113.644
227	2022-11-16 07:20:26	113.658
228	2022-11-16 07:20:27	113.672
229	2022-11-16 07:20:28	113.687
230	2022-11-16 07:20:29	113.701
231	2022-11-16 07:20:30	113.716
232	2022-11-16 07:20:31	113.73
233	2022-11-16 07:20:32	113.746
234	2022-11-16 07:20:33	113.76
235	2022-11-16 07:20:34	113.775
236	2022-11-16 07:20:35	113.79
237	2022-11-16 07:20:36	113.805
238	2022-11-16 07:20:37	113.82
239	2022-11-16 07:20:38	113.835
240	2022-11-16 07:20:39	113.85
241	2022-11-16 07:20:40	113.865
242	2022-11-16 07:20:41	113.881
243	2022-11-16 07:20:42	113.896
244	2022-11-16 07:20:43	113.91
245	2022-11-16 07:20:44	113.926
246	2022-11-16 07:20:45	113.941
247	2022-11-16 07:20:46	113.957
248	2022-11-16 07:20:47	113.972
249	2022-11-16 07:20:48	113.988
250	2022-11-16 07:20:49	114.003
251	2022-11-16 07:20:50	114.019
252	2022-11-16 07:20:51	114.034
253	2022-11-16 07:20:52	114.05
254	2022-11-16 07:20:53	114.066
255	2022-11-16 07:20:54	114.081
256	2022-11-16 07:20:55	114.097
257	2022-11-16 07:20:56	114.113
258	2022-11-16 07:20:57	114.13
259	2022-11-16 07:20:58	114.143
260	2022-11-16 07:20:59	114.156
261	2022-11-16 07:21:00	114.168
262	2022-11-16 07:21:01	114.18
263	2022-11-16 07:21:02	114.189
264	2022-11-16 07:21:03	114.189
265	2022-11-16 07:21:04	114.189
266	2022-11-16 07:21:05	114.189
267	2022-11-16 07:21:06	114.189
268	2022-11-16 07:21:07	114.189
269	2022-11-16 07:21:08	114.189
270	2022-11-16 07:21:09	114.189
271	2022-11-16 07:21:10	114.189
272	2022-11-16 07:21:11	114.189
273	2022-11-16 07:21:12	114.189
274	2022-11-16 07:21:13	114.189
275	2022-11-16 07:21:14	114.189
276	2022-11-16 07:21:15	114.189
277	2022-11-16 07:21:16	114.189
278	2022-11-16 07:21:17	114.189
279	2022-11-16 07:21:18	114.189
280	2022-11-16 07:21:19	114.189
281	2022-11-16 07:21:20	114.189
282	2022-11-16 07:21:21	114.189
283	2022-11-16 07:21:22	114.189
284	2022-11-16 07:21:23	114.189
285	2022-11-16 07:21:24	114.189
286	2022-11-16 07:21:25	114.189
287	2022-11-16 07:21:26	114.189
288	2022-11-16 07:21:27	114.189
289	2022-11-16 07:21:28	114.189
290	2022-11-16 07:21:29	114.189
291	2022-11-16 07:21:30	114.189
292	2022-11-16 07:21:31	114.189
293	2022-11-16 07:21:32	114.189
294	2022-11-16 07:21:33	114.189
295	2022-11-16 07:21:34	114.189
296	2022-11-16 07:21:35	114.189
297	2022-11-16 07:21:36	114.189
298	2022-11-16 07:21:37	114.189
299	2022-11-16 07:21:38	114.189
300	2022-11-16 07:21:39	114.189
301	2022-11-16 07:21:40	114.189
302	2022-11-16 07:21:41	114.189
303	2022-11-16 07:21:42	114.189
304	2022-11-16 07:21:43	114.189
305	2022-11-16 07:21:44	114.189
306	2022-11-16 07:21:45	114.189
307	2022-11-16 07:21:46	114.189
308	2022-11-16 07:21:47	114.189
309	2022-11-16 07:21:48	114.189
310	2022-11-16 07:21:49	114.189
311	2022-11-16 07:21:50	114.189
312	2022-11-16 07:21:51	114.189
313	2022-11-16 07:21:52	114.189
314	2022-11-16 07:21:53	114.189
315	2022-11-16 07:21:54	114.189
316	2022-11-16 07:21:55	114.189
317	2022-11-16 07:21:56	114.189
318	2022-11-16 07:21:57	114.189
319	2022-11-16 07:21:58	114.189
320	2022-11-16 07:21:59	114.189
321	2022-11-16 07:22:00	114.189
322	2022-11-16 07:22:01	114.189
323	2022-11-16 07:22:02	114.189
324	2022-11-16 07:22:03	114.189
325	2022-11-16 07:22:04	114.189
326	2022-11-16 07:22:05	114.189
327	2022-11-16 07:22:06	114.189
328	2022-11-16 07:22:07	114.189
329	2022-11-16 07:22:08	114.189
330	2022-11-16 07:22:09	114.189
331	2022-11-16 07:22:10	114.189
332	2022-11-16 07:22:11	114.189
333	2022-11-16 07:22:12	114.189
334	2022-11-16 07:22:13	114.189
335	2022-11-16 07:22:14	114.189
336	2022-11-16 07:22:15	114.189
337	2022-11-16 07:22:16	114.189
338	2022-11-16 07:22:17	114.189
339	2022-11-16 07:22:18	114.189
340	2022-11-16 07:22:19	114.189
341	2022-11-16 07:22:20	114.189
342	2022-11-16 07:22:21	114.189
343	2022-11-16 07:22:22	114.189
344	2022-11-16 07:22:23	114.189
345	2022-11-16 07:22:24	114.189
346	2022-11-16 07:22:25	114.189
347	2022-11-16 07:22:26	114.189
348	2022-11-16 07:22:27	114.189
349	2022-11-16 07:22:28	114.189
350	2022-11-16 07:22:29	114.189
351	2022-11-16 07:22:30	114.189
352	2022-11-16 07:22:31	114.189
353	2022-11-16 07:22:32	114.189
354	2022-11-16 07:22:33	114.189
355	2022-11-16 07:22:34	114.189
356	2022-11-16 07:22:35	114.189
357	2022-11-16 07:22:36	114.189
358	2022-11-16 07:22:37	114.189
359	2022-11-16 07:22:38	114.189
360	2022-11-16 07:22:39	114.189
361	2022-11-16 07:22:40	114.189
362	2022-11-16 07:22:41	114.189
363	2022-11-16 07:22:42	114.189
364	2022-11-16 07:22:43	114.189
365	2022-11-16 07:22:44	114.189
366	2022-11-16 07:22:45	114.189
367	2022-11-16 07:22:46	114.189
368	2022-11-16 07:22:47	114.189
369	2022-11-16 07:22:48	114.189
370	2022-11-16 07:22:49	114.189
371	2022-11-16 07:22:50	114.189
372	2022-11-16 07:22:51	114.189
373	2022-11-16 07:22:52	114.189
374	2022-11-16 07:22:53	114.189
375	2022-11-16 07:22:54	114.189
376	2022-11-16 07:22:55	114.189
377	2022-11-16 07:22:56	114.189
378	2022-11-16 07:22:57	114.189
379	2022-11-16 07:22:58	114.189
380	2022-11-16 07:22:59	114.189
381	2022-11-16 07:23:00	114.189
382	2022-11-16 07:23:01	114.189
383	2022-11-16 07:23:02	114.189
384	2022-11-16 07:23:03	114.189
385	2022-11-16 07:23:04	114.189
386	2022-11-16 07:23:05	114.189
387	2022-11-16 07:23:06	114.189
388	2022-11-16 07:23:07	114.189
389	2022-11-16 07:23:08	114.189
390	2022-11-16 07:23:09	114.189
391	2022-11-16 07:23:10	114.189
392	2022-11-16 07:23:11	114.189
393	2022-11-16 07:23:12	114.189
394	2022-11-16 07:23:13	114.189
395	2022-11-16 07:23:14	114.189
396	2022-11-16 07:23:15	114.189
397	2022-11-16 07:23:16	114.189
398	2022-11-16 07:23:17	114.189
399	2022-11-16 07:23:18	114.189
400	2022-11-16 07:23:19	114.189
401	2022-11-16 07:23:20	114.189
402	2022-11-16 07:23:21	114.189
403	2022-11-16 07:23:22	114.189
404	2022-11-16 07:23:23	114.189
405	2022-11-16 07:23:24	114.189
406	2022-11-16 07:23:25	114.189
407	2022-11-16 07:23:26	114.189
408	2022-11-16 07:23:27	114.189
409	2022-11-16 07:23:28	114.189
410	2022-11-16 07:23:29	114.189
411	2022-11-16 07:23:30	114.189
412	2022-11-16 07:23:31	114.189
413	2022-11-16 07:23:32	114.189
414	2022-11-16 07:23:33	114.189
415	2022-11-16 07:23:34	114.189
416	2022-11-16 07:23:35	114.189
417	2022-11-16 07:23:36	114.189
418	2022-11-16 07:23:37	114.189
419	2022-11-16 07:23:38	114.189
420	2022-11-16 07:23:39	114.189
421	2022-11-16 07:23:40	114.189
422	2022-11-16 07:23:41	114.189
423	2022-11-16 07:23:42	114.189
424	2022-11-16 07:23:43	114.189
425	2022-11-16 07:23:44	114.189
426	2022-11-16 07:23:45	114.189
427	2022-11-16 07:23:46	114.189
428	2022-11-16 07:23:47	114.189
429	2022-11-16 07:23:48	114.189
430	2022-11-16 07:23:49	114.189
431	2022-11-16 07:23:50	114.189
432	2022-11-16 07:23:51	114.189
433	2022-11-16 07:23:52	114.189
434	2022-11-16 07:23:53	114.189
435	2022-11-16 07:23:54	114.189
436	2022-11-16 07:23:55	114.189
437	2022-11-16 07:23:56	114.189
438	2022-11-16 07:23:57	114.189
439	2022-11-16 07:23:58	114.189
440	2022-11-16 07:23:59	114.189
441	2022-11-16 07:24:00	114.189
442	2022-11-16 07:24:01	114.189
443	2022-11-16 07:24:02	114.189
444	2022-11-16 07:24:03	114.189
445	2022-11-16 07:24:04	114.189
446	2022-11-16 07:24:05	114.189
447	2022-11-16 07:24:06	114.189
448	2022-11-16 07:24:07	114.189
449	2022-11-16 07:24:08	114.189
450	2022-11-16 07:24:09	114.189
451	2022-11-16 07:24:10	114.189
452	2022-11-16 07:24:11	114.189
453	2022-11-16 07:24:12	114.189
454	2022-11-16 07:24:13	114.189
455	2022-11-16 07:24:14	114.189
456	2022-11-16 07:24:15	114.189
457	2022-11-16 07:24:16	114.189
458	2022-11-16 07:24:17	114.189
459	2022-11-16 07:24:18	114.189
460	2022-11-16 07:24:19	114.189
461	2022-11-16 07:24:20	114.189
462	2022-11-16 07:24:21	114.189
463	2022-11-16 07:24:22	114.189
464	2022-11-16 07:24:23	114.189
465	2022-11-16 07:24:24	114.189
466	2022-11-16 07:24:25	114.189
467	2022-11-16 07:24:26	114.189
468	2022-11-16 07:24:27	114.189
469	2022-11-16 07:24:28	114.189
470	2022-11-16 07:24:29	114.189
471	2022-11-16 07:24:30	114.189
472	2022-11-16 07:24:31	114.189
473	2022-11-16 07:24:32	114.189
474	2022-11-16 07:24:33	114.189
475	2022-11-16 07:24:34	114.189
476	2022-11-16 07:24:35	114.189
477	2022-11-16 07:24:36	114.189
478	2022-11-16 07:24:37	114.189
479	2022-11-16 07:24:38	114.189
480	2022-11-16 07:24:39	114.189
481	2022-11-16 07:24:40	114.189
482	2022-11-16 07:24:41	114.189
483	2022-11-16 07:24:42	114.189
484	2022-11-16 07:24:43	114.189
485	2022-11-16 07:24:44	114.189
486	2022-11-16 07:24:45	114.189
487	2022-11-16 07:24:46	114.189
488	2022-11-16 07:24:47	114.189
489	2022-11-16 07:24:48	114.189
490	2022-11-16 07:24:49	114.189
491	2022-11-16 07:24:50	114.189
492	2022-11-16 07:24:51	114.189
493	2022-11-16 07:24:52	114.189
494	2022-11-16 07:24:53	114.189
495	2022-11-16 07:24:54	114.189
496	2022-11-16 07:24:55	114.189
497	2022-11-16 07:24:56	114.189
498	2022-11-16 07:24:57	114.189
499	2022-11-16 07:24:58	114.189
500	2022-11-16 07:24:59	114.189
501	2022-11-16 07:25:00	114.189
502	2022-11-16 07:25:01	114.189
503	2022-11-16 07:25:02	114.189
504	2022-11-16 07:25:03	114.189
505	2022-11-16 07:25:04	114.189
506	2022-11-16 07:25:05	114.189
507	2022-11-16 07:25:06	114.189
508	2022-11-16 07:25:07	114.189
509	2022-11-16 07:25:08	114.189
510	2022-11-16 07:25:09	114.189
511	2022-11-16 07:25:10	114.189
512	2022-11-16 07:25:11	114.189
513	2022-11-16 07:25:12	114.189
514	2022-11-16 07:25:13	114.189
515	2022-11-16 07:25:14	114.189
516	2022-11-16 07:25:15	114.189
517	2022-11-16 07:25:16	114.189
518	2022-11-16 07:25:17	114.189
519	2022-11-16 07:25:18	114.189
520	2022-11-16 07:25:19	114.189
521	2022-11-16 07:25:20	114.189
522	2022-11-16 07:25:21	114.189
523	2022-11-16 07:25:22	114.189
524	2022-11-16 07:25:23	114.189
525	2022-11-16 07:25:24	114.189
526	2022-11-16 07:25:25	114.189
527	2022-11-16 07:25:26	114.189
528	2022-11-16 07:25:27	114.189
529	2022-11-16 07:25:28	114.189
530	2022-11-16 07:25:29	114.189
531	2022-11-16 07:25:30	114.189
532	2022-11-16 07:25:31	114.189
533	2022-11-16 07:25:32	114.189
534	2022-11-16 07:25:33	114.189
535	2022-11-16 07:25:34	114.189
536	2022-11-16 07:25:35	114.189
537	2022-11-16 07:25:36	114.189
538	2022-11-16 07:25:37	114.189
539	2022-11-16 07:25:38	114.189
540	2022-11-16 07:25:39	114.189
541	2022-11-16 07:25:40	114.189
542	2022-11-16 07:25:41	114.189
543	2022-11-16 07:25:42	114.189
544	2022-11-16 07:25:43	114.189
545	2022-11-16 07:25:44	114.189
546	2022-11-16 07:25:45	114.189
547	2022-11-16 07:25:46	114.189
548	2022-11-16 07:25:47	114.189
549	2022-11-16 07:25:48	114.189
550	2022-11-16 07:25:49	114.189
551	2022-11-16 07:25:50	114.189
552	2022-11-16 07:25:51	114.189
553	2022-11-16 07:25:52	114.189
554	2022-11-16 07:25:53	114.189
555	2022-11-16 07:25:54	114.189
556	2022-11-16 07:25:55	114.189
557	2022-11-16 07:25:56	114.189
558	2022-11-16 07:25:57	114.189
559	2022-11-16 07:25:58	114.189
560	2022-11-16 07:25:59	114.189
561	2022-11-16 07:26:00	114.189
562	2022-11-16 07:26:01	114.189
563	2022-11-16 07:26:02	114.189
564	2022-11-16 07:26:03	114.189
565	2022-11-16 07:26:04	114.189
566	2022-11-16 07:26:05	114.189
567	2022-11-16 07:26:06	114.189
568	2022-11-16 07:26:07	114.189
569	2022-11-16 07:26:08	114.189
570	2022-11-16 07:26:09	114.189
571	2022-11-16 07:26:10	114.189
572	2022-11-16 07:26:11	114.189
573	2022-11-16 07:26:12	114.189
574	2022-11-16 07:26:13	114.189
575	2022-11-16 07:26:14	114.189
576	2022-11-16 07:26:15	114.189
577	2022-11-16 07:26:16	114.189
578	2022-11-16 07:26:17	114.189
579	2022-11-16 07:26:18	114.189
580	2022-11-16 07:26:19	114.189
581	2022-11-16 07:26:20	114.189
582	2022-11-16 07:26:21	114.189
583	2022-11-16 07:26:22	114.189
584	2022-11-16 07:26:23	114.189
585	2022-11-16 07:26:24	114.189
586	2022-11-16 07:26:25	114.189
587	2022-11-16 07:26:26	114.189
588	2022-11-16 07:26:27	114.189
589	2022-11-16 07:26:28	114.189
590	2022-11-16 07:26:29	114.189
591	2022-11-16 07:26:30	114.189
592	2022-11-16 07:26:31	114.189
593	2022-11-16 07:26:32	114.189
594	2022-11-16 07:26:33	114.189
595	2022-11-16 07:26:34	114.189
596	2022-11-16 07:26:35	114.189
597	2022-11-16 07:26:36	114.189
598	2022-11-16 07:26:37	114.189
599	2022-11-16 07:26:38	114.189
600	2022-11-16 07:26:39	114.189
601	2022-11-16 07:26:40	114.189
602	2022-11-16 07:26:41	114.189
603	2022-11-16 07:26:42	114.189
604	2022-11-16 07:26:43	114.189
605	2022-11-16 07:26:44	114.189
606	2022-11-16 07:26:45	114.189
607	2022-11-16 07:26:46	114.189
608	2022-11-16 07:26:47	114.189
609	2022-11-16 07:26:48	114.189
610	2022-11-16 07:26:49	114.189
611	2022-11-16 07:26:50	114.189
612	2022-11-16 07:26:51	114.189
613	2022-11-16 07:26:52	114.189
614	2022-11-16 07:26:53	114.189
615	2022-11-16 07:26:54	114.189
616	2022-11-16 07:26:55	114.189
617	2022-11-16 07:26:56	114.189
618	2022-11-16 07:26:57	114.189
619	2022-11-16 07:26:58	114.189
620	2022-11-16 07:26:59	114.189
621	2022-11-16 07:27:00	114.189
622	2022-11-16 07:27:01	114.189
623	2022-11-16 07:27:02	114.189
624	2022-11-16 07:27:03	114.189
625	2022-11-16 07:27:04	114.189
626	2022-11-16 07:27:05	114.189
627	2022-11-16 07:27:06	114.189
628	2022-11-16 07:27:07	114.189
629	2022-11-16 07:27:08	114.189
630	2022-11-16 07:27:09	114.189
631	2022-11-16 07:27:10	114.189
632	2022-11-16 07:27:11	114.189
633	2022-11-16 07:27:12	114.189
634	2022-11-16 07:27:13	114.189
635	2022-11-16 07:27:14	114.189
636	2022-11-16 07:27:15	114.189
637	2022-11-16 07:27:16	114.189
638	2022-11-16 07:27:17	114.189
639	2022-11-16 07:27:18	114.189
640	2022-11-16 07:27:19	114.189
641	2022-11-16 07:27:20	114.189
642	2022-11-16 07:27:21	114.189
643	2022-11-16 07:27:22	114.189
644	2022-11-16 07:27:23	114.189
645	2022-11-16 07:27:24	114.189
646	2022-11-16 07:27:25	114.189
647	2022-11-16 07:27:26	114.189
648	2022-11-16 07:27:27	114.189
649	2022-11-16 07:27:28	114.189
650	2022-11-16 07:27:29	114.189
651	2022-11-16 07:27:30	114.189
652	2022-11-16 07:27:31	114.189
653	2022-11-16 07:27:32	114.189
654	2022-11-16 07:27:33	114.189
655	2022-11-16 07:27:34	114.189
656	2022-11-16 07:27:35	114.189
657	2022-11-16 07:27:36	114.189
658	2022-11-16 07:27:37	114.189
659	2022-11-16 07:27:38	114.189
660	2022-11-16 07:27:39	114.189
661	2022-11-16 07:27:40	114.189
662	2022-11-16 07:27:41	114.189
663	2022-11-16 07:27:42	114.189
664	2022-11-16 07:27:43	114.189
665	2022-11-16 07:27:44	114.189
666	2022-11-16 07:27:45	114.189
667	2022-11-16 07:27:46	114.189
668	2022-11-16 07:27:47	114.189
669	2022-11-16 07:27:48	114.189
670	2022-11-16 07:27:49	114.189
671	2022-11-16 07:27:50	114.189
672	2022-11-16 07:27:51	114.189
673	2022-11-16 07:27:52	114.189
674	2022-11-16 07:27:53	114.189
675	2022-11-16 07:27:54	114.189
676	2022-11-16 07:27:55	114.189
677	2022-11-16 07:27:56	114.189
678	2022-11-16 07:27:57	114.189
679	2022-11-16 07:27:58	114.189
680	2022-11-16 07:27:59	114.189
681	2022-11-16 07:28:00	114.189
682	2022-11-16 07:28:01	114.189
683	2022-11-16 07:28:02	114.189
684	2022-11-16 07:28:03	114.189
685	2022-11-16 07:28:04	114.189
686	2022-11-16 07:28:05	114.189
687	2022-11-16 07:28:06	114.189
688	2022-11-16 07:28:07	114.189
689	2022-11-16 07:28:08	114.189
690	2022-11-16 07:28:09	114.189
691	2022-11-16 07:28:10	114.189
692	2022-11-16 07:28:11	114.189
693	2022-11-16 07:28:12	114.189
694	2022-11-16 07:28:13	114.189
695	2022-11-16 07:28:14	114.189
696	2022-11-16 07:28:15	114.189
697	2022-11-16 07:28:16	114.189
698	2022-11-16 07:28:17	114.189
699	2022-11-16 07:28:18	114.189
700	2022-11-16 07:28:19	114.189
701	2022-11-16 07:28:20	114.189
702	2022-11-16 07:28:21	114.189
703	2022-11-16 07:28:22	114.189
704	2022-11-16 07:28:23	114.189
705	2022-11-16 07:28:24	114.189
706	2022-11-16 07:28:25	114.189
707	2022-11-16 07:28:26	114.189
708	2022-11-16 07:28:27	114.189
709	2022-11-16 07:28:28	114.189
710	2022-11-16 07:28:29	114.189
711	2022-11-16 07:28:30	114.189
712	2022-11-16 07:28:31	114.189
713	2022-11-16 07:28:32	114.189
714	2022-11-16 07:28:33	114.189
715	2022-11-16 07:28:34	114.189
716	2022-11-16 07:28:35	114.189
717	2022-11-16 07:28:36	114.189
718	2022-11-16 07:28:37	114.189
719	2022-11-16 07:28:38	114.189
720	2022-11-16 07:28:39	114.189
721	2022-11-16 07:28:40	114.189
722	2022-11-16 07:28:41	114.189
723	2022-11-16 07:28:42	114.189
724	2022-11-16 07:28:43	114.189
725	2022-11-16 07:28:44	114.189
726	2022-11-16 07:28:45	114.189
727	2022-11-16 07:28:46	114.189
728	2022-11-16 07:28:47	114.189
729	2022-11-16 07:28:48	114.189
730	2022-11-16 07:28:49	114.189
731	2022-11-16 07:28:50	114.189
732	2022-11-16 07:28:51	114.189
733	2022-11-16 07:28:52	114.189
734	2022-11-16 07:28:53	114.189
735	2022-11-16 07:28:54	114.189
736	2022-11-16 07:28:55	114.189
737	2022-11-16 07:28:56	114.189
738	2022-11-16 07:28:57	114.189
739	2022-11-16 07:28:58	114.189
740	2022-11-16 07:28:59	114.189
741	2022-11-16 07:29:00	114.189
742	2022-11-16 07:29:01	114.189
743	2022-11-16 07:29:02	114.189
744	2022-11-16 07:29:03	114.189
745	2022-11-16 07:29:04	114.189
746	2022-11-16 07:29:05	114.189
747	2022-11-16 07:29:06	114.189
748	2022-11-16 07:29:07	114.189
749	2022-11-16 07:29:08	114.189
750	2022-11-16 07:29:09	114.189
751	2022-11-16 07:29:10	114.189
752	2022-11-16 07:29:11	114.189
753	2022-11-16 07:29:12	114.189
754	2022-11-16 07:29:13	114.189
755	2022-11-16 07:29:14	114.189
756	2022-11-16 07:29:15	114.189
757	2022-11-16 07:29:16	114.189
758	2022-11-16 07:29:17	114.189
759	2022-11-16 07:29:18	113.545
760	2022-11-16 07:29:19	113.545
761	2022-11-16 07:29:20	113.545
762	2022-11-16 07:29:21	113.545
763	2022-11-16 07:29:22	113.545
764	2022-11-16 07:29:23	113.545
765	2022-11-16 07:29:24	113.545
766	2022-11-16 07:29:25	113.544
767	2022-11-16 07:29:26	113.544
768	2022-11-16 07:29:27	113.544
769	2022-11-16 07:29:28	113.544
770	2022-11-16 07:29:29	113.543
771	2022-11-16 07:29:30	113.542
772	2022-11-16 07:29:31	113.542
773	2022-11-16 07:29:32	113.542
774	2022-11-16 07:29:33	113.541
775	2022-11-16 07:29:34	113.539
776	2022-11-16 07:29:35	113.538
777	2022-11-16 07:29:36	113.536
778	2022-11-16 07:29:37	113.534
779	2022-11-16 07:29:38	113.533
780	2022-11-16 07:29:39	113.531
781	2022-11-16 07:29:40	113.529
782	2022-11-16 07:29:41	113.527
783	2022-11-16 07:29:42	113.525
784	2022-11-16 07:29:43	113.522
785	2022-11-16 07:29:44	113.519
786	2022-11-16 07:29:45	113.515
787	2022-11-16 07:29:46	113.512
788	2022-11-16 07:29:47	113.508
789	2022-11-16 07:29:48	113.504
790	2022-11-16 07:29:49	113.499
791	2022-11-16 07:29:50	113.493
792	2022-11-16 07:29:51	113.488
793	2022-11-16 07:29:52	113.482
794	2022-11-16 07:29:53	113.475
795	2022-11-16 07:29:54	113.469
796	2022-11-16 07:29:55	113.463
797	2022-11-16 07:29:56	113.456
798	2022-11-16 07:29:57	113.45
799	2022-11-16 07:29:58	113.444
800	2022-11-16 07:29:59	113.438
801	2022-11-16 07:30:00	113.431
802	2022-11-16 07:30:01	113.424
803	2022-11-16 07:30:02	113.418
804	2022-11-16 07:30:03	113.412
805	2022-11-16 07:30:04	113.406
806	2022-11-16 07:30:05	113.4
807	2022-11-16 07:30:06	113.393
808	2022-11-16 07:30:07	113.387
809	2022-11-16 07:30:08	113.381
810	2022-11-16 07:30:09	113.375
811	2022-11-16 07:30:10	113.368
812	2022-11-16 07:30:11	113.362
813	2022-11-16 07:30:12	113.356
814	2022-11-16 07:30:13	113.349
815	2022-11-16 07:30:14	113.343
816	2022-11-16 07:30:15	113.337
817	2022-11-16 07:30:16	113.33
818	2022-11-16 07:30:17	113.324
819	2022-11-16 07:30:18	113.318
820	2022-11-16 07:30:19	113.311
821	2022-11-16 07:30:20	113.305
822	2022-11-16 07:30:21	113.299
823	2022-11-16 07:30:22	113.292
824	2022-11-16 07:30:23	113.285
825	2022-11-16 07:30:24	113.279
826	2022-11-16 07:30:25	113.273
827	2022-11-16 07:30:26	113.267
828	2022-11-16 07:30:27	113.26
829	2022-11-16 07:30:28	113.254
830	2022-11-16 07:30:29	113.248
831	2022-11-16 07:30:30	113.241
832	2022-11-16 07:30:31	113.235
833	2022-11-16 07:30:32	113.228
834	2022-11-16 07:30:33	113.222
835	2022-11-16 07:30:34	113.216
836	2022-11-16 07:30:35	113.209
837	2022-11-16 07:30:36	113.202
838	2022-11-16 07:30:37	113.197
839	2022-11-16 07:30:38	113.19
840	2022-11-16 07:30:39	113.184
841	2022-11-16 07:30:40	113.178
842	2022-11-16 07:30:41	113.171
843	2022-11-16 07:30:42	113.164
844	2022-11-16 07:30:43	113.158
845	2022-11-16 07:30:44	113.152
846	2022-11-16 07:30:45	113.145
847	2022-11-16 07:30:46	113.139
848	2022-11-16 07:30:47	113.132
849	2022-11-16 07:30:48	113.126
850	2022-11-16 07:30:49	113.12
851	2022-11-16 07:30:50	113.113
852	2022-11-16 07:30:51	113.107
853	2022-11-16 07:30:52	113.1
854	2022-11-16 07:30:53	113.094
855	2022-11-16 07:30:54	113.087
856	2022-11-16 07:30:55	113.081
857	2022-11-16 07:30:56	113.076
858	2022-11-16 07:30:57	113.071
859	2022-11-16 07:30:58	113.066
860	2022-11-16 07:30:59	113.065
861	2022-11-16 07:31:00	113.07
862	2022-11-16 07:31:01	113.078
863	2022-11-16 07:31:02	113.085
864	2022-11-16 07:31:03	113.093
865	2022-11-16 07:31:04	113.1
866	2022-11-16 07:31:05	113.108
867	2022-11-16 07:31:06	113.122
868	2022-11-16 07:31:07	113.146
869	2022-11-16 07:31:08	113.179
870	2022-11-16 07:31:09	113.217
871	2022-11-16 07:31:10	113.254
872	2022-11-16 07:31:11	113.293
873	2022-11-16 07:31:12	113.331
874	2022-11-16 07:31:13	113.37
875	2022-11-16 07:31:14	113.409
876	2022-11-16 07:31:15	113.447
877	2022-11-16 07:31:16	113.486
878	2022-11-16 07:31:17	113.525
879	2022-11-16 07:31:18	113.563
880	2022-11-16 07:31:19	113.602
881	2022-11-16 07:31:20	113.642
882	2022-11-16 07:31:21	113.683
883	2022-11-16 07:31:22	113.725
884	2022-11-16 07:31:23	113.769
885	2022-11-16 07:31:24	113.819
886	2022-11-16 07:31:25	113.878
887	2022-11-16 07:31:26	113.942
888	2022-11-16 07:31:27	114.01
889	2022-11-16 07:31:28	114.081
890	2022-11-16 07:31:29	114.157
891	2022-11-16 07:31:30	114.234
892	2022-11-16 07:31:31	114.316
893	2022-11-16 07:31:32	114.403
894	2022-11-16 07:31:33	114.496
895	2022-11-16 07:31:34	114.597
896	2022-11-16 07:31:35	114.704
897	2022-11-16 07:31:36	114.816
898	2022-11-16 07:31:37	114.935
899	2022-11-16 07:31:38	115.058
900	2022-11-16 07:31:39	115.185
901	2022-11-16 07:31:40	115.316
902	2022-11-16 07:31:41	115.452
903	2022-11-16 07:31:42	115.602
904	2022-11-16 07:31:43	115.764
905	2022-11-16 07:31:44	115.939
906	2022-11-16 07:31:45	116.126
907	2022-11-16 07:31:46	116.325
908	2022-11-16 07:31:47	116.534
909	2022-11-16 07:31:48	116.755
910	2022-11-16 07:31:49	116.988
911	2022-11-16 07:31:50	117.227
912	2022-11-16 07:31:51	117.473
913	2022-11-16 07:31:52	117.727
914	2022-11-16 07:31:53	117.988
915	2022-11-16 07:31:54	118.257
916	2022-11-16 07:31:55	118.53
917	2022-11-16 07:31:56	118.808
918	2022-11-16 07:31:57	119.093
919	2022-11-16 07:31:58	119.381
920	2022-11-16 07:31:59	119.674
921	2022-11-16 07:32:00	119.971
922	2022-11-16 07:32:01	120.272
923	2022-11-16 07:32:02	120.575
924	2022-11-16 07:32:03	120.88
925	2022-11-16 07:32:04	121.187
926	2022-11-16 07:32:05	121.495
927	2022-11-16 07:32:06	121.805
928	2022-11-16 07:32:07	122.116
929	2022-11-16 07:32:08	122.429
930	2022-11-16 07:32:09	122.742
931	2022-11-16 07:32:10	123.054
932	2022-11-16 07:32:11	123.365
933	2022-11-16 07:32:12	123.676
934	2022-11-16 07:32:13	123.986
935	2022-11-16 07:32:14	124.294
936	2022-11-16 07:32:15	124.599
937	2022-11-16 07:32:16	124.901
938	2022-11-16 07:32:17	125.201
939	2022-11-16 07:32:18	125.501
940	2022-11-16 07:32:19	125.8
941	2022-11-16 07:32:20	126.097
942	2022-11-16 07:32:21	126.393
943	2022-11-16 07:32:22	126.687
944	2022-11-16 07:32:23	126.981
945	2022-11-16 07:32:24	127.274
946	2022-11-16 07:32:25	127.566
947	2022-11-16 07:32:26	127.857
948	2022-11-16 07:32:27	128.147
949	2022-11-16 07:32:28	128.437
950	2022-11-16 07:32:29	128.726
951	2022-11-16 07:32:30	129.014
952	2022-11-16 07:32:31	129.302
953	2022-11-16 07:32:32	129.59
954	2022-11-16 07:32:33	129.878
955	2022-11-16 07:32:34	130.166
956	2022-11-16 07:32:35	130.455
957	2022-11-16 07:32:36	130.745
958	2022-11-16 07:32:37	131.034
959	2022-11-16 07:32:38	131.323
960	2022-11-16 07:32:39	131.614
961	2022-11-16 07:32:40	131.906
962	2022-11-16 07:32:41	132.199
963	2022-11-16 07:32:42	132.492
964	2022-11-16 07:32:43	132.786
965	2022-11-16 07:32:44	133.081
966	2022-11-16 07:32:45	133.376
967	2022-11-16 07:32:46	133.672
968	2022-11-16 07:32:47	133.97
969	2022-11-16 07:32:48	134.267
970	2022-11-16 07:32:49	134.564
971	2022-11-16 07:32:50	134.864
972	2022-11-16 07:32:51	135.163
973	2022-11-16 07:32:52	135.464
974	2022-11-16 07:32:53	135.768
975	2022-11-16 07:32:54	136.073
976	2022-11-16 07:32:55	136.377
977	2022-11-16 07:32:56	136.682
978	2022-11-16 07:32:57	136.987
979	2022-11-16 07:32:58	137.293
980	2022-11-16 07:32:59	137.599
981	2022-11-16 07:33:00	137.904
982	2022-11-16 07:33:01	138.21
983	2022-11-16 07:33:02	138.518
984	2022-11-16 07:33:03	138.826
985	2022-11-16 07:33:04	139.134
986	2022-11-16 07:33:05	139.442
987	2022-11-16 07:33:06	139.75
988	2022-11-16 07:33:07	140.059
989	2022-11-16 07:33:08	140.369
990	2022-11-16 07:33:09	140.679
991	2022-11-16 07:33:10	140.988
992	2022-11-16 07:33:11	141.299
993	2022-11-16 07:33:12	141.61
994	2022-11-16 07:33:13	141.921
995	2022-11-16 07:33:14	142.233
996	2022-11-16 07:33:15	142.546
997	2022-11-16 07:33:16	142.858
998	2022-11-16 07:33:17	143.171
999	2022-11-16 07:33:18	143.485
1000	2022-11-16 07:33:19	143.798
1001	2022-11-16 07:33:20	144.113
1002	2022-11-16 07:33:21	144.428
1003	2022-11-16 07:33:22	144.745
1004	2022-11-16 07:33:23	145.062
1005	2022-11-16 07:33:24	145.379
1006	2022-11-16 07:33:25	145.696
1007	2022-11-16 07:33:26	146.012
1008	2022-11-16 07:33:27	146.329
1009	2022-11-16 07:33:28	146.645
1010	2022-11-16 07:33:29	146.962
1011	2022-11-16 07:33:30	147.28
1012	2022-11-16 07:33:31	147.597
1013	2022-11-16 07:33:32	147.916
1014	2022-11-16 07:33:33	148.236
1015	2022-11-16 07:33:34	148.556
1016	2022-11-16 07:33:35	148.874
1017	2022-11-16 07:33:36	149.191
1018	2022-11-16 07:33:37	149.51
1019	2022-11-16 07:33:38	149.828
1020	2022-11-16 07:33:39	150.147
1021	2022-11-16 07:33:40	150.467
1022	2022-11-16 07:33:41	150.788
1023	2022-11-16 07:33:42	151.109
1024	2022-11-16 07:33:43	151.43
1025	2022-11-16 07:33:44	151.751
1026	2022-11-16 07:33:45	152.073
1027	2022-11-16 07:33:46	152.395
1028	2022-11-16 07:33:47	152.717
1029	2022-11-16 07:33:48	153.04
1030	2022-11-16 07:33:49	153.363
1031	2022-11-16 07:33:50	153.685
1032	2022-11-16 07:33:51	154.009
1033	2022-11-16 07:33:52	154.332
1034	2022-11-16 07:33:53	154.656
1035	2022-11-16 07:33:54	154.979
1036	2022-11-16 07:33:55	155.301
1037	2022-11-16 07:33:56	155.625
1038	2022-11-16 07:33:57	155.948
1039	2022-11-16 07:33:58	156.271
1040	2022-11-16 07:33:59	156.596
1041	2022-11-16 07:34:00	156.92
1042	2022-11-16 07:34:01	157.246
1043	2022-11-16 07:34:02	157.573
1044	2022-11-16 07:34:03	157.9
1045	2022-11-16 07:34:04	158.227
1046	2022-11-16 07:34:05	158.554
1047	2022-11-16 07:34:06	158.88
1048	2022-11-16 07:34:07	159.206
1049	2022-11-16 07:34:08	159.533
1050	2022-11-16 07:34:09	159.86
1051	2022-11-16 07:34:10	160.186
1052	2022-11-16 07:34:11	160.513
1053	2022-11-16 07:34:12	160.841
1054	2022-11-16 07:34:13	161.168
1055	2022-11-16 07:34:14	161.496
1056	2022-11-16 07:34:15	161.824
1057	2022-11-16 07:34:16	162.151
1058	2022-11-16 07:34:17	162.479
1059	2022-11-16 07:34:18	162.806
1060	2022-11-16 07:34:19	163.133
1061	2022-11-16 07:34:20	163.461
1062	2022-11-16 07:34:21	163.789
1063	2022-11-16 07:34:22	164.117
1064	2022-11-16 07:34:23	164.446
1065	2022-11-16 07:34:24	164.775
1066	2022-11-16 07:34:25	165.103
1067	2022-11-16 07:34:26	165.432
1068	2022-11-16 07:34:27	165.761
1069	2022-11-16 07:34:28	166.09
1070	2022-11-16 07:34:29	166.419
1071	2022-11-16 07:34:30	166.748
1072	2022-11-16 07:34:31	167.077
1073	2022-11-16 07:34:32	167.407
1074	2022-11-16 07:34:33	167.736
1075	2022-11-16 07:34:34	168.065
1076	2022-11-16 07:34:35	168.395
1077	2022-11-16 07:34:36	168.725
1078	2022-11-16 07:34:37	169.056
1079	2022-11-16 07:34:38	169.387
1080	2022-11-16 07:34:39	169.718
1081	2022-11-16 07:34:40	170.051
1082	2022-11-16 07:34:41	170.382
1083	2022-11-16 07:34:42	170.716
1084	2022-11-16 07:34:43	171.049
1085	2022-11-16 07:34:44	171.381
1086	2022-11-16 07:34:45	171.712
1087	2022-11-16 07:34:46	172.043
1088	2022-11-16 07:34:47	172.375
1089	2022-11-16 07:34:48	172.706
1090	2022-11-16 07:34:49	173.037
1091	2022-11-16 07:34:50	173.371
1092	2022-11-16 07:34:51	173.701
1093	2022-11-16 07:34:52	174.033
1094	2022-11-16 07:34:53	174.365
1095	2022-11-16 07:34:54	174.698
1096	2022-11-16 07:34:55	175.03
1097	2022-11-16 07:34:56	175.362
1098	2022-11-16 07:34:57	175.695
1099	2022-11-16 07:34:58	176.027
1100	2022-11-16 07:34:59	176.36
1101	2022-11-16 07:35:00	176.693
1102	2022-11-16 07:35:01	177.026
1103	2022-11-16 07:35:02	177.359
1104	2022-11-16 07:35:03	177.692
1105	2022-11-16 07:35:04	178.025
1106	2022-11-16 07:35:05	178.358
1107	2022-11-16 07:35:06	178.691
1108	2022-11-16 07:35:07	179.025
1109	2022-11-16 07:35:08	179.358
1110	2022-11-16 07:35:09	179.691
1111	2022-11-16 07:35:10	180.025
1112	2022-11-16 07:35:11	180.358
1113	2022-11-16 07:35:12	180.692
1114	2022-11-16 07:35:13	181.025
1115	2022-11-16 07:35:14	181.359
1116	2022-11-16 07:35:15	181.693
1117	2022-11-16 07:35:16	182.027
1118	2022-11-16 07:35:17	182.361
1119	2022-11-16 07:35:18	182.694
1120	2022-11-16 07:35:19	183.029
1121	2022-11-16 07:35:20	183.362
1122	2022-11-16 07:35:21	183.697
1123	2022-11-16 07:35:22	184.031
1124	2022-11-16 07:35:23	184.365
1125	2022-11-16 07:35:24	184.699
1126	2022-11-16 07:35:25	185.033
1127	2022-11-16 07:35:26	185.367
1128	2022-11-16 07:35:27	185.701
1129	2022-11-16 07:35:28	186.036
1130	2022-11-16 07:35:29	186.371
1131	2022-11-16 07:35:30	186.705
1132	2022-11-16 07:35:31	187.04
1133	2022-11-16 07:35:32	187.373
1134	2022-11-16 07:35:33	187.708
1135	2022-11-16 07:35:34	188.042
1136	2022-11-16 07:35:35	188.377
1137	2022-11-16 07:35:36	188.712
1138	2022-11-16 07:35:37	189.046
1139	2022-11-16 07:35:38	189.38
1140	2022-11-16 07:35:39	189.714
1141	2022-11-16 07:35:40	190.049
1142	2022-11-16 07:35:41	190.383
1143	2022-11-16 07:35:42	190.718
1144	2022-11-16 07:35:43	191.052
1145	2022-11-16 07:35:44	191.387
1146	2022-11-16 07:35:45	191.721
1147	2022-11-16 07:35:46	192.056
1148	2022-11-16 07:35:47	192.39
1149	2022-11-16 07:35:48	192.725
1150	2022-11-16 07:35:49	193.056
1151	2022-11-16 07:35:50	193.384
1152	2022-11-16 07:35:51	193.708
1153	2022-11-16 07:35:52	194.026
1154	2022-11-16 07:35:53	194.339
1155	2022-11-16 07:35:54	194.648
1156	2022-11-16 07:35:55	194.943
1157	2022-11-16 07:35:56	195.231
1158	2022-11-16 07:35:57	195.505
1159	2022-11-16 07:35:58	195.756
1160	2022-11-16 07:35:59	195.987
1161	2022-11-16 07:36:00	196.204
1162	2022-11-16 07:36:01	196.403
1163	2022-11-16 07:36:02	196.587
1164	2022-11-16 07:36:03	196.761
1165	2022-11-16 07:36:04	196.922
1166	2022-11-16 07:36:05	197.073
1167	2022-11-16 07:36:06	197.211
1168	2022-11-16 07:36:07	197.339
1169	2022-11-16 07:36:08	197.457
1170	2022-11-16 07:36:09	197.565
1171	2022-11-16 07:36:10	197.666
1172	2022-11-16 07:36:11	197.759
1173	2022-11-16 07:36:12	197.847
1174	2022-11-16 07:36:13	197.929
1175	2022-11-16 07:36:14	198.003
1176	2022-11-16 07:36:15	198.069
1177	2022-11-16 07:36:16	198.128
1178	2022-11-16 07:36:17	198.18
1179	2022-11-16 07:36:18	198.223
1180	2022-11-16 07:36:19	198.262
1181	2022-11-16 07:36:20	198.3
1182	2022-11-16 07:36:21	198.331
1183	2022-11-16 07:36:22	198.352
1184	2022-11-16 07:36:23	198.369
1185	2022-11-16 07:36:24	198.381
1186	2022-11-16 07:36:25	198.389
1187	2022-11-16 07:36:26	198.389
1188	2022-11-16 07:36:27	198.387
1189	2022-11-16 07:36:28	198.385
1190	2022-11-16 07:36:29	198.381
1191	2022-11-16 07:36:30	198.377
1192	2022-11-16 07:36:31	198.373
1193	2022-11-16 07:36:32	198.37
1194	2022-11-16 07:36:33	198.367
1195	2022-11-16 07:36:34	198.364
1196	2022-11-16 07:36:35	198.362
1197	2022-11-16 07:36:36	198.36
1198	2022-11-16 07:36:37	198.358
1199	2022-11-16 07:36:38	198.356
1200	2022-11-16 07:36:39	198.354
1201	2022-11-16 07:36:40	198.352
1202	2022-11-16 07:36:41	198.35
1203	2022-11-16 07:36:42	198.349
1204	2022-11-16 07:36:43	198.347
1205	2022-11-16 07:36:44	198.345
1206	2022-11-16 07:36:45	198.344
1207	2022-11-16 07:36:46	198.343
1208	2022-11-16 07:36:47	198.342
1209	2022-11-16 07:36:48	198.341
1210	2022-11-16 07:36:49	198.34
1211	2022-11-16 07:36:50	198.338
1212	2022-11-16 07:36:51	198.336
1213	2022-11-16 07:36:52	198.335
1214	2022-11-16 07:36:53	198.333
1215	2022-11-16 07:36:54	198.331
1216	2022-11-16 07:36:55	198.329
1217	2022-11-16 07:36:56	198.328
1218	2022-11-16 07:36:57	198.325
1219	2022-11-16 07:36:58	198.322
1220	2022-11-16 07:36:59	198.319
1221	2022-11-16 07:37:00	198.316
1222	2022-11-16 07:37:01	198.314
1223	2022-11-16 07:37:02	198.311
1224	2022-11-16 07:37:03	198.308
1225	2022-11-16 07:37:04	198.305
1226	2022-11-16 07:37:05	198.303
1227	2022-11-16 07:37:06	198.3
1228	2022-11-16 07:37:07	198.297
1229	2022-11-16 07:37:08	198.294
1230	2022-11-16 07:37:09	198.292
1231	2022-11-16 07:37:10	198.29
1232	2022-11-16 07:37:11	198.287
1233	2022-11-16 07:37:12	198.285
1234	2022-11-16 07:37:13	198.283
1235	2022-11-16 07:37:14	198.281
1236	2022-11-16 07:37:15	198.278
1237	2022-11-16 07:37:16	198.277
1238	2022-11-16 07:37:17	198.275
1239	2022-11-16 07:37:18	198.274
1240	2022-11-16 07:37:19	198.272
1241	2022-11-16 07:37:20	198.27
1242	2022-11-16 07:37:21	198.268
1243	2022-11-16 07:37:22	198.268
1244	2022-11-16 07:37:23	198.266
1245	2022-11-16 07:37:24	198.264
1246	2022-11-16 07:37:25	198.263
1247	2022-11-16 07:37:26	198.262
1248	2022-11-16 07:37:27	198.261
1249	2022-11-16 07:37:28	198.259
1250	2022-11-16 07:37:29	198.259
1251	2022-11-16 07:37:30	198.258
1252	2022-11-16 07:37:31	198.257
1253	2022-11-16 07:37:32	198.256
1254	2022-11-16 07:37:33	198.254
1255	2022-11-16 07:37:34	198.254
1256	2022-11-16 07:37:35	198.253
1257	2022-11-16 07:37:36	198.252
1258	2022-11-16 07:37:37	198.251
1259	2022-11-16 07:37:38	198.251
1260	2022-11-16 07:37:39	198.25
1261	2022-11-16 07:37:40	198.248
1262	2022-11-16 07:37:41	198.246
1263	2022-11-16 07:37:42	198.244
1264	2022-11-16 07:37:43	198.242
1265	2022-11-16 07:37:44	198.24
1266	2022-11-16 07:37:45	198.239
1267	2022-11-16 07:37:46	198.236
1268	2022-11-16 07:37:47	198.234
1269	2022-11-16 07:37:48	198.233
1270	2022-11-16 07:37:49	198.23
1271	2022-11-16 07:37:50	198.228
1272	2022-11-16 07:37:51	198.226
1273	2022-11-16 07:37:52	198.224
1274	2022-11-16 07:37:53	198.222
1275	2022-11-16 07:37:54	198.22
1276	2022-11-16 07:37:55	198.217
1277	2022-11-16 07:37:56	198.214
1278	2022-11-16 07:37:57	198.21
1279	2022-11-16 07:37:58	198.206
1280	2022-11-16 07:37:59	198.203
1281	2022-11-16 07:38:00	198.199
1282	2022-11-16 07:38:01	198.196
1283	2022-11-16 07:38:02	198.192
1284	2022-11-16 07:38:03	198.188
1285	2022-11-16 07:38:04	198.184
1286	2022-11-16 07:38:05	198.18
1287	2022-11-16 07:38:06	198.176
1288	2022-11-16 07:38:07	198.172
1289	2022-11-16 07:38:08	198.168
1290	2022-11-16 07:38:09	198.164
1291	2022-11-16 07:38:10	198.16
1292	2022-11-16 07:38:11	198.156
1293	2022-11-16 07:38:12	198.152
1294	2022-11-16 07:38:13	198.148
1295	2022-11-16 07:38:14	198.144
1296	2022-11-16 07:38:15	198.14
1297	2022-11-16 07:38:16	198.136
1298	2022-11-16 07:38:17	198.132
1299	2022-11-16 07:38:18	198.129
1300	2022-11-16 07:38:19	198.125
1301	2022-11-16 07:38:20	198.12
1302	2022-11-16 07:38:21	198.115
1303	2022-11-16 07:38:22	198.111
1304	2022-11-16 07:38:23	198.108
1305	2022-11-16 07:38:24	198.103
1306	2022-11-16 07:38:25	198.1
1307	2022-11-16 07:38:26	198.096
1308	2022-11-16 07:38:27	198.093
1309	2022-11-16 07:38:28	198.09
1310	2022-11-16 07:38:29	198.086
1311	2022-11-16 07:38:30	198.083
1312	2022-11-16 07:38:31	198.081
1313	2022-11-16 07:38:32	198.078
1314	2022-11-16 07:38:33	198.075
1315	2022-11-16 07:38:34	198.073
1316	2022-11-16 07:38:35	198.07
1317	2022-11-16 07:38:36	198.068
1318	2022-11-16 07:38:37	198.066
1319	2022-11-16 07:38:38	198.063
1320	2022-11-16 07:38:39	198.062
1321	2022-11-16 07:38:40	198.06
1322	2022-11-16 07:38:41	198.058
1323	2022-11-16 07:38:42	198.056
1324	2022-11-16 07:38:43	198.055
1325	2022-11-16 07:38:44	198.054
1326	2022-11-16 07:38:45	198.052
1327	2022-11-16 07:38:46	198.051
1328	2022-11-16 07:38:47	198.051
1329	2022-11-16 07:38:48	198.05
1330	2022-11-16 07:38:49	198.049
1331	2022-11-16 07:38:50	198.048
1332	2022-11-16 07:38:51	198.048
1333	2022-11-16 07:38:52	198.047
1334	2022-11-16 07:38:53	198.047
1335	2022-11-16 07:38:54	198.047
1336	2022-11-16 07:38:55	198.047
1337	2022-11-16 07:38:56	198.048
1338	2022-11-16 07:38:57	198.048
1339	2022-11-16 07:38:58	198.049
1340	2022-11-16 07:38:59	198.05
1341	2022-11-16 07:39:00	198.05
1342	2022-11-16 07:39:01	198.052
1343	2022-11-16 07:39:02	198.053
1344	2022-11-16 07:39:03	198.056
1345	2022-11-16 07:39:04	198.057
1346	2022-11-16 07:39:05	198.057
1347	2022-11-16 07:39:06	198.057
1348	2022-11-16 07:39:07	198.058
1349	2022-11-16 07:39:08	198.058
1350	2022-11-16 07:39:09	198.059
1351	2022-11-16 07:39:10	198.06
1352	2022-11-16 07:39:11	198.061
1353	2022-11-16 07:39:12	198.062
1354	2022-11-16 07:39:13	198.063
1355	2022-11-16 07:39:14	198.064
1356	2022-11-16 07:39:15	198.066
1357	2022-11-16 07:39:16	198.067
1358	2022-11-16 07:39:17	198.069
1359	2022-11-16 07:39:18	198.07
1360	2022-11-16 07:39:19	198.072
1361	2022-11-16 07:39:20	198.073
1362	2022-11-16 07:39:21	198.076
1363	2022-11-16 07:39:22	198.077
1364	2022-11-16 07:39:23	198.079
1365	2022-11-16 07:39:24	198.081
1366	2022-11-16 07:39:25	198.083
1367	2022-11-16 07:39:26	198.085
1368	2022-11-16 07:39:27	198.088
1369	2022-11-16 07:39:28	198.091
1370	2022-11-16 07:39:29	198.092
1371	2022-11-16 07:39:30	198.092
1372	2022-11-16 07:39:31	198.092
1373	2022-11-16 07:39:32	198.093
1374	2022-11-16 07:39:33	198.091
1375	2022-11-16 07:39:34	198.089
1376	2022-11-16 07:39:35	198.087
1377	2022-11-16 07:39:36	198.086
1378	2022-11-16 07:39:37	198.084
1379	2022-11-16 07:39:38	198.083
1380	2022-11-16 07:39:39	198.082
1381	2022-11-16 07:39:40	198.081
1382	2022-11-16 07:39:41	198.08
1383	2022-11-16 07:39:42	198.079
1384	2022-11-16 07:39:43	198.078
1385	2022-11-16 07:39:44	198.077
1386	2022-11-16 07:39:45	198.075
1387	2022-11-16 07:39:46	198.074
1388	2022-11-16 07:39:47	198.074
1389	2022-11-16 07:39:48	198.074
1390	2022-11-16 07:39:49	198.072
1391	2022-11-16 07:39:50	198.07
1392	2022-11-16 07:39:51	198.069
1393	2022-11-16 07:39:52	198.068
1394	2022-11-16 07:39:53	198.067
1395	2022-11-16 07:39:54	198.065
1396	2022-11-16 07:39:55	198.064
1397	2022-11-16 07:39:56	198.063
1398	2022-11-16 07:39:57	198.062
1399	2022-11-16 07:39:58	198.06
1400	2022-11-16 07:39:59	198.059
1401	2022-11-16 07:40:00	198.059
1402	2022-11-16 07:40:01	198.058
1403	2022-11-16 07:40:02	198.057
1404	2022-11-16 07:40:03	198.056
1405	2022-11-16 07:40:04	198.055
1406	2022-11-16 07:40:05	198.054
1407	2022-11-16 07:40:06	198.054
1408	2022-11-16 07:40:07	198.054
1409	2022-11-16 07:40:08	198.054
1410	2022-11-16 07:40:09	198.055
1411	2022-11-16 07:40:10	198.055
1412	2022-11-16 07:40:11	198.05
1413	2022-11-16 07:40:12	198.041
1414	2022-11-16 07:40:13	198.025
1415	2022-11-16 07:40:14	198.004
1416	2022-11-16 07:40:15	197.977
1417	2022-11-16 07:40:16	197.944
1418	2022-11-16 07:40:17	197.905
1419	2022-11-16 07:40:18	197.858
1420	2022-11-16 07:40:19	197.805
1421	2022-11-16 07:40:20	197.745
1422	2022-11-16 07:40:21	197.682
1423	2022-11-16 07:40:22	197.615
1424	2022-11-16 07:40:23	197.546
1425	2022-11-16 07:40:24	197.472
1426	2022-11-16 07:40:25	197.394
1427	2022-11-16 07:40:26	197.312
1428	2022-11-16 07:40:27	197.226
1429	2022-11-16 07:40:28	197.135
1430	2022-11-16 07:40:29	197.04
1431	2022-11-16 07:40:30	196.94
1432	2022-11-16 07:40:31	196.837
1433	2022-11-16 07:40:32	196.731
1434	2022-11-16 07:40:33	196.629
1435	2022-11-16 07:40:34	196.533
1436	2022-11-16 07:40:35	196.444
1437	2022-11-16 07:40:36	196.361
1438	2022-11-16 07:40:37	196.284
1439	2022-11-16 07:40:38	196.217
1440	2022-11-16 07:40:39	196.164
1441	2022-11-16 07:40:40	196.124
1442	2022-11-16 07:40:41	196.094
1443	2022-11-16 07:40:42	196.069
1444	2022-11-16 07:40:43	196.055
1445	2022-11-16 07:40:44	196.05
1446	2022-11-16 07:40:45	196.041
1447	2022-11-16 07:40:46	196.033
1448	2022-11-16 07:40:47	196.031
1449	2022-11-16 07:40:48	196.034
1450	2022-11-16 07:40:49	196.034
1451	2022-11-16 07:40:50	196.031
1452	2022-11-16 07:40:51	196.035
1453	2022-11-16 07:40:52	196.041
1454	2022-11-16 07:40:53	196.044
1455	2022-11-16 07:40:54	196.04
1456	2022-11-16 07:40:55	196.032
1457	2022-11-16 07:40:56	196.026
1458	2022-11-16 07:40:57	196.022
1459	2022-11-16 07:40:58	196.019
1460	2022-11-16 07:40:59	196.018
1461	2022-11-16 07:41:00	196.01
1462	2022-11-16 07:41:01	196.085
1463	2022-11-16 07:41:02	196.359
1464	2022-11-16 07:41:03	196.751
1465	2022-11-16 07:41:04	197.081
1466	2022-11-16 07:41:05	197.365
1467	2022-11-16 07:41:06	197.663
1468	2022-11-16 07:41:07	197.966
1469	2022-11-16 07:41:08	198.25
1470	2022-11-16 07:41:09	198.51
1471	2022-11-16 07:41:10	198.65
1472	2022-11-16 07:41:11	198.759
1473	2022-11-16 07:41:12	198.858
1474	2022-11-16 07:41:13	198.882
1475	2022-11-16 07:41:14	198.854
1476	2022-11-16 07:41:15	198.822
1477	2022-11-16 07:41:16	198.742
1478	2022-11-16 07:41:17	198.662
1479	2022-11-16 07:41:18	198.646
1480	2022-11-16 07:41:19	198.626
1481	2022-11-16 07:41:20	198.619
1482	2022-11-16 07:41:21	198.668
1483	2022-11-16 07:41:22	198.685
1484	2022-11-16 07:41:23	198.664
1485	2022-11-16 07:41:24	198.645
1486	2022-11-16 07:41:25	198.628
1487	2022-11-16 07:41:26	198.613
1488	2022-11-16 07:41:27	198.601
1489	2022-11-16 07:41:28	198.59
1490	2022-11-16 07:41:29	198.583
1491	2022-11-16 07:41:30	198.576
1492	2022-11-16 07:41:31	198.573
1493	2022-11-16 07:41:32	198.569
1494	2022-11-16 07:41:33	198.567
1495	2022-11-16 07:41:34	198.564
1496	2022-11-16 07:41:35	198.563
1497	2022-11-16 07:41:36	198.563
1498	2022-11-16 07:41:37	198.562
1499	2022-11-16 07:41:38	198.563
1500	2022-11-16 07:41:39	198.563

## Sheet: Fig 3a Yaw Angle
#Orion yaw angle
#Tab delimited data file
#Bin Time Deg
0	2022-11-16 07:16:39	36.384
1	2022-11-16 07:16:40	92.374
2	2022-11-16 07:16:41	92.395
3	2022-11-16 07:16:42	92.41
4	2022-11-16 07:16:43	92.425
5	2022-11-16 07:16:44	92.436
6	2022-11-16 07:16:45	92.446
7	2022-11-16 07:16:46	92.455
8	2022-11-16 07:16:47	92.462
9	2022-11-16 07:16:48	92.47
10	2022-11-16 07:16:49	92.48
11	2022-11-16 07:16:50	92.489
12	2022-11-16 07:16:51	92.497
13	2022-11-16 07:16:52	92.506
14	2022-11-16 07:16:53	92.515
15	2022-11-16 07:16:54	92.524
16	2022-11-16 07:16:55	92.533
17	2022-11-16 07:16:56	92.544
18	2022-11-16 07:16:57	92.552
19	2022-11-16 07:16:58	92.56
20	2022-11-16 07:16:59	92.57
21	2022-11-16 07:17:00	92.579
22	2022-11-16 07:17:01	92.588
23	2022-11-16 07:17:02	92.596
24	2022-11-16 07:17:03	92.605
25	2022-11-16 07:17:04	92.613
26	2022-11-16 07:17:05	92.621
27	2022-11-16 07:17:06	92.631
28	2022-11-16 07:17:07	92.639
29	2022-11-16 07:17:08	92.649
30	2022-11-16 07:17:09	92.656
31	2022-11-16 07:17:10	92.664
32	2022-11-16 07:17:11	92.672
33	2022-11-16 07:17:12	92.681
34	2022-11-16 07:17:13	92.687
35	2022-11-16 07:17:14	92.695
36	2022-11-16 07:17:15	92.703
37	2022-11-16 07:17:16	92.711
38	2022-11-16 07:17:17	92.72
39	2022-11-16 07:17:18	92.728
40	2022-11-16 07:17:19	92.738
41	2022-11-16 07:17:20	92.748
42	2022-11-16 07:17:21	92.76
43	2022-11-16 07:17:22	92.77
44	2022-11-16 07:17:23	92.782
45	2022-11-16 07:17:24	92.791
46	2022-11-16 07:17:25	92.805
47	2022-11-16 07:17:26	92.816
48	2022-11-16 07:17:27	92.829
49	2022-11-16 07:17:28	92.84
50	2022-11-16 07:17:29	92.852
51	2022-11-16 07:17:30	92.866
52	2022-11-16 07:17:31	92.879
53	2022-11-16 07:17:32	92.893
54	2022-11-16 07:17:33	92.905
55	2022-11-16 07:17:34	92.92
56	2022-11-16 07:17:35	92.934
57	2022-11-16 07:17:36	92.946
58	2022-11-16 07:17:37	92.957
59	2022-11-16 07:17:38	92.966
60	2022-11-16 07:17:39	92.97
61	2022-11-16 07:17:40	92.973
62	2022-11-16 07:17:41	92.976
63	2022-11-16 07:17:42	92.975
64	2022-11-16 07:17:43	92.972
65	2022-11-16 07:17:44	92.97
66	2022-11-16 07:17:45	92.962
67	2022-11-16 07:17:46	92.953
68	2022-11-16 07:17:47	92.944
69	2022-11-16 07:17:48	92.935
70	2022-11-16 07:17:49	92.926
71	2022-11-16 07:17:50	92.918
72	2022-11-16 07:17:51	92.902
73	2022-11-16 07:17:52	92.902
74	2022-11-16 07:17:53	92.874
75	2022-11-16 07:17:54	92.858
76	2022-11-16 07:17:55	92.844
77	2022-11-16 07:17:56	92.83
78	2022-11-16 07:17:57	92.815
79	2022-11-16 07:17:58	92.799
80	2022-11-16 07:17:59	92.781
81	2022-11-16 07:18:00	92.764
82	2022-11-16 07:18:01	92.746
83	2022-11-16 07:18:02	92.722
84	2022-11-16 07:18:03	92.697
85	2022-11-16 07:18:04	92.672
86	2022-11-16 07:18:05	92.649
87	2022-11-16 07:18:06	92.625
88	2022-11-16 07:18:07	92.601
89	2022-11-16 07:18:08	92.569
90	2022-11-16 07:18:09	92.531
91	2022-11-16 07:18:10	92.486
92	2022-11-16 07:18:11	92.431
93	2022-11-16 07:18:12	92.367
94	2022-11-16 07:18:13	92.297
95	2022-11-16 07:18:14	92.218
96	2022-11-16 07:18:15	92.131
97	2022-11-16 07:18:16	92.038
98	2022-11-16 07:18:17	91.934
99	2022-11-16 07:18:18	91.822
100	2022-11-16 07:18:19	91.702
101	2022-11-16 07:18:20	91.574
102	2022-11-16 07:18:21	91.435
103	2022-11-16 07:18:22	91.29
104	2022-11-16 07:18:23	91.142
105	2022-11-16 07:18:24	90.999
106	2022-11-16 07:18:25	90.859
107	2022-11-16 07:18:26	90.719
108	2022-11-16 07:18:27	90.579
109	2022-11-16 07:18:28	90.443
110	2022-11-16 07:18:29	90.305
111	2022-11-16 07:18:30	90.168
112	2022-11-16 07:18:31	90.029
113	2022-11-16 07:18:32	89.889
114	2022-11-16 07:18:33	89.748
115	2022-11-16 07:18:34	89.607
116	2022-11-16 07:18:35	89.467
117	2022-11-16 07:18:36	89.324
118	2022-11-16 07:18:37	89.18
119	2022-11-16 07:18:38	89.035
120	2022-11-16 07:18:39	88.892
121	2022-11-16 07:18:40	88.746
122	2022-11-16 07:18:41	88.601
123	2022-11-16 07:18:42	88.455
124	2022-11-16 07:18:43	88.308
125	2022-11-16 07:18:44	88.16
126	2022-11-16 07:18:45	88.011
127	2022-11-16 07:18:46	87.862
128	2022-11-16 07:18:47	87.714
129	2022-11-16 07:18:48	87.563
130	2022-11-16 07:18:49	87.413
131	2022-11-16 07:18:50	87.265
132	2022-11-16 07:18:51	87.122
133	2022-11-16 07:18:52	86.984
134	2022-11-16 07:18:53	86.85
135	2022-11-16 07:18:54	86.721
136	2022-11-16 07:18:55	86.592
137	2022-11-16 07:18:56	86.47
138	2022-11-16 07:18:57	86.349
139	2022-11-16 07:18:58	86.23
140	2022-11-16 07:18:59	86.112
141	2022-11-16 07:19:00	85.998
142	2022-11-16 07:19:01	85.895
143	2022-11-16 07:19:02	85.806
144	2022-11-16 07:19:03	85.73
145	2022-11-16 07:19:04	85.667
146	2022-11-16 07:19:05	85.615
147	2022-11-16 07:19:06	85.562
148	2022-11-16 07:19:07	85.508
149	2022-11-16 07:19:08	85.454
150	2022-11-16 07:19:09	85.41
151	2022-11-16 07:19:10	85.368
152	2022-11-16 07:19:11	85.326
153	2022-11-16 07:19:12	85.286
154	2022-11-16 07:19:13	85.249
155	2022-11-16 07:19:14	85.217
156	2022-11-16 07:19:15	85.192
157	2022-11-16 07:19:16	85.167
158	2022-11-16 07:19:17	85.144
159	2022-11-16 07:19:18	85.12
160	2022-11-16 07:19:19	85.098
161	2022-11-16 07:19:20	85.076
162	2022-11-16 07:19:21	85.053
163	2022-11-16 07:19:22	85.03
164	2022-11-16 07:19:23	85.009
165	2022-11-16 07:19:24	84.989
166	2022-11-16 07:19:25	84.973
167	2022-11-16 07:19:26	84.955
168	2022-11-16 07:19:27	84.935
169	2022-11-16 07:19:28	84.918
170	2022-11-16 07:19:29	84.9
171	2022-11-16 07:19:30	84.883
172	2022-11-16 07:19:31	84.865
173	2022-11-16 07:19:32	84.849
174	2022-11-16 07:19:33	84.835
175	2022-11-16 07:19:34	84.819
176	2022-11-16 07:19:35	84.803
177	2022-11-16 07:19:36	84.787
178	2022-11-16 07:19:37	84.773
179	2022-11-16 07:19:38	84.757
180	2022-11-16 07:19:39	84.746
181	2022-11-16 07:19:40	84.735
182	2022-11-16 07:19:41	84.726
183	2022-11-16 07:19:42	84.717
184	2022-11-16 07:19:43	84.711
185	2022-11-16 07:19:44	84.705
186	2022-11-16 07:19:45	84.7
187	2022-11-16 07:19:46	84.693
188	2022-11-16 07:19:47	84.691
189	2022-11-16 07:19:48	84.687
190	2022-11-16 07:19:49	84.69
191	2022-11-16 07:19:50	84.692
192	2022-11-16 07:19:51	84.693
193	2022-11-16 07:19:52	84.697
194	2022-11-16 07:19:53	84.704
195	2022-11-16 07:19:54	84.713
196	2022-11-16 07:19:55	84.722
197	2022-11-16 07:19:56	84.734
198	2022-11-16 07:19:57	84.748
199	2022-11-16 07:19:58	84.764
200	2022-11-16 07:19:59	84.778
201	2022-11-16 07:20:00	84.793
202	2022-11-16 07:20:01	84.81
203	2022-11-16 07:20:02	84.832
204	2022-11-16 07:20:03	84.851
205	2022-11-16 07:20:04	84.872
206	2022-11-16 07:20:05	84.893
207	2022-11-16 07:20:06	84.918
208	2022-11-16 07:20:07	84.942
209	2022-11-16 07:20:08	84.967
210	2022-11-16 07:20:09	84.994
211	2022-11-16 07:20:10	85.024
212	2022-11-16 07:20:11	85.057
213	2022-11-16 07:20:12	85.09
214	2022-11-16 07:20:13	85.125
215	2022-11-16 07:20:14	85.162
216	2022-11-16 07:20:15	85.198
217	2022-11-16 07:20:16	85.235
218	2022-11-16 07:20:17	85.273
219	2022-11-16 07:20:18	85.313
220	2022-11-16 07:20:19	85.351
221	2022-11-16 07:20:20	85.389
222	2022-11-16 07:20:21	85.427
223	2022-11-16 07:20:22	85.465
224	2022-11-16 07:20:23	85.503
225	2022-11-16 07:20:24	85.542
226	2022-11-16 07:20:25	85.581
227	2022-11-16 07:20:26	85.618
228	2022-11-16 07:20:27	85.654
229	2022-11-16 07:20:28	85.693
230	2022-11-16 07:20:29	85.73
231	2022-11-16 07:20:30	85.769
232	2022-11-16 07:20:31	85.805
233	2022-11-16 07:20:32	85.843
234	2022-11-16 07:20:33	85.879
235	2022-11-16 07:20:34	85.917
236	2022-11-16 07:20:35	85.953
237	2022-11-16 07:20:36	85.992
238	2022-11-16 07:20:37	86.028
239	2022-11-16 07:20:38	86.064
240	2022-11-16 07:20:39	86.101
241	2022-11-16 07:20:40	86.138
242	2022-11-16 07:20:41	86.177
243	2022-11-16 07:20:42	86.213
244	2022-11-16 07:20:43	86.25
245	2022-11-16 07:20:44	86.288
246	2022-11-16 07:20:45	86.323
247	2022-11-16 07:20:46	86.361
248	2022-11-16 07:20:47	86.397
249	2022-11-16 07:20:48	86.434
250	2022-11-16 07:20:49	86.471
251	2022-11-16 07:20:50	86.507
252	2022-11-16 07:20:51	86.543
253	2022-11-16 07:20:52	86.58
254	2022-11-16 07:20:53	86.616
255	2022-11-16 07:20:54	86.652
256	2022-11-16 07:20:55	86.687
257	2022-11-16 07:20:56	86.724
258	2022-11-16 07:20:57	86.758
259	2022-11-16 07:20:58	86.797
260	2022-11-16 07:20:59	86.833
261	2022-11-16 07:21:00	86.87
262	2022-11-16 07:21:01	86.909
263	2022-11-16 07:21:02	86.947
264	2022-11-16 07:21:03	86.947
265	2022-11-16 07:21:04	86.947
266	2022-11-16 07:21:05	86.947
267	2022-11-16 07:21:06	86.947
268	2022-11-16 07:21:07	86.947
269	2022-11-16 07:21:08	86.947
270	2022-11-16 07:21:09	86.947
271	2022-11-16 07:21:10	86.947
272	2022-11-16 07:21:11	86.947
273	2022-11-16 07:21:12	86.947
274	2022-11-16 07:21:13	86.947
275	2022-11-16 07:21:14	86.947
276	2022-11-16 07:21:15	86.947
277	2022-11-16 07:21:16	86.947
278	2022-11-16 07:21:17	86.947
279	2022-11-16 07:21:18	86.947
280	2022-11-16 07:21:19	86.947
281	2022-11-16 07:21:20	86.947
282	2022-11-16 07:21:21	86.947
283	2022-11-16 07:21:22	86.947
284	2022-11-16 07:21:23	86.947
285	2022-11-16 07:21:24	86.947
286	2022-11-16 07:21:25	86.947
287	2022-11-16 07:21:26	86.947
288	2022-11-16 07:21:27	86.947
289	2022-11-16 07:21:28	86.947
290	2022-11-16 07:21:29	86.947
291	2022-11-16 07:21:30	86.947
292	2022-11-16 07:21:31	86.947
293	2022-11-16 07:21:32	86.947
294	2022-11-16 07:21:33	86.947
295	2022-11-16 07:21:34	86.947
296	2022-11-16 07:21:35	86.947
297	2022-11-16 07:21:36	86.947
298	2022-11-16 07:21:37	86.947
299	2022-11-16 07:21:38	86.947
300	2022-11-16 07:21:39	86.947
301	2022-11-16 07:21:40	86.947
302	2022-11-16 07:21:41	86.947
303	2022-11-16 07:21:42	86.947
304	2022-11-16 07:21:43	86.947
305	2022-11-16 07:21:44	86.947
306	2022-11-16 07:21:45	86.947
307	2022-11-16 07:21:46	86.947
308	2022-11-16 07:21:47	86.947
309	2022-11-16 07:21:48	86.947
310	2022-11-16 07:21:49	86.947
311	2022-11-16 07:21:50	86.947
312	2022-11-16 07:21:51	86.947
313	2022-11-16 07:21:52	86.947
314	2022-11-16 07:21:53	86.947
315	2022-11-16 07:21:54	86.947
316	2022-11-16 07:21:55	86.947
317	2022-11-16 07:21:56	86.947
318	2022-11-16 07:21:57	86.947
319	2022-11-16 07:21:58	86.947
320	2022-11-16 07:21:59	86.947
321	2022-11-16 07:22:00	86.947
322	2022-11-16 07:22:01	86.947
323	2022-11-16 07:22:02	86.947
324	2022-11-16 07:22:03	86.947
325	2022-11-16 07:22:04	86.947
326	2022-11-16 07:22:05	86.947
327	2022-11-16 07:22:06	86.947
328	2022-11-16 07:22:07	86.947
329	2022-11-16 07:22:08	86.947
330	2022-11-16 07:22:09	86.947
331	2022-11-16 07:22:10	86.947
332	2022-11-16 07:22:11	86.947
333	2022-11-16 07:22:12	86.947
334	2022-11-16 07:22:13	86.947
335	2022-11-16 07:22:14	86.947
336	2022-11-16 07:22:15	86.947
337	2022-11-16 07:22:16	86.947
338	2022-11-16 07:22:17	86.947
339	2022-11-16 07:22:18	86.947
340	2022-11-16 07:22:19	86.947
341	2022-11-16 07:22:20	86.947
342	2022-11-16 07:22:21	86.947
343	2022-11-16 07:22:22	86.947
344	2022-11-16 07:22:23	86.947
345	2022-11-16 07:22:24	86.947
346	2022-11-16 07:22:25	86.947
347	2022-11-16 07:22:26	86.947
348	2022-11-16 07:22:27	86.947
349	2022-11-16 07:22:28	86.947
350	2022-11-16 07:22:29	86.947
351	2022-11-16 07:22:30	86.947
352	2022-11-16 07:22:31	86.947
353	2022-11-16 07:22:32	86.947
354	2022-11-16 07:22:33	86.947
355	2022-11-16 07:22:34	86.947
356	2022-11-16 07:22:35	86.947
357	2022-11-16 07:22:36	86.947
358	2022-11-16 07:22:37	86.947
359	2022-11-16 07:22:38	86.947
360	2022-11-16 07:22:39	86.947
361	2022-11-16 07:22:40	86.947
362	2022-11-16 07:22:41	86.947
363	2022-11-16 07:22:42	86.947
364	2022-11-16 07:22:43	86.947
365	2022-11-16 07:22:44	86.947
366	2022-11-16 07:22:45	86.947
367	2022-11-16 07:22:46	86.947
368	2022-11-16 07:22:47	86.947
369	2022-11-16 07:22:48	86.947
370	2022-11-16 07:22:49	86.947
371	2022-11-16 07:22:50	86.947
372	2022-11-16 07:22:51	86.947
373	2022-11-16 07:22:52	86.947
374	2022-11-16 07:22:53	86.947
375	2022-11-16 07:22:54	86.947
376	2022-11-16 07:22:55	86.947
377	2022-11-16 07:22:56	86.947
378	2022-11-16 07:22:57	86.947
379	2022-11-16 07:22:58	86.947
380	2022-11-16 07:22:59	86.947
381	2022-11-16 07:23:00	86.947
382	2022-11-16 07:23:01	86.947
383	2022-11-16 07:23:02	86.947
384	2022-11-16 07:23:03	86.947
385	2022-11-16 07:23:04	86.947
386	2022-11-16 07:23:05	86.947
387	2022-11-16 07:23:06	86.947
388	2022-11-16 07:23:07	86.947
389	2022-11-16 07:23:08	86.947
390	2022-11-16 07:23:09	86.947
391	2022-11-16 07:23:10	86.947
392	2022-11-16 07:23:11	86.947
393	2022-11-16 07:23:12	86.947
394	2022-11-16 07:23:13	86.947
395	2022-11-16 07:23:14	86.947
396	2022-11-16 07:23:15	86.947
397	2022-11-16 07:23:16	86.947
398	2022-11-16 07:23:17	86.947
399	2022-11-16 07:23:18	86.947
400	2022-11-16 07:23:19	86.947
401	2022-11-16 07:23:20	86.947
402	2022-11-16 07:23:21	86.947
403	2022-11-16 07:23:22	86.947
404	2022-11-16 07:23:23	86.947
405	2022-11-16 07:23:24	86.947
406	2022-11-16 07:23:25	86.947
407	2022-11-16 07:23:26	86.947
408	2022-11-16 07:23:27	86.947
409	2022-11-16 07:23:28	86.947
410	2022-11-16 07:23:29	86.947
411	2022-11-16 07:23:30	86.947
412	2022-11-16 07:23:31	86.947
413	2022-11-16 07:23:32	86.947
414	2022-11-16 07:23:33	86.947
415	2022-11-16 07:23:34	86.947
416	2022-11-16 07:23:35	86.947
417	2022-11-16 07:23:36	86.947
418	2022-11-16 07:23:37	86.947
419	2022-11-16 07:23:38	86.947
420	2022-11-16 07:23:39	86.947
421	2022-11-16 07:23:40	86.947
422	2022-11-16 07:23:41	86.947
423	2022-11-16 07:23:42	86.947
424	2022-11-16 07:23:43	86.947
425	2022-11-16 07:23:44	86.947
426	2022-11-16 07:23:45	86.947
427	2022-11-16 07:23:46	86.947
428	2022-11-16 07:23:47	86.947
429	2022-11-16 07:23:48	86.947
430	2022-11-16 07:23:49	86.947
431	2022-11-16 07:23:50	86.947
432	2022-11-16 07:23:51	86.947
433	2022-11-16 07:23:52	86.947
434	2022-11-16 07:23:53	86.947
435	2022-11-16 07:23:54	86.947
436	2022-11-16 07:23:55	86.947
437	2022-11-16 07:23:56	86.947
438	2022-11-16 07:23:57	86.947
439	2022-11-16 07:23:58	86.947
440	2022-11-16 07:23:59	86.947
441	2022-11-16 07:24:00	86.947
442	2022-11-16 07:24:01	86.947
443	2022-11-16 07:24:02	86.947
444	2022-11-16 07:24:03	86.947
445	2022-11-16 07:24:04	86.947
446	2022-11-16 07:24:05	86.947
447	2022-11-16 07:24:06	86.947
448	2022-11-16 07:24:07	86.947
449	2022-11-16 07:24:08	86.947
450	2022-11-16 07:24:09	86.947
451	2022-11-16 07:24:10	86.947
452	2022-11-16 07:24:11	86.947
453	2022-11-16 07:24:12	86.947
454	2022-11-16 07:24:13	86.947
455	2022-11-16 07:24:14	86.947
456	2022-11-16 07:24:15	86.947
457	2022-11-16 07:24:16	86.947
458	2022-11-16 07:24:17	86.947
459	2022-11-16 07:24:18	86.947
460	2022-11-16 07:24:19	86.947
461	2022-11-16 07:24:20	86.947
462	2022-11-16 07:24:21	86.947
463	2022-11-16 07:24:22	86.947
464	2022-11-16 07:24:23	86.947
465	2022-11-16 07:24:24	86.947
466	2022-11-16 07:24:25	86.947
467	2022-11-16 07:24:26	86.947
468	2022-11-16 07:24:27	86.947
469	2022-11-16 07:24:28	86.947
470	2022-11-16 07:24:29	86.947
471	2022-11-16 07:24:30	86.947
472	2022-11-16 07:24:31	86.947
473	2022-11-16 07:24:32	86.947
474	2022-11-16 07:24:33	86.947
475	2022-11-16 07:24:34	86.947
476	2022-11-16 07:24:35	86.947
477	2022-11-16 07:24:36	86.947
478	2022-11-16 07:24:37	86.947
479	2022-11-16 07:24:38	86.947
480	2022-11-16 07:24:39	86.947
481	2022-11-16 07:24:40	86.947
482	2022-11-16 07:24:41	86.947
483	2022-11-16 07:24:42	86.947
484	2022-11-16 07:24:43	86.947
485	2022-11-16 07:24:44	86.947
486	2022-11-16 07:24:45	86.947
487	2022-11-16 07:24:46	86.947
488	2022-11-16 07:24:47	86.947
489	2022-11-16 07:24:48	86.947
490	2022-11-16 07:24:49	86.947
491	2022-11-16 07:24:50	86.947
492	2022-11-16 07:24:51	86.947
493	2022-11-16 07:24:52	86.947
494	2022-11-16 07:24:53	86.947
495	2022-11-16 07:24:54	86.947
496	2022-11-16 07:24:55	86.947
497	2022-11-16 07:24:56	86.947
498	2022-11-16 07:24:57	86.947
499	2022-11-16 07:24:58	86.947
500	2022-11-16 07:24:59	86.947
501	2022-11-16 07:25:00	86.947
502	2022-11-16 07:25:01	86.947
503	2022-11-16 07:25:02	86.947
504	2022-11-16 07:25:03	86.947
505	2022-11-16 07:25:04	86.947
506	2022-11-16 07:25:05	86.947
507	2022-11-16 07:25:06	86.947
508	2022-11-16 07:25:07	86.947
509	2022-11-16 07:25:08	86.947
510	2022-11-16 07:25:09	86.947
511	2022-11-16 07:25:10	86.947
512	2022-11-16 07:25:11	86.947
513	2022-11-16 07:25:12	86.947
514	2022-11-16 07:25:13	86.947
515	2022-11-16 07:25:14	86.947
516	2022-11-16 07:25:15	86.947
517	2022-11-16 07:25:16	86.947
518	2022-11-16 07:25:17	86.947
519	2022-11-16 07:25:18	86.947
520	2022-11-16 07:25:19	86.947
521	2022-11-16 07:25:20	86.947
522	2022-11-16 07:25:21	86.947
523	2022-11-16 07:25:22	86.947
524	2022-11-16 07:25:23	86.947
525	2022-11-16 07:25:24	86.947
526	2022-11-16 07:25:25	86.947
527	2022-11-16 07:25:26	86.947
528	2022-11-16 07:25:27	86.947
529	2022-11-16 07:25:28	86.947
530	2022-11-16 07:25:29	86.947
531	2022-11-16 07:25:30	86.947
532	2022-11-16 07:25:31	86.947
533	2022-11-16 07:25:32	86.947
534	2022-11-16 07:25:33	86.947
535	2022-11-16 07:25:34	86.947
536	2022-11-16 07:25:35	86.947
537	2022-11-16 07:25:36	86.947
538	2022-11-16 07:25:37	86.947
539	2022-11-16 07:25:38	86.947
540	2022-11-16 07:25:39	86.947
541	2022-11-16 07:25:40	86.947
542	2022-11-16 07:25:41	86.947
543	2022-11-16 07:25:42	86.947
544	2022-11-16 07:25:43	86.947
545	2022-11-16 07:25:44	86.947
546	2022-11-16 07:25:45	86.947
547	2022-11-16 07:25:46	86.947
548	2022-11-16 07:25:47	86.947
549	2022-11-16 07:25:48	86.947
550	2022-11-16 07:25:49	86.947
551	2022-11-16 07:25:50	86.947
552	2022-11-16 07:25:51	86.947
553	2022-11-16 07:25:52	86.947
554	2022-11-16 07:25:53	86.947
555	2022-11-16 07:25:54	86.947
556	2022-11-16 07:25:55	86.947
557	2022-11-16 07:25:56	86.947
558	2022-11-16 07:25:57	86.947
559	2022-11-16 07:25:58	86.947
560	2022-11-16 07:25:59	86.947
561	2022-11-16 07:26:00	86.947
562	2022-11-16 07:26:01	86.947
563	2022-11-16 07:26:02	86.947
564	2022-11-16 07:26:03	86.947
565	2022-11-16 07:26:04	86.947
566	2022-11-16 07:26:05	86.947
567	2022-11-16 07:26:06	86.947
568	2022-11-16 07:26:07	86.947
569	2022-11-16 07:26:08	86.947
570	2022-11-16 07:26:09	86.947
571	2022-11-16 07:26:10	86.947
572	2022-11-16 07:26:11	86.947
573	2022-11-16 07:26:12	86.947
574	2022-11-16 07:26:13	86.947
575	2022-11-16 07:26:14	86.947
576	2022-11-16 07:26:15	86.947
577	2022-11-16 07:26:16	86.947
578	2022-11-16 07:26:17	86.947
579	2022-11-16 07:26:18	86.947
580	2022-11-16 07:26:19	86.947
581	2022-11-16 07:26:20	86.947
582	2022-11-16 07:26:21	86.947
583	2022-11-16 07:26:22	86.947
584	2022-11-16 07:26:23	86.947
585	2022-11-16 07:26:24	86.947
586	2022-11-16 07:26:25	86.947
587	2022-11-16 07:26:26	86.947
588	2022-11-16 07:26:27	86.947
589	2022-11-16 07:26:28	86.947
590	2022-11-16 07:26:29	86.947
591	2022-11-16 07:26:30	86.947
592	2022-11-16 07:26:31	86.947
593	2022-11-16 07:26:32	86.947
594	2022-11-16 07:26:33	86.947
595	2022-11-16 07:26:34	86.947
596	2022-11-16 07:26:35	86.947
597	2022-11-16 07:26:36	86.947
598	2022-11-16 07:26:37	86.947
599	2022-11-16 07:26:38	86.947
600	2022-11-16 07:26:39	86.947
601	2022-11-16 07:26:40	86.947
602	2022-11-16 07:26:41	86.947
603	2022-11-16 07:26:42	86.947
604	2022-11-16 07:26:43	86.947
605	2022-11-16 07:26:44	86.947
606	2022-11-16 07:26:45	86.947
607	2022-11-16 07:26:46	86.947
608	2022-11-16 07:26:47	86.947
609	2022-11-16 07:26:48	86.947
610	2022-11-16 07:26:49	86.947
611	2022-11-16 07:26:50	86.947
612	2022-11-16 07:26:51	86.947
613	2022-11-16 07:26:52	86.947
614	2022-11-16 07:26:53	86.947
615	2022-11-16 07:26:54	86.947
616	2022-11-16 07:26:55	86.947
617	2022-11-16 07:26:56	86.947
618	2022-11-16 07:26:57	86.947
619	2022-11-16 07:26:58	86.947
620	2022-11-16 07:26:59	86.947
621	2022-11-16 07:27:00	86.947
622	2022-11-16 07:27:01	86.947
623	2022-11-16 07:27:02	86.947
624	2022-11-16 07:27:03	86.947
625	2022-11-16 07:27:04	86.947
626	2022-11-16 07:27:05	86.947
627	2022-11-16 07:27:06	86.947
628	2022-11-16 07:27:07	86.947
629	2022-11-16 07:27:08	86.947
630	2022-11-16 07:27:09	86.947
631	2022-11-16 07:27:10	86.947
632	2022-11-16 07:27:11	86.947
633	2022-11-16 07:27:12	86.947
634	2022-11-16 07:27:13	86.947
635	2022-11-16 07:27:14	86.947
636	2022-11-16 07:27:15	86.947
637	2022-11-16 07:27:16	86.947
638	2022-11-16 07:27:17	86.947
639	2022-11-16 07:27:18	86.947
640	2022-11-16 07:27:19	86.947
641	2022-11-16 07:27:20	86.947
642	2022-11-16 07:27:21	86.947
643	2022-11-16 07:27:22	86.947
644	2022-11-16 07:27:23	86.947
645	2022-11-16 07:27:24	86.947
646	2022-11-16 07:27:25	86.947
647	2022-11-16 07:27:26	86.947
648	2022-11-16 07:27:27	86.947
649	2022-11-16 07:27:28	86.947
650	2022-11-16 07:27:29	86.947
651	2022-11-16 07:27:30	86.947
652	2022-11-16 07:27:31	86.947
653	2022-11-16 07:27:32	86.947
654	2022-11-16 07:27:33	86.947
655	2022-11-16 07:27:34	86.947
656	2022-11-16 07:27:35	86.947
657	2022-11-16 07:27:36	86.947
658	2022-11-16 07:27:37	86.947
659	2022-11-16 07:27:38	86.947
660	2022-11-16 07:27:39	86.947
661	2022-11-16 07:27:40	86.947
662	2022-11-16 07:27:41	86.947
663	2022-11-16 07:27:42	86.947
664	2022-11-16 07:27:43	86.947
665	2022-11-16 07:27:44	86.947
666	2022-11-16 07:27:45	86.947
667	2022-11-16 07:27:46	86.947
668	2022-11-16 07:27:47	86.947
669	2022-11-16 07:27:48	86.947
670	2022-11-16 07:27:49	86.947
671	2022-11-16 07:27:50	86.947
672	2022-11-16 07:27:51	86.947
673	2022-11-16 07:27:52	86.947
674	2022-11-16 07:27:53	86.947
675	2022-11-16 07:27:54	86.947
676	2022-11-16 07:27:55	86.947
677	2022-11-16 07:27:56	86.947
678	2022-11-16 07:27:57	86.947
679	2022-11-16 07:27:58	86.947
680	2022-11-16 07:27:59	86.947
681	2022-11-16 07:28:00	86.947
682	2022-11-16 07:28:01	86.947
683	2022-11-16 07:28:02	86.947
684	2022-11-16 07:28:03	86.947
685	2022-11-16 07:28:04	86.947
686	2022-11-16 07:28:05	86.947
687	2022-11-16 07:28:06	86.947
688	2022-11-16 07:28:07	86.947
689	2022-11-16 07:28:08	86.947
690	2022-11-16 07:28:09	86.947
691	2022-11-16 07:28:10	86.947
692	2022-11-16 07:28:11	86.947
693	2022-11-16 07:28:12	86.947
694	2022-11-16 07:28:13	86.947
695	2022-11-16 07:28:14	86.947
696	2022-11-16 07:28:15	86.947
697	2022-11-16 07:28:16	86.947
698	2022-11-16 07:28:17	86.947
699	2022-11-16 07:28:18	86.947
700	2022-11-16 07:28:19	86.947
701	2022-11-16 07:28:20	86.947
702	2022-11-16 07:28:21	86.947
703	2022-11-16 07:28:22	86.947
704	2022-11-16 07:28:23	86.947
705	2022-11-16 07:28:24	86.947
706	2022-11-16 07:28:25	86.947
707	2022-11-16 07:28:26	86.947
708	2022-11-16 07:28:27	86.947
709	2022-11-16 07:28:28	86.947
710	2022-11-16 07:28:29	86.947
711	2022-11-16 07:28:30	86.947
712	2022-11-16 07:28:31	86.947
713	2022-11-16 07:28:32	86.947
714	2022-11-16 07:28:33	86.947
715	2022-11-16 07:28:34	86.947
716	2022-11-16 07:28:35	86.947
717	2022-11-16 07:28:36	86.947
718	2022-11-16 07:28:37	86.947
719	2022-11-16 07:28:38	86.947
720	2022-11-16 07:28:39	86.947
721	2022-11-16 07:28:40	86.947
722	2022-11-16 07:28:41	86.947
723	2022-11-16 07:28:42	86.947
724	2022-11-16 07:28:43	86.947
725	2022-11-16 07:28:44	86.947
726	2022-11-16 07:28:45	86.947
727	2022-11-16 07:28:46	86.947
728	2022-11-16 07:28:47	86.947
729	2022-11-16 07:28:48	86.947
730	2022-11-16 07:28:49	86.947
731	2022-11-16 07:28:50	86.947
732	2022-11-16 07:28:51	86.947
733	2022-11-16 07:28:52	86.947
734	2022-11-16 07:28:53	86.947
735	2022-11-16 07:28:54	86.947
736	2022-11-16 07:28:55	86.947
737	2022-11-16 07:28:56	86.947
738	2022-11-16 07:28:57	86.947
739	2022-11-16 07:28:58	86.947
740	2022-11-16 07:28:59	86.947
741	2022-11-16 07:29:00	86.947
742	2022-11-16 07:29:01	86.947
743	2022-11-16 07:29:02	86.947
744	2022-11-16 07:29:03	86.947
745	2022-11-16 07:29:04	86.947
746	2022-11-16 07:29:05	86.947
747	2022-11-16 07:29:06	86.947
748	2022-11-16 07:29:07	86.947
749	2022-11-16 07:29:08	86.947
750	2022-11-16 07:29:09	86.947
751	2022-11-16 07:29:10	86.947
752	2022-11-16 07:29:11	86.947
753	2022-11-16 07:29:12	86.947
754	2022-11-16 07:29:13	86.947
755	2022-11-16 07:29:14	86.947
756	2022-11-16 07:29:15	86.947
757	2022-11-16 07:29:16	86.947
758	2022-11-16 07:29:17	86.947
759	2022-11-16 07:29:18	89.626
760	2022-11-16 07:29:19	89.626
761	2022-11-16 07:29:20	89.623
762	2022-11-16 07:29:21	89.622
763	2022-11-16 07:29:22	89.618
764	2022-11-16 07:29:23	89.616
765	2022-11-16 07:29:24	89.614
766	2022-11-16 07:29:25	89.611
767	2022-11-16 07:29:26	89.607
768	2022-11-16 07:29:27	89.606
769	2022-11-16 07:29:28	89.603
770	2022-11-16 07:29:29	89.599
771	2022-11-16 07:29:30	89.598
772	2022-11-16 07:29:31	89.596
773	2022-11-16 07:29:32	89.593
774	2022-11-16 07:29:33	89.59
775	2022-11-16 07:29:34	89.59
776	2022-11-16 07:29:35	89.59
777	2022-11-16 07:29:36	89.589
778	2022-11-16 07:29:37	89.589
779	2022-11-16 07:29:38	89.587
780	2022-11-16 07:29:39	89.587
781	2022-11-16 07:29:40	89.586
782	2022-11-16 07:29:41	89.586
783	2022-11-16 07:29:42	89.586
784	2022-11-16 07:29:43	89.586
785	2022-11-16 07:29:44	89.588
786	2022-11-16 07:29:45	89.59
787	2022-11-16 07:29:46	89.592
788	2022-11-16 07:29:47	89.593
789	2022-11-16 07:29:48	89.597
790	2022-11-16 07:29:49	89.601
791	2022-11-16 07:29:50	89.606
792	2022-11-16 07:29:51	89.613
793	2022-11-16 07:29:52	89.619
794	2022-11-16 07:29:53	89.626
795	2022-11-16 07:29:54	89.632
796	2022-11-16 07:29:55	89.639
797	2022-11-16 07:29:56	89.643
798	2022-11-16 07:29:57	89.653
799	2022-11-16 07:29:58	89.658
800	2022-11-16 07:29:59	89.665
801	2022-11-16 07:30:00	89.672
802	2022-11-16 07:30:01	89.678
803	2022-11-16 07:30:02	89.685
804	2022-11-16 07:30:03	89.692
805	2022-11-16 07:30:04	89.699
806	2022-11-16 07:30:05	89.705
807	2022-11-16 07:30:06	89.711
808	2022-11-16 07:30:07	89.719
809	2022-11-16 07:30:08	89.725
810	2022-11-16 07:30:09	89.732
811	2022-11-16 07:30:10	89.739
812	2022-11-16 07:30:11	89.746
813	2022-11-16 07:30:12	89.753
814	2022-11-16 07:30:13	89.761
815	2022-11-16 07:30:14	89.766
816	2022-11-16 07:30:15	89.773
817	2022-11-16 07:30:16	89.779
818	2022-11-16 07:30:17	89.787
819	2022-11-16 07:30:18	89.793
820	2022-11-16 07:30:19	89.801
821	2022-11-16 07:30:20	89.808
822	2022-11-16 07:30:21	89.816
823	2022-11-16 07:30:22	89.823
824	2022-11-16 07:30:23	89.83
825	2022-11-16 07:30:24	89.837
826	2022-11-16 07:30:25	89.844
827	2022-11-16 07:30:26	89.851
828	2022-11-16 07:30:27	89.859
829	2022-11-16 07:30:28	89.865
830	2022-11-16 07:30:29	89.873
831	2022-11-16 07:30:30	89.88
832	2022-11-16 07:30:31	89.888
833	2022-11-16 07:30:32	89.895
834	2022-11-16 07:30:33	89.903
835	2022-11-16 07:30:34	89.91
836	2022-11-16 07:30:35	89.916
837	2022-11-16 07:30:36	89.925
838	2022-11-16 07:30:37	89.932
839	2022-11-16 07:30:38	89.939
840	2022-11-16 07:30:39	89.947
841	2022-11-16 07:30:40	89.955
842	2022-11-16 07:30:41	89.962
843	2022-11-16 07:30:42	89.97
844	2022-11-16 07:30:43	89.979
845	2022-11-16 07:30:44	89.984
846	2022-11-16 07:30:45	89.993
847	2022-11-16 07:30:46	89.999
848	2022-11-16 07:30:47	90.007
849	2022-11-16 07:30:48	90.015
850	2022-11-16 07:30:49	90.024
851	2022-11-16 07:30:50	90.031
852	2022-11-16 07:30:51	90.038
853	2022-11-16 07:30:52	90.047
854	2022-11-16 07:30:53	90.054
855	2022-11-16 07:30:54	90.063
856	2022-11-16 07:30:55	90.069
857	2022-11-16 07:30:56	90.076
858	2022-11-16 07:30:57	90.081
859	2022-11-16 07:30:58	90.087
860	2022-11-16 07:30:59	90.089
861	2022-11-16 07:31:00	90.084
862	2022-11-16 07:31:01	90.079
863	2022-11-16 07:31:02	90.072
864	2022-11-16 07:31:03	90.065
865	2022-11-16 07:31:04	90.061
866	2022-11-16 07:31:05	90.056
867	2022-11-16 07:31:06	90.051
868	2022-11-16 07:31:07	90.065
869	2022-11-16 07:31:08	90.096
870	2022-11-16 07:31:09	90.142
871	2022-11-16 07:31:10	90.198
872	2022-11-16 07:31:11	90.267
873	2022-11-16 07:31:12	90.336
874	2022-11-16 07:31:13	90.411
875	2022-11-16 07:31:14	90.487
876	2022-11-16 07:31:15	90.562
877	2022-11-16 07:31:16	90.638
878	2022-11-16 07:31:17	90.713
879	2022-11-16 07:31:18	90.789
880	2022-11-16 07:31:19	90.88
881	2022-11-16 07:31:20	90.992
882	2022-11-16 07:31:21	91.129
883	2022-11-16 07:31:22	91.286
884	2022-11-16 07:31:23	91.465
885	2022-11-16 07:31:24	91.666
886	2022-11-16 07:31:25	91.888
887	2022-11-16 07:31:26	92.132
888	2022-11-16 07:31:27	92.395
889	2022-11-16 07:31:28	92.679
890	2022-11-16 07:31:29	92.986
891	2022-11-16 07:31:30	93.317
892	2022-11-16 07:31:31	93.683
893	2022-11-16 07:31:32	94.082
894	2022-11-16 07:31:33	94.512
895	2022-11-16 07:31:34	94.978
896	2022-11-16 07:31:35	95.478
897	2022-11-16 07:31:36	96.01
898	2022-11-16 07:31:37	96.569
899	2022-11-16 07:31:38	97.155
900	2022-11-16 07:31:39	97.762
901	2022-11-16 07:31:40	98.386
902	2022-11-16 07:31:41	99.01
903	2022-11-16 07:31:42	99.627
904	2022-11-16 07:31:43	100.247
905	2022-11-16 07:31:44	100.86
906	2022-11-16 07:31:45	101.469
907	2022-11-16 07:31:46	102.074
908	2022-11-16 07:31:47	102.673
909	2022-11-16 07:31:48	103.266
910	2022-11-16 07:31:49	103.856
911	2022-11-16 07:31:50	104.443
912	2022-11-16 07:31:51	105.021
913	2022-11-16 07:31:52	105.593
914	2022-11-16 07:31:53	106.159
915	2022-11-16 07:31:54	106.723
916	2022-11-16 07:31:55	107.283
917	2022-11-16 07:31:56	107.843
918	2022-11-16 07:31:57	108.402
919	2022-11-16 07:31:58	108.959
920	2022-11-16 07:31:59	109.515
921	2022-11-16 07:32:00	110.07
922	2022-11-16 07:32:01	110.626
923	2022-11-16 07:32:02	111.173
924	2022-11-16 07:32:03	111.712
925	2022-11-16 07:32:04	112.241
926	2022-11-16 07:32:05	112.763
927	2022-11-16 07:32:06	113.278
928	2022-11-16 07:32:07	113.783
929	2022-11-16 07:32:08	114.28
930	2022-11-16 07:32:09	114.777
931	2022-11-16 07:32:10	115.281
932	2022-11-16 07:32:11	115.796
933	2022-11-16 07:32:12	116.322
934	2022-11-16 07:32:13	116.854
935	2022-11-16 07:32:14	117.392
936	2022-11-16 07:32:15	117.937
937	2022-11-16 07:32:16	118.487
938	2022-11-16 07:32:17	119.04
939	2022-11-16 07:32:18	119.593
940	2022-11-16 07:32:19	120.143
941	2022-11-16 07:32:20	120.675
942	2022-11-16 07:32:21	121.184
943	2022-11-16 07:32:22	121.671
944	2022-11-16 07:32:23	122.139
945	2022-11-16 07:32:24	122.588
946	2022-11-16 07:32:25	123.019
947	2022-11-16 07:32:26	123.434
948	2022-11-16 07:32:27	123.835
949	2022-11-16 07:32:28	124.22
950	2022-11-16 07:32:29	124.59
951	2022-11-16 07:32:30	124.947
952	2022-11-16 07:32:31	125.289
953	2022-11-16 07:32:32	125.617
954	2022-11-16 07:32:33	125.934
955	2022-11-16 07:32:34	126.236
956	2022-11-16 07:32:35	126.527
957	2022-11-16 07:32:36	126.806
958	2022-11-16 07:32:37	127.076
959	2022-11-16 07:32:38	127.345
960	2022-11-16 07:32:39	127.611
961	2022-11-16 07:32:40	127.878
962	2022-11-16 07:32:41	128.144
963	2022-11-16 07:32:42	128.411
964	2022-11-16 07:32:43	128.677
965	2022-11-16 07:32:44	128.941
966	2022-11-16 07:32:45	129.202
967	2022-11-16 07:32:46	129.462
968	2022-11-16 07:32:47	129.719
969	2022-11-16 07:32:48	129.973
970	2022-11-16 07:32:49	130.225
971	2022-11-16 07:32:50	130.474
972	2022-11-16 07:32:51	130.722
973	2022-11-16 07:32:52	130.967
974	2022-11-16 07:32:53	131.211
975	2022-11-16 07:32:54	131.451
976	2022-11-16 07:32:55	131.689
977	2022-11-16 07:32:56	131.925
978	2022-11-16 07:32:57	132.158
979	2022-11-16 07:32:58	132.389
980	2022-11-16 07:32:59	132.618
981	2022-11-16 07:33:00	132.846
982	2022-11-16 07:33:01	133.072
983	2022-11-16 07:33:02	133.294
984	2022-11-16 07:33:03	133.513
985	2022-11-16 07:33:04	133.731
986	2022-11-16 07:33:05	133.947
987	2022-11-16 07:33:06	134.16
988	2022-11-16 07:33:07	134.371
989	2022-11-16 07:33:08	134.582
990	2022-11-16 07:33:09	134.788
991	2022-11-16 07:33:10	134.995
992	2022-11-16 07:33:11	135.198
993	2022-11-16 07:33:12	135.4
994	2022-11-16 07:33:13	135.601
995	2022-11-16 07:33:14	135.8
996	2022-11-16 07:33:15	135.997
997	2022-11-16 07:33:16	136.193
998	2022-11-16 07:33:17	136.388
999	2022-11-16 07:33:18	136.581
1000	2022-11-16 07:33:19	136.773
1001	2022-11-16 07:33:20	136.961
1002	2022-11-16 07:33:21	137.149
1003	2022-11-16 07:33:22	137.333
1004	2022-11-16 07:33:23	137.515
1005	2022-11-16 07:33:24	137.697
1006	2022-11-16 07:33:25	137.878
1007	2022-11-16 07:33:26	138.058
1008	2022-11-16 07:33:27	138.237
1009	2022-11-16 07:33:28	138.416
1010	2022-11-16 07:33:29	138.591
1011	2022-11-16 07:33:30	138.767
1012	2022-11-16 07:33:31	138.94
1013	2022-11-16 07:33:32	139.111
1014	2022-11-16 07:33:33	139.28
1015	2022-11-16 07:33:34	139.447
1016	2022-11-16 07:33:35	139.616
1017	2022-11-16 07:33:36	139.783
1018	2022-11-16 07:33:37	139.95
1019	2022-11-16 07:33:38	140.115
1020	2022-11-16 07:33:39	140.279
1021	2022-11-16 07:33:40	140.442
1022	2022-11-16 07:33:41	140.602
1023	2022-11-16 07:33:42	140.762
1024	2022-11-16 07:33:43	140.921
1025	2022-11-16 07:33:44	141.081
1026	2022-11-16 07:33:45	141.24
1027	2022-11-16 07:33:46	141.398
1028	2022-11-16 07:33:47	141.554
1029	2022-11-16 07:33:48	141.708
1030	2022-11-16 07:33:49	141.86
1031	2022-11-16 07:33:50	142.012
1032	2022-11-16 07:33:51	142.162
1033	2022-11-16 07:33:52	142.311
1034	2022-11-16 07:33:53	142.46
1035	2022-11-16 07:33:54	142.609
1036	2022-11-16 07:33:55	142.759
1037	2022-11-16 07:33:56	142.908
1038	2022-11-16 07:33:57	143.057
1039	2022-11-16 07:33:58	143.203
1040	2022-11-16 07:33:59	143.348
1041	2022-11-16 07:34:00	143.49
1042	2022-11-16 07:34:01	143.634
1043	2022-11-16 07:34:02	143.776
1044	2022-11-16 07:34:03	143.917
1045	2022-11-16 07:34:04	144.058
1046	2022-11-16 07:34:05	144.2
1047	2022-11-16 07:34:06	144.339
1048	2022-11-16 07:34:07	144.479
1049	2022-11-16 07:34:08	144.618
1050	2022-11-16 07:34:09	144.755
1051	2022-11-16 07:34:10	144.892
1052	2022-11-16 07:34:11	145.028
1053	2022-11-16 07:34:12	145.165
1054	2022-11-16 07:34:13	145.299
1055	2022-11-16 07:34:14	145.434
1056	2022-11-16 07:34:15	145.567
1057	2022-11-16 07:34:16	145.701
1058	2022-11-16 07:34:17	145.836
1059	2022-11-16 07:34:18	145.971
1060	2022-11-16 07:34:19	146.106
1061	2022-11-16 07:34:20	146.239
1062	2022-11-16 07:34:21	146.371
1063	2022-11-16 07:34:22	146.503
1064	2022-11-16 07:34:23	146.634
1065	2022-11-16 07:34:24	146.762
1066	2022-11-16 07:34:25	146.889
1067	2022-11-16 07:34:26	147.017
1068	2022-11-16 07:34:27	147.144
1069	2022-11-16 07:34:28	147.272
1070	2022-11-16 07:34:29	147.4
1071	2022-11-16 07:34:30	147.529
1072	2022-11-16 07:34:31	147.657
1073	2022-11-16 07:34:32	147.785
1074	2022-11-16 07:34:33	147.911
1075	2022-11-16 07:34:34	148.036
1076	2022-11-16 07:34:35	148.161
1077	2022-11-16 07:34:36	148.285
1078	2022-11-16 07:34:37	148.41
1079	2022-11-16 07:34:38	148.534
1080	2022-11-16 07:34:39	148.658
1081	2022-11-16 07:34:40	148.781
1082	2022-11-16 07:34:41	148.904
1083	2022-11-16 07:34:42	149.028
1084	2022-11-16 07:34:43	149.151
1085	2022-11-16 07:34:44	149.275
1086	2022-11-16 07:34:45	149.399
1087	2022-11-16 07:34:46	149.524
1088	2022-11-16 07:34:47	149.647
1089	2022-11-16 07:34:48	149.771
1090	2022-11-16 07:34:49	149.894
1091	2022-11-16 07:34:50	150.018
1092	2022-11-16 07:34:51	150.141
1093	2022-11-16 07:34:52	150.264
1094	2022-11-16 07:34:53	150.387
1095	2022-11-16 07:34:54	150.509
1096	2022-11-16 07:34:55	150.631
1097	2022-11-16 07:34:56	150.754
1098	2022-11-16 07:34:57	150.877
1099	2022-11-16 07:34:58	150.998
1100	2022-11-16 07:34:59	151.12
1101	2022-11-16 07:35:00	151.242
1102	2022-11-16 07:35:01	151.364
1103	2022-11-16 07:35:02	151.485
1104	2022-11-16 07:35:03	151.607
1105	2022-11-16 07:35:04	151.729
1106	2022-11-16 07:35:05	151.85
1107	2022-11-16 07:35:06	151.972
1108	2022-11-16 07:35:07	152.093
1109	2022-11-16 07:35:08	152.214
1110	2022-11-16 07:35:09	152.336
1111	2022-11-16 07:35:10	152.457
1112	2022-11-16 07:35:11	152.578
1113	2022-11-16 07:35:12	152.699
1114	2022-11-16 07:35:13	152.82
1115	2022-11-16 07:35:14	152.942
1116	2022-11-16 07:35:15	153.063
1117	2022-11-16 07:35:16	153.183
1118	2022-11-16 07:35:17	153.305
1119	2022-11-16 07:35:18	153.426
1120	2022-11-16 07:35:19	153.548
1121	2022-11-16 07:35:20	153.669
1122	2022-11-16 07:35:21	153.79
1123	2022-11-16 07:35:22	153.912
1124	2022-11-16 07:35:23	154.033
1125	2022-11-16 07:35:24	154.154
1126	2022-11-16 07:35:25	154.276
1127	2022-11-16 07:35:26	154.398
1128	2022-11-16 07:35:27	154.52
1129	2022-11-16 07:35:28	154.642
1130	2022-11-16 07:35:29	154.764
1131	2022-11-16 07:35:30	154.886
1132	2022-11-16 07:35:31	155.009
1133	2022-11-16 07:35:32	155.131
1134	2022-11-16 07:35:33	155.254
1135	2022-11-16 07:35:34	155.377
1136	2022-11-16 07:35:35	155.499
1137	2022-11-16 07:35:36	155.623
1138	2022-11-16 07:35:37	155.746
1139	2022-11-16 07:35:38	155.869
1140	2022-11-16 07:35:39	155.993
1141	2022-11-16 07:35:40	156.117
1142	2022-11-16 07:35:41	156.241
1143	2022-11-16 07:35:42	156.366
1144	2022-11-16 07:35:43	156.49
1145	2022-11-16 07:35:44	156.616
1146	2022-11-16 07:35:45	156.741
1147	2022-11-16 07:35:46	156.866
1148	2022-11-16 07:35:47	156.992
1149	2022-11-16 07:35:48	157.117
1150	2022-11-16 07:35:49	157.239
1151	2022-11-16 07:35:50	157.352
1152	2022-11-16 07:35:51	157.457
1153	2022-11-16 07:35:52	157.553
1154	2022-11-16 07:35:53	157.642
1155	2022-11-16 07:35:54	157.718
1156	2022-11-16 07:35:55	157.777
1157	2022-11-16 07:35:56	157.824
1158	2022-11-16 07:35:57	157.858
1159	2022-11-16 07:35:58	157.888
1160	2022-11-16 07:35:59	157.918
1161	2022-11-16 07:36:00	157.95
1162	2022-11-16 07:36:01	157.978
1163	2022-11-16 07:36:02	158.007
1164	2022-11-16 07:36:03	158.036
1165	2022-11-16 07:36:04	158.063
1166	2022-11-16 07:36:05	158.088
1167	2022-11-16 07:36:06	158.112
1168	2022-11-16 07:36:07	158.135
1169	2022-11-16 07:36:08	158.155
1170	2022-11-16 07:36:09	158.174
1171	2022-11-16 07:36:10	158.191
1172	2022-11-16 07:36:11	158.207
1173	2022-11-16 07:36:12	158.22
1174	2022-11-16 07:36:13	158.232
1175	2022-11-16 07:36:14	158.242
1176	2022-11-16 07:36:15	158.249
1177	2022-11-16 07:36:16	158.255
1178	2022-11-16 07:36:17	158.26
1179	2022-11-16 07:36:18	158.262
1180	2022-11-16 07:36:19	158.258
1181	2022-11-16 07:36:20	158.256
1182	2022-11-16 07:36:21	158.254
1183	2022-11-16 07:36:22	158.247
1184	2022-11-16 07:36:23	158.236
1185	2022-11-16 07:36:24	158.229
1186	2022-11-16 07:36:25	158.223
1187	2022-11-16 07:36:26	158.217
1188	2022-11-16 07:36:27	158.21
1189	2022-11-16 07:36:28	158.203
1190	2022-11-16 07:36:29	158.196
1191	2022-11-16 07:36:30	158.189
1192	2022-11-16 07:36:31	158.183
1193	2022-11-16 07:36:32	158.177
1194	2022-11-16 07:36:33	158.171
1195	2022-11-16 07:36:34	158.166
1196	2022-11-16 07:36:35	158.161
1197	2022-11-16 07:36:36	158.156
1198	2022-11-16 07:36:37	158.151
1199	2022-11-16 07:36:38	158.147
1200	2022-11-16 07:36:39	158.143
1201	2022-11-16 07:36:40	158.136
1202	2022-11-16 07:36:41	158.13
1203	2022-11-16 07:36:42	158.123
1204	2022-11-16 07:36:43	158.116
1205	2022-11-16 07:36:44	158.108
1206	2022-11-16 07:36:45	158.101
1207	2022-11-16 07:36:46	158.093
1208	2022-11-16 07:36:47	158.086
1209	2022-11-16 07:36:48	158.078
1210	2022-11-16 07:36:49	158.071
1211	2022-11-16 07:36:50	158.064
1212	2022-11-16 07:36:51	158.056
1213	2022-11-16 07:36:52	158.049
1214	2022-11-16 07:36:53	158.042
1215	2022-11-16 07:36:54	158.035
1216	2022-11-16 07:36:55	158.028
1217	2022-11-16 07:36:56	158.02
1218	2022-11-16 07:36:57	158.014
1219	2022-11-16 07:36:58	158.009
1220	2022-11-16 07:36:59	158.003
1221	2022-11-16 07:37:00	157.997
1222	2022-11-16 07:37:01	157.991
1223	2022-11-16 07:37:02	157.986
1224	2022-11-16 07:37:03	157.981
1225	2022-11-16 07:37:04	157.974
1226	2022-11-16 07:37:05	157.969
1227	2022-11-16 07:37:06	157.964
1228	2022-11-16 07:37:07	157.959
1229	2022-11-16 07:37:08	157.953
1230	2022-11-16 07:37:09	157.948
1231	2022-11-16 07:37:10	157.943
1232	2022-11-16 07:37:11	157.938
1233	2022-11-16 07:37:12	157.933
1234	2022-11-16 07:37:13	157.929
1235	2022-11-16 07:37:14	157.924
1236	2022-11-16 07:37:15	157.919
1237	2022-11-16 07:37:16	157.914
1238	2022-11-16 07:37:17	157.91
1239	2022-11-16 07:37:18	157.905
1240	2022-11-16 07:37:19	157.901
1241	2022-11-16 07:37:20	157.897
1242	2022-11-16 07:37:21	157.892
1243	2022-11-16 07:37:22	157.889
1244	2022-11-16 07:37:23	157.884
1245	2022-11-16 07:37:24	157.88
1246	2022-11-16 07:37:25	157.877
1247	2022-11-16 07:37:26	157.873
1248	2022-11-16 07:37:27	157.87
1249	2022-11-16 07:37:28	157.866
1250	2022-11-16 07:37:29	157.862
1251	2022-11-16 07:37:30	157.859
1252	2022-11-16 07:37:31	157.856
1253	2022-11-16 07:37:32	157.852
1254	2022-11-16 07:37:33	157.849
1255	2022-11-16 07:37:34	157.846
1256	2022-11-16 07:37:35	157.843
1257	2022-11-16 07:37:36	157.84
1258	2022-11-16 07:37:37	157.837
1259	2022-11-16 07:37:38	157.834
1260	2022-11-16 07:37:39	157.831
1261	2022-11-16 07:37:40	157.829
1262	2022-11-16 07:37:41	157.827
1263	2022-11-16 07:37:42	157.825
1264	2022-11-16 07:37:43	157.824
1265	2022-11-16 07:37:44	157.822
1266	2022-11-16 07:37:45	157.821
1267	2022-11-16 07:37:46	157.82
1268	2022-11-16 07:37:47	157.818
1269	2022-11-16 07:37:48	157.817
1270	2022-11-16 07:37:49	157.815
1271	2022-11-16 07:37:50	157.814
1272	2022-11-16 07:37:51	157.813
1273	2022-11-16 07:37:52	157.812
1274	2022-11-16 07:37:53	157.81
1275	2022-11-16 07:37:54	157.809
1276	2022-11-16 07:37:55	157.808
1277	2022-11-16 07:37:56	157.805
1278	2022-11-16 07:37:57	157.803
1279	2022-11-16 07:37:58	157.8
1280	2022-11-16 07:37:59	157.798
1281	2022-11-16 07:38:00	157.796
1282	2022-11-16 07:38:01	157.794
1283	2022-11-16 07:38:02	157.792
1284	2022-11-16 07:38:03	157.791
1285	2022-11-16 07:38:04	157.789
1286	2022-11-16 07:38:05	157.787
1287	2022-11-16 07:38:06	157.786
1288	2022-11-16 07:38:07	157.784
1289	2022-11-16 07:38:08	157.782
1290	2022-11-16 07:38:09	157.781
1291	2022-11-16 07:38:10	157.78
1292	2022-11-16 07:38:11	157.779
1293	2022-11-16 07:38:12	157.778
1294	2022-11-16 07:38:13	157.777
1295	2022-11-16 07:38:14	157.776
1296	2022-11-16 07:38:15	157.775
1297	2022-11-16 07:38:16	157.774
1298	2022-11-16 07:38:17	157.774
1299	2022-11-16 07:38:18	157.773
1300	2022-11-16 07:38:19	157.772
1301	2022-11-16 07:38:20	157.769
1302	2022-11-16 07:38:21	157.766
1303	2022-11-16 07:38:22	157.764
1304	2022-11-16 07:38:23	157.761
1305	2022-11-16 07:38:24	157.759
1306	2022-11-16 07:38:25	157.756
1307	2022-11-16 07:38:26	157.753
1308	2022-11-16 07:38:27	157.751
1309	2022-11-16 07:38:28	157.749
1310	2022-11-16 07:38:29	157.746
1311	2022-11-16 07:38:30	157.744
1312	2022-11-16 07:38:31	157.742
1313	2022-11-16 07:38:32	157.741
1314	2022-11-16 07:38:33	157.738
1315	2022-11-16 07:38:34	157.737
1316	2022-11-16 07:38:35	157.735
1317	2022-11-16 07:38:36	157.733
1318	2022-11-16 07:38:37	157.731
1319	2022-11-16 07:38:38	157.73
1320	2022-11-16 07:38:39	157.728
1321	2022-11-16 07:38:40	157.726
1322	2022-11-16 07:38:41	157.726
1323	2022-11-16 07:38:42	157.724
1324	2022-11-16 07:38:43	157.722
1325	2022-11-16 07:38:44	157.721
1326	2022-11-16 07:38:45	157.72
1327	2022-11-16 07:38:46	157.719
1328	2022-11-16 07:38:47	157.718
1329	2022-11-16 07:38:48	157.716
1330	2022-11-16 07:38:49	157.716
1331	2022-11-16 07:38:50	157.714
1332	2022-11-16 07:38:51	157.713
1333	2022-11-16 07:38:52	157.713
1334	2022-11-16 07:38:53	157.712
1335	2022-11-16 07:38:54	157.711
1336	2022-11-16 07:38:55	157.709
1337	2022-11-16 07:38:56	157.708
1338	2022-11-16 07:38:57	157.707
1339	2022-11-16 07:38:58	157.706
1340	2022-11-16 07:38:59	157.706
1341	2022-11-16 07:39:00	157.704
1342	2022-11-16 07:39:01	157.704
1343	2022-11-16 07:39:02	157.702
1344	2022-11-16 07:39:03	157.702
1345	2022-11-16 07:39:04	157.701
1346	2022-11-16 07:39:05	157.7
1347	2022-11-16 07:39:06	157.699
1348	2022-11-16 07:39:07	157.699
1349	2022-11-16 07:39:08	157.698
1350	2022-11-16 07:39:09	157.697
1351	2022-11-16 07:39:10	157.697
1352	2022-11-16 07:39:11	157.697
1353	2022-11-16 07:39:12	157.696
1354	2022-11-16 07:39:13	157.696
1355	2022-11-16 07:39:14	157.694
1356	2022-11-16 07:39:15	157.694
1357	2022-11-16 07:39:16	157.694
1358	2022-11-16 07:39:17	157.693
1359	2022-11-16 07:39:18	157.693
1360	2022-11-16 07:39:19	157.692
1361	2022-11-16 07:39:20	157.693
1362	2022-11-16 07:39:21	157.692
1363	2022-11-16 07:39:22	157.692
1364	2022-11-16 07:39:23	157.692
1365	2022-11-16 07:39:24	157.692
1366	2022-11-16 07:39:25	157.693
1367	2022-11-16 07:39:26	157.692
1368	2022-11-16 07:39:27	157.693
1369	2022-11-16 07:39:28	157.692
1370	2022-11-16 07:39:29	157.689
1371	2022-11-16 07:39:30	157.684
1372	2022-11-16 07:39:31	157.679
1373	2022-11-16 07:39:32	157.673
1374	2022-11-16 07:39:33	157.664
1375	2022-11-16 07:39:34	157.655
1376	2022-11-16 07:39:35	157.646
1377	2022-11-16 07:39:36	157.637
1378	2022-11-16 07:39:37	157.628
1379	2022-11-16 07:39:38	157.62
1380	2022-11-16 07:39:39	157.611
1381	2022-11-16 07:39:40	157.601
1382	2022-11-16 07:39:41	157.593
1383	2022-11-16 07:39:42	157.584
1384	2022-11-16 07:39:43	157.575
1385	2022-11-16 07:39:44	157.566
1386	2022-11-16 07:39:45	157.557
1387	2022-11-16 07:39:46	157.55
1388	2022-11-16 07:39:47	157.54
1389	2022-11-16 07:39:48	157.532
1390	2022-11-16 07:39:49	157.523
1391	2022-11-16 07:39:50	157.512
1392	2022-11-16 07:39:51	157.503
1393	2022-11-16 07:39:52	157.493
1394	2022-11-16 07:39:53	157.484
1395	2022-11-16 07:39:54	157.474
1396	2022-11-16 07:39:55	157.464
1397	2022-11-16 07:39:56	157.455
1398	2022-11-16 07:39:57	157.445
1399	2022-11-16 07:39:58	157.435
1400	2022-11-16 07:39:59	157.425
1401	2022-11-16 07:40:00	157.416
1402	2022-11-16 07:40:01	157.406
1403	2022-11-16 07:40:02	157.396
1404	2022-11-16 07:40:03	157.386
1405	2022-11-16 07:40:04	157.375
1406	2022-11-16 07:40:05	157.365
1407	2022-11-16 07:40:06	157.355
1408	2022-11-16 07:40:07	157.345
1409	2022-11-16 07:40:08	157.335
1410	2022-11-16 07:40:09	157.324
1411	2022-11-16 07:40:10	157.314
1412	2022-11-16 07:40:11	157.305
1413	2022-11-16 07:40:12	157.297
1414	2022-11-16 07:40:13	157.288
1415	2022-11-16 07:40:14	157.282
1416	2022-11-16 07:40:15	157.276
1417	2022-11-16 07:40:16	157.272
1418	2022-11-16 07:40:17	157.268
1419	2022-11-16 07:40:18	157.265
1420	2022-11-16 07:40:19	157.265
1421	2022-11-16 07:40:20	157.266
1422	2022-11-16 07:40:21	157.267
1423	2022-11-16 07:40:22	157.268
1424	2022-11-16 07:40:23	157.269
1425	2022-11-16 07:40:24	157.271
1426	2022-11-16 07:40:25	157.273
1427	2022-11-16 07:40:26	157.277
1428	2022-11-16 07:40:27	157.281
1429	2022-11-16 07:40:28	157.287
1430	2022-11-16 07:40:29	157.294
1431	2022-11-16 07:40:30	157.302
1432	2022-11-16 07:40:31	157.311
1433	2022-11-16 07:40:32	157.32
1434	2022-11-16 07:40:33	157.325
1435	2022-11-16 07:40:34	157.321
1436	2022-11-16 07:40:35	157.309
1437	2022-11-16 07:40:36	157.29
1438	2022-11-16 07:40:37	157.264
1439	2022-11-16 07:40:38	157.232
1440	2022-11-16 07:40:39	157.197
1441	2022-11-16 07:40:40	157.157
1442	2022-11-16 07:40:41	157.12
1443	2022-11-16 07:40:42	157.09
1444	2022-11-16 07:40:43	157.061
1445	2022-11-16 07:40:44	157.036
1446	2022-11-16 07:40:45	157.015
1447	2022-11-16 07:40:46	156.998
1448	2022-11-16 07:40:47	156.987
1449	2022-11-16 07:40:48	156.978
1450	2022-11-16 07:40:49	156.97
1451	2022-11-16 07:40:50	156.964
1452	2022-11-16 07:40:51	156.958
1453	2022-11-16 07:40:52	156.953
1454	2022-11-16 07:40:53	156.95
1455	2022-11-16 07:40:54	156.948
1456	2022-11-16 07:40:55	156.944
1457	2022-11-16 07:40:56	156.943
1458	2022-11-16 07:40:57	156.94
1459	2022-11-16 07:40:58	156.94
1460	2022-11-16 07:40:59	156.938
1461	2022-11-16 07:41:00	156.921
1462	2022-11-16 07:41:01	156.872
1463	2022-11-16 07:41:02	156.83
1464	2022-11-16 07:41:03	156.841
1465	2022-11-16 07:41:04	156.874
1466	2022-11-16 07:41:05	156.953
1467	2022-11-16 07:41:06	157.087
1468	2022-11-16 07:41:07	157.254
1469	2022-11-16 07:41:08	157.434
1470	2022-11-16 07:41:09	157.607
1471	2022-11-16 07:41:10	157.729
1472	2022-11-16 07:41:11	157.857
1473	2022-11-16 07:41:12	157.974
1474	2022-11-16 07:41:13	158.054
1475	2022-11-16 07:41:14	158.128
1476	2022-11-16 07:41:15	158.221
1477	2022-11-16 07:41:16	158.295
1478	2022-11-16 07:41:17	158.376
1479	2022-11-16 07:41:18	158.444
1480	2022-11-16 07:41:19	158.464
1481	2022-11-16 07:41:20	158.468
1482	2022-11-16 07:41:21	158.468
1483	2022-11-16 07:41:22	158.454
1484	2022-11-16 07:41:23	158.455
1485	2022-11-16 07:41:24	158.463
1486	2022-11-16 07:41:25	158.471
1487	2022-11-16 07:41:26	158.484
1488	2022-11-16 07:41:27	158.495
1489	2022-11-16 07:41:28	158.505
1490	2022-11-16 07:41:29	158.517
1491	2022-11-16 07:41:30	158.526
1492	2022-11-16 07:41:31	158.536
1493	2022-11-16 07:41:32	158.545
1494	2022-11-16 07:41:33	158.553
1495	2022-11-16 07:41:34	158.561
1496	2022-11-16 07:41:35	158.566
1497	2022-11-16 07:41:36	158.574
1498	2022-11-16 07:41:37	158.58
1499	2022-11-16 07:41:38	158.588
1500	2022-11-16 07:41:39	158.594

## Sheet: Fig 3b HERA Dose Rate
#HERA Dose Rate
#Tab delimited data file
#Bin Time Dose_Rate_Si(uGy)/min
0	2022-11-16 07:16:30	0.0337021
1	2022-11-16 07:16:40	6.24715
2	2022-11-16 07:16:50	6.46829
3	2022-11-16 07:17:00	7.16222
4	2022-11-16 07:17:10	8.22123
5	2022-11-16 07:17:20	9.80142
6	2022-11-16 07:17:30	12.1948
7	2022-11-16 07:17:40	12.8948
8	2022-11-16 07:17:50	14.5381
9	2022-11-16 07:18:00	16.5505
10	2022-11-16 07:18:10	16.5784
11	2022-11-16 07:18:20	21.6614
12	2022-11-16 07:18:30	23.5988
13	2022-11-16 07:18:40	26.5151
14	2022-11-16 07:18:50	32.2697
15	2022-11-16 07:19:00	34.7402
16	2022-11-16 07:19:10	40.9269
17	2022-11-16 07:19:20	41.3181
18	2022-11-16 07:19:30	48.5567
19	2022-11-16 07:19:40	53.0483
20	2022-11-16 07:19:50	58.6752
21	2022-11-16 07:20:00	64.314
22	2022-11-16 07:20:10	71.6236
23	2022-11-16 07:20:20	77.5992
24	2022-11-16 07:20:30	80.8105
25	2022-11-16 07:20:40	85.064
26	2022-11-16 07:20:50	95.9406
27	2022-11-16 07:21:00	98.3085
28	2022-11-16 07:21:10	102.182
29	2022-11-16 07:21:20	106.652
30	2022-11-16 07:21:30	125.608
31	2022-11-16 07:21:40	128.46
32	2022-11-16 07:21:50	128.468
33	2022-11-16 07:22:00	133.621
34	2022-11-16 07:22:10	147.74
35	2022-11-16 07:22:20	149.841
36	2022-11-16 07:22:30	167.96
37	2022-11-16 07:22:40	163.968
38	2022-11-16 07:22:50	178.924
39	2022-11-16 07:23:00	186.397
40	2022-11-16 07:23:10	185.265
41	2022-11-16 07:23:20	180.739
42	2022-11-16 07:23:30	194.483
43	2022-11-16 07:23:40	195.904
44	2022-11-16 07:23:50	196.304
45	2022-11-16 07:24:00	221.683
46	2022-11-16 07:24:10	209.792
47	2022-11-16 07:24:20	213.265
48	2022-11-16 07:24:30	211.345
49	2022-11-16 07:24:40	222.594
50	2022-11-16 07:24:50	243.552
51	2022-11-16 07:25:00	223.721
52	2022-11-16 07:25:10	253.109
53	2022-11-16 07:25:20	237.268
54	2022-11-16 07:25:30	248.288
55	2022-11-16 07:25:40	244.22
56	2022-11-16 07:25:50	259.538
57	2022-11-16 07:26:00	263.273
58	2022-11-16 07:26:10	265.497
59	2022-11-16 07:26:20	262.835
60	2022-11-16 07:26:30	270.211
61	2022-11-16 07:26:40	277.194
62	2022-11-16 07:26:50	283.882
63	2022-11-16 07:27:00	277.953
64	2022-11-16 07:27:10	292.554
65	2022-11-16 07:27:20	292.116
66	2022-11-16 07:27:30	288.865
67	2022-11-16 07:27:40	299.5
68	2022-11-16 07:27:50	296.304
69	2022-11-16 07:28:00	295.438
70	2022-11-16 07:28:10	308.279
71	2022-11-16 07:28:20	301.296
72	2022-11-16 07:28:30	296.92
73	2022-11-16 07:28:40	282.536
74	2022-11-16 07:28:50	294.793
75	2022-11-16 07:29:00	298.863
76	2022-11-16 07:29:10	280.618
77	2022-11-16 07:29:20	286.14
78	2022-11-16 07:29:30	282.212
79	2022-11-16 07:29:40	270.137
80	2022-11-16 07:29:50	283.31
81	2022-11-16 07:30:00	275.242
82	2022-11-16 07:30:10	268.356
83	2022-11-16 07:30:20	269.804
84	2022-11-16 07:30:30	259.825
85	2022-11-16 07:30:40	251.314
86	2022-11-16 07:30:50	255.639
87	2022-11-16 07:31:00	252.494
88	2022-11-16 07:31:10	236.542
89	2022-11-16 07:31:20	224.285
90	2022-11-16 07:31:30	215.388
91	2022-11-16 07:31:40	207.164
92	2022-11-16 07:31:50	192.92
93	2022-11-16 07:32:00	163.32
94	2022-11-16 07:32:10	147.006
95	2022-11-16 07:32:20	120.999
96	2022-11-16 07:32:30	97.6632
97	2022-11-16 07:32:40	92.537
98	2022-11-16 07:32:50	91.0193
99	2022-11-16 07:33:00	81.1601
100	2022-11-16 07:33:10	84.8286
101	2022-11-16 07:33:20	84.1641
102	2022-11-16 07:33:30	76.8553
103	2022-11-16 07:33:40	90.1877
104	2022-11-16 07:33:50	85.2936
105	2022-11-16 07:34:00	84.1896
106	2022-11-16 07:34:10	95.3377
107	2022-11-16 07:34:20	88.9311
108	2022-11-16 07:34:30	90.9041
109	2022-11-16 07:34:40	99.4081
110	2022-11-16 07:34:50	96.9455
111	2022-11-16 07:35:00	98.3725
112	2022-11-16 07:35:10	95.5029
113	2022-11-16 07:35:20	86.7411
114	2022-11-16 07:35:30	84.0932
115	2022-11-16 07:35:40	80.3908
116	2022-11-16 07:35:50	71.4483
117	2022-11-16 07:36:00	66.39
118	2022-11-16 07:36:10	58.8915
119	2022-11-16 07:36:20	55.3688
120	2022-11-16 07:36:30	53.2333
121	2022-11-16 07:36:40	47.8629
122	2022-11-16 07:36:50	45.5108
123	2022-11-16 07:37:00	41.5183
124	2022-11-16 07:37:10	37.7547
125	2022-11-16 07:37:20	37.213
126	2022-11-16 07:37:30	34.5301
127	2022-11-16 07:37:40	30.7385
128	2022-11-16 07:37:50	29.1366
129	2022-11-16 07:38:00	28.9692
130	2022-11-16 07:38:10	25.0322
131	2022-11-16 07:38:20	23.9605
132	2022-11-16 07:38:30	21.2675
133	2022-11-16 07:38:40	18.6674
134	2022-11-16 07:38:50	17.5816
135	2022-11-16 07:39:00	16.9333
136	2022-11-16 07:39:10	16.2146
137	2022-11-16 07:39:20	13.4945
138	2022-11-16 07:39:30	12.6461
139	2022-11-16 07:39:40	11.6459
140	2022-11-16 07:39:50	10.0979
141	2022-11-16 07:40:00	9.10499
142	2022-11-16 07:40:10	7.7984
143	2022-11-16 07:40:20	7.19696
144	2022-11-16 07:40:30	6.20942
145	2022-11-16 07:40:40	5.74387
146	2022-11-16 07:40:50	5.78758
147	2022-11-16 07:41:00	4.65932
148	2022-11-16 07:41:10	4.04022
149	2022-11-16 07:41:20	4.23237
150	2022-11-16 07:41:30	10.5782

## Sheet: Fig 3b AP9 Proton Flux
#AP9 Flux > 20 MeV
#Tab delimited data file
#Bin Time Fluence n/cm2.s
0	2022-11-16 07:16:30	0.0337021
1	2022-11-16 07:16:40	6.24715
2	2022-11-16 07:16:50	6.46829
3	2022-11-16 07:17:00	7.16222
4	2022-11-16 07:17:10	8.22123
5	2022-11-16 07:17:20	9.80142
6	2022-11-16 07:17:30	12.1948
7	2022-11-16 07:17:40	12.8948
8	2022-11-16 07:17:50	14.5381
9	2022-11-16 07:18:00	16.5505
10	2022-11-16 07:18:10	16.5784
11	2022-11-16 07:18:20	21.6614
12	2022-11-16 07:18:30	23.5988
13	2022-11-16 07:18:40	26.5151
14	2022-11-16 07:18:50	32.2697
15	2022-11-16 07:19:00	34.7402
16	2022-11-16 07:19:10	40.9269
17	2022-11-16 07:19:20	41.3181
18	2022-11-16 07:19:30	48.5567
19	2022-11-16 07:19:40	53.0483
20	2022-11-16 07:19:50	58.6752
21	2022-11-16 07:20:00	64.314
22	2022-11-16 07:20:10	71.6236
23	2022-11-16 07:20:20	77.5992
24	2022-11-16 07:20:30	80.8105
25	2022-11-16 07:20:40	85.064
26	2022-11-16 07:20:50	95.9406
27	2022-11-16 07:21:00	98.3085
28	2022-11-16 07:21:10	102.182
29	2022-11-16 07:21:20	106.652
30	2022-11-16 07:21:30	125.608
31	2022-11-16 07:21:40	128.46
32	2022-11-16 07:21:50	128.468
33	2022-11-16 07:22:00	133.621
34	2022-11-16 07:22:10	147.74
35	2022-11-16 07:22:20	149.841
36	2022-11-16 07:22:30	167.96
37	2022-11-16 07:22:40	163.968
38	2022-11-16 07:22:50	178.924
39	2022-11-16 07:23:00	186.397
40	2022-11-16 07:23:10	185.265
41	2022-11-16 07:23:20	180.739
42	2022-11-16 07:23:30	194.483
43	2022-11-16 07:23:40	195.904
44	2022-11-16 07:23:50	196.304
45	2022-11-16 07:24:00	221.683
46	2022-11-16 07:24:10	209.792
47	2022-11-16 07:24:20	213.265
48	2022-11-16 07:24:30	211.345
49	2022-11-16 07:24:40	222.594
50	2022-11-16 07:24:50	243.552
51	2022-11-16 07:25:00	223.721
52	2022-11-16 07:25:10	253.109
53	2022-11-16 07:25:20	237.268
54	2022-11-16 07:25:30	248.288
55	2022-11-16 07:25:40	244.22
56	2022-11-16 07:25:50	259.538
57	2022-11-16 07:26:00	263.273
58	2022-11-16 07:26:10	265.497
59	2022-11-16 07:26:20	262.835
60	2022-11-16 07:26:30	270.211
61	2022-11-16 07:26:40	277.194
62	2022-11-16 07:26:50	283.882
63	2022-11-16 07:27:00	277.953
64	2022-11-16 07:27:10	292.554
65	2022-11-16 07:27:20	292.116
66	2022-11-16 07:27:30	288.865
67	2022-11-16 07:27:40	299.5
68	2022-11-16 07:27:50	296.304
69	2022-11-16 07:28:00	295.438
70	2022-11-16 07:28:10	308.279
71	2022-11-16 07:28:20	301.296
72	2022-11-16 07:28:30	296.92
73	2022-11-16 07:28:40	282.536
74	2022-11-16 07:28:50	294.793
75	2022-11-16 07:29:00	298.863
76	2022-11-16 07:29:10	280.618
77	2022-11-16 07:29:20	286.14
78	2022-11-16 07:29:30	282.212
79	2022-11-16 07:29:40	270.137
80	2022-11-16 07:29:50	283.31
81	2022-11-16 07:30:00	275.242
82	2022-11-16 07:30:10	268.356
83	2022-11-16 07:30:20	269.804
84	2022-11-16 07:30:30	259.825
85	2022-11-16 07:30:40	251.314
86	2022-11-16 07:30:50	255.639
87	2022-11-16 07:31:00	252.494
88	2022-11-16 07:31:10	236.542
89	2022-11-16 07:31:20	224.285
90	2022-11-16 07:31:30	215.388
91	2022-11-16 07:31:40	207.164
92	2022-11-16 07:31:50	192.92
93	2022-11-16 07:32:00	163.32
94	2022-11-16 07:32:10	147.006
95	2022-11-16 07:32:20	120.999
96	2022-11-16 07:32:30	97.6632
97	2022-11-16 07:32:40	92.537
98	2022-11-16 07:32:50	91.0193
99	2022-11-16 07:33:00	81.1601
100	2022-11-16 07:33:10	84.8286
101	2022-11-16 07:33:20	84.1641
102	2022-11-16 07:33:30	76.8553
103	2022-11-16 07:33:40	90.1877
104	2022-11-16 07:33:50	85.2936
105	2022-11-16 07:34:00	84.1896
106	2022-11-16 07:34:10	95.3377
107	2022-11-16 07:34:20	88.9311
108	2022-11-16 07:34:30	90.9041
109	2022-11-16 07:34:40	99.4081
110	2022-11-16 07:34:50	96.9455
111	2022-11-16 07:35:00	98.3725
112	2022-11-16 07:35:10	95.5029
113	2022-11-16 07:35:20	86.7411
114	2022-11-16 07:35:30	84.0932
115	2022-11-16 07:35:40	80.3908
116	2022-11-16 07:35:50	71.4483
117	2022-11-16 07:36:00	66.39
118	2022-11-16 07:36:10	58.8915
119	2022-11-16 07:36:20	55.3688
120	2022-11-16 07:36:30	53.2333
121	2022-11-16 07:36:40	47.8629
122	2022-11-16 07:36:50	45.5108
123	2022-11-16 07:37:00	41.5183
124	2022-11-16 07:37:10	37.7547
125	2022-11-16 07:37:20	37.213
126	2022-11-16 07:37:30	34.5301
127	2022-11-16 07:37:40	30.7385
128	2022-11-16 07:37:50	29.1366
129	2022-11-16 07:38:00	28.9692
130	2022-11-16 07:38:10	25.0322
131	2022-11-16 07:38:20	23.9605
132	2022-11-16 07:38:30	21.2675
133	2022-11-16 07:38:40	18.6674
134	2022-11-16 07:38:50	17.5816
135	2022-11-16 07:39:00	16.9333
136	2022-11-16 07:39:10	16.2146
137	2022-11-16 07:39:20	13.4945
138	2022-11-16 07:39:30	12.6461
139	2022-11-16 07:39:40	11.6459
140	2022-11-16 07:39:50	10.0979
141	2022-11-16 07:40:00	9.10499
142	2022-11-16 07:40:10	7.7984
143	2022-11-16 07:40:20	7.19696
144	2022-11-16 07:40:30	6.20942
145	2022-11-16 07:40:40	5.74387
146	2022-11-16 07:40:50	5.78758
147	2022-11-16 07:41:00	4.65932
148	2022-11-16 07:41:10	4.04022
149	2022-11-16 07:41:20	4.23237
150	2022-11-16 07:41:30	10.5782

## Sheet: Fig 3c HERA Polar Angle
#HERA HSU2 Particle Polar Angle Distribution
#Tab delimited data file
#Data shows relative measured particle polar angle distribution from HERA HSU2 sensor vs time
Angle(Bin_Center)	2022-11-16 07:16:40	2022-11-16 07:16:50	2022-11-16 07:17:00	2022-11-16 07:17:10	2022-11-16 07:17:20	2022-11-16 07:17:30	2022-11-16 07:17:40	2022-11-16 07:17:50	2022-11-16 07:18:00	2022-11-16 07:18:10	2022-11-16 07:18:20	2022-11-16 07:18:30	2022-11-16 07:18:40	2022-11-16 07:18:50	2022-11-16 07:19:00	2022-11-16 07:19:10	2022-11-16 07:19:20	2022-11-16 07:19:30	2022-11-16 07:19:40	2022-11-16 07:19:50	2022-11-16 07:20:00	2022-11-16 07:20:10	2022-11-16 07:20:20	2022-11-16 07:20:30	2022-11-16 07:20:40	2022-11-16 07:20:50	2022-11-16 07:21:00	2022-11-16 07:21:10	2022-11-16 07:21:20	2022-11-16 07:21:30	2022-11-16 07:21:40	2022-11-16 07:21:50	2022-11-16 07:22:00	2022-11-16 07:22:10	2022-11-16 07:22:20	2022-11-16 07:22:30	2022-11-16 07:22:40	2022-11-16 07:22:50	2022-11-16 07:23:00	2022-11-16 07:23:10	2022-11-16 07:23:20	2022-11-16 07:23:30	2022-11-16 07:23:40	2022-11-16 07:23:50	2022-11-16 07:24:00	2022-11-16 07:24:10	2022-11-16 07:24:20	2022-11-16 07:24:30	2022-11-16 07:24:40
1	0.00521739	0.0126404	0.00647249	0.00886076	0.0099889	0.00676329	0.0117417	0.00801425	0.010084	0.0100705	0.0139194	0.0058862	0.0151603	0.013369	0.0172928	0.020207	0.0216622	0.0205147	0.0218042	0.0274164	0.026775	0.0288897	0.0276074	0.036686	0.034284	0.0346517	0.0324022	0.031941	0.0357024	0.0340879	0.0372421	0.0342913	0.0351317	0.0376128	0.0324258	0.0311881	0.0322684	0.028381	0.0262153	0.0232975	0.0220201	0.021632	0.0242322	0.0204701	0.0181818	0.0140503	0.0147992	0.0147864	0.0125375
3	0.0104348	0.00421348	0.00970874	0.0101266	0.0099889	0.00869565	0.00293542	0.0062333	0.00588235	0.00704935	0.003663	0.0058862	0.0104956	0.0112299	0.013715	0.0123213	0.0110522	0.0175308	0.0179564	0.0125465	0.0138387	0.0160111	0.0170903	0.0192602	0.0175971	0.019251	0.023743	0.021567	0.024024	0.0223702	0.0221439	0.0225343	0.021079	0.02332	0.0226369	0.0247525	0.0198083	0.0222113	0.0203614	0.0188172	0.0160364	0.0167032	0.0105566	0.0111195	0.0150943	0.0137801	0.00880902	0.00821468	0.00953938
5	0.0121739	0.00842697	0.0113269	0.0101266	0.00887902	0.0144928	0.00782779	0.00712378	0.0092437	0.0100705	0.0131868	0.0058862	0.0058309	0.0117647	0.0101371	0.0152785	0.015473	0.0175308	0.00983326	0.0139405	0.0204573	0.0142708	0.0201578	0.0198716	0.023665	0.020651	0.0273743	0.023205	0.0263597	0.0308921	0.0291897	0.0287394	0.021079	0.0268305	0.02539	0.0230198	0.0217252	0.019003	0.0213795	0.0197133	0.0244136	0.0186199	0.0201536	0.0161739	0.0133791	0.0135099	0.00916138	0.0106791	0.0106296
7	0.0208696	0.0140449	0.00647249	0.0113924	0.00554939	0.0125604	0.00880626	0.00890472	0.0092437	0.0100705	0.00879121	0.0137345	0.0145773	0.0117647	0.0155039	0.0137999	0.0207781	0.0175308	0.0226593	0.0213755	0.0246691	0.0337626	0.0328659	0.0244574	0.03125	0.0294015	0.0276536	0.031122	0.0283617	0.0354194	0.0332159	0.0346179	0.0351317	0.0315948	0.0308963	0.0284653	0.0329073	0.0298618	0.0315602	0.0250896	0.0270464	0.0219058	0.0158349	0.0159212	0.0185249	0.0129695	0.0137421	0.0125958	0.0133551
9	0.0208696	0.0196629	0.0242718	0.0278481	0.017758	0.0164251	0.0127202	0.00979519	0.010084	0.0140987	0.0131868	0.00915631	0.0174927	0.0149733	0.0172928	0.0251355	0.0274094	0.0276016	0.0230868	0.0297398	0.0312876	0.0344588	0.035057	0.0400489	0.0385316	0.0483024	0.0463687	0.045864	0.0427094	0.045273	0.048314	0.044742	0.046926	0.0423771	0.0461915	0.0519802	0.0472843	0.0439289	0.0386867	0.0385305	0.0402106	0.0287514	0.0278311	0.0270407	0.0236707	0.0194542	0.021494	0.0224535	0.0193513
11	0.0104348	0.0238764	0.0177994	0.0177215	0.0144284	0.0183575	0.0136986	0.0195904	0.0268908	0.021148	0.0197802	0.0222368	0.0180758	0.0203209	0.0250447	0.0251355	0.0282935	0.0257367	0.0350577	0.0311338	0.0252708	0.0344588	0.0319895	0.0412718	0.0379248	0.0360518	0.0371508	0.040131	0.04004	0.0447403	0.0415199	0.0398432	0.0449184	0.0416249	0.0409911	0.0403465	0.0380192	0.0417078	0.0318147	0.0292712	0.0339876	0.0287514	0.0314299	0.0255244	0.0240137	0.0240476	0.0243129	0.016977	0.0190788
13	0.0243478	0.0210674	0.02589	0.021519	0.0321865	0.0231884	0.0234834	0.0267142	0.0218487	0.0231621	0.014652	0.0215827	0.0215743	0.0224599	0.0244484	0.0172499	0.0260831	0.0246177	0.0324925	0.0399628	0.0315884	0.0337626	0.0315513	0.0360746	0.0430825	0.0378019	0.0377095	0.041769	0.0417084	0.0404794	0.0420232	0.0395167	0.0416562	0.0411234	0.0406852	0.0366337	0.0309904	0.0389931	0.0374141	0.0337515	0.0323121	0.0323111	0.0331094	0.0257771	0.0264151	0.0224264	0.0264271	0.0221796	0.0204415
15	0.0226087	0.0126404	0.0177994	0.0303797	0.0188679	0.0241546	0.0215264	0.0249332	0.0252101	0.0231621	0.021978	0.0209287	0.0233236	0.0224599	0.0363745	0.033514	0.0331565	0.0298396	0.0359128	0.0311338	0.0385078	0.0365472	0.0376862	0.0342403	0.0394417	0.0371019	0.0368715	0.045591	0.0453787	0.0434088	0.0377453	0.0463749	0.0441656	0.0403711	0.0504742	0.0438119	0.0338658	0.041461	0.0417409	0.0382318	0.0375778	0.0361446	0.0331094	0.0343695	0.0288165	0.0275601	0.0295983	0.0273823	0.0269828
17	0.0365217	0.0210674	0.0323625	0.0202532	0.0321865	0.0318841	0.0234834	0.0267142	0.0260504	0.0322256	0.029304	0.0228908	0.0291545	0.0320856	0.0339893	0.0330212	0.0335986	0.0317046	0.0363403	0.0339219	0.038207	0.035503	0.0354952	0.0333231	0.0424757	0.0343017	0.0396648	0.040404	0.042042	0.048735	0.0460493	0.0437622	0.0421581	0.0431294	0.0440502	0.0462871	0.0444089	0.0417078	0.0409773	0.0355436	0.0349449	0.0377875	0.0331094	0.0351276	0.0415094	0.0337747	0.0299507	0.0273823	0.0286182
19	0.0434783	0.0294944	0.0323625	0.0253165	0.0377358	0.0309179	0.0293542	0.0293856	0.0285714	0.0302115	0.0336996	0.0379333	0.0303207	0.0406417	0.033393	0.0315426	0.0265252	0.0328236	0.0470286	0.0390335	0.0358002	0.0386356	0.0390009	0.0400489	0.0321602	0.0427021	0.0424581	0.043134	0.0393727	0.0383489	0.045546	0.0421293	0.0414053	0.0438816	0.0394616	0.0373762	0.0469649	0.0419546	0.0409773	0.0445042	0.0387745	0.0377875	0.0419866	0.0374021	0.038422	0.0364766	0.0320648	0.0353231	0.0321614
21	0.04	0.0294944	0.0307443	0.0481013	0.0421754	0.026087	0.035225	0.0329475	0.0378151	0.0342397	0.0322344	0.0320471	0.0413994	0.0368984	0.0399523	0.0354855	0.0322723	0.0320776	0.0299273	0.0413569	0.0315884	0.0337626	0.0385627	0.030266	0.0361044	0.0371019	0.0371508	0.041496	0.0363697	0.0327563	0.0395068	0.0362508	0.0439147	0.0458877	0.0376262	0.0405941	0.0415335	0.0352912	0.0343599	0.0349462	0.0349449	0.0383352	0.0383877	0.0315896	0.0312178	0.0351256	0.0373502	0.0298467	0.032979
23	0.04	0.0280899	0.0339806	0.0227848	0.036626	0.0454106	0.0381605	0.0373998	0.0327731	0.0271903	0.0322344	0.0320471	0.0349854	0.0352941	0.0274299	0.0384426	0.0366932	0.0358075	0.0342027	0.0362454	0.0364019	0.0368952	0.0311131	0.0321003	0.0370146	0.0325516	0.0430168	0.035763	0.0393727	0.0375499	0.0415199	0.0385369	0.0371393	0.0396189	0.0391557	0.0368812	0.0396166	0.0392399	0.0371596	0.046595	0.0380565	0.038609	0.0357486	0.0427091	0.0367067	0.0407998	0.0352361	0.0383352	0.0340692
25	0.0365217	0.0351124	0.0372168	0.0367089	0.0443951	0.0289855	0.037182	0.0293856	0.0504202	0.0292044	0.0351648	0.0320471	0.0367347	0.0438503	0.0351819	0.0389354	0.0340407	0.0335696	0.0397606	0.0385688	0.038207	0.0361991	0.0385627	0.0330174	0.0406553	0.0367518	0.0326816	0.036309	0.041041	0.0335553	0.0334675	0.0431091	0.0386449	0.0373621	0.044662	0.0430693	0.0402556	0.0439289	0.0404683	0.0442055	0.0392532	0.0407996	0.0381478	0.0368966	0.0391081	0.0389084	0.0377026	0.0355969	0.0389752
27	0.0486957	0.0477528	0.0501618	0.0341772	0.0321865	0.0492754	0.0342466	0.0338379	0.0428571	0.0352467	0.0336996	0.0412034	0.044898	0.0363636	0.0327967	0.0394283	0.0402299	0.0417755	0.0376229	0.03671	0.0333935	0.0327184	0.0359334	0.0342403	0.0309466	0.0332517	0.0379888	0.033306	0.0337004	0.0332889	0.0344741	0.0316786	0.0366374	0.0336008	0.0354849	0.0326733	0.0313099	0.035538	0.0402138	0.0403226	0.0399713	0.0377875	0.0441459	0.0439727	0.0442539	0.0378276	0.0352361	0.0355969	0.0367948
29	0.0295652	0.0463483	0.0339806	0.035443	0.0443951	0.0376812	0.037182	0.0480855	0.0411765	0.0433031	0.0322344	0.0320471	0.03207	0.0406417	0.0339893	0.0344998	0.0340407	0.0313316	0.0294998	0.0288104	0.0358002	0.0330665	0.0337423	0.0336289	0.0291262	0.039552	0.0318436	0.028665	0.0363697	0.0330226	0.026925	0.0323318	0.0263488	0.032347	0.035179	0.0314356	0.0309904	0.0352912	0.0343599	0.0319594	0.0373384	0.0353231	0.0386276	0.0406874	0.0363636	0.0375574	0.0362932	0.0350493	0.0389752
31	0.0295652	0.0379213	0.0469256	0.0367089	0.0344062	0.0338164	0.0450098	0.0356189	0.0344538	0.0382679	0.0351648	0.0385873	0.0338192	0.0299465	0.0375671	0.036964	0.0274094	0.0320776	0.0397606	0.0315985	0.0294826	0.0316742	0.0311131	0.0262917	0.0321602	0.0273014	0.0293296	0.026754	0.0306974	0.0263648	0.0301963	0.0248204	0.034128	0.0308425	0.0330376	0.0311881	0.0335463	0.0338105	0.0318147	0.031362	0.0287219	0.0383352	0.0335893	0.0358858	0.0346484	0.0435018	0.0359408	0.0353231	0.0365222
33	0.0382609	0.0393258	0.0372168	0.0392405	0.0344062	0.0338164	0.035225	0.0373998	0.0168067	0.0281974	0.0336996	0.0255069	0.0274052	0.0358289	0.0345856	0.0285855	0.0309461	0.0246177	0.0342027	0.0209108	0.0264741	0.0271493	0.0245399	0.0250688	0.0276092	0.0294015	0.027933	0.028119	0.0276944	0.0292943	0.0244087	0.0244938	0.0336261	0.0308425	0.02539	0.0321782	0.0284345	0.0318361	0.0351234	0.0328554	0.0366204	0.0347755	0.037428	0.0331059	0.0271012	0.0351256	0.034179	0.0372399	0.0397929
35	0.0452174	0.0294944	0.0453074	0.0291139	0.0266371	0.0338164	0.0322896	0.0347284	0.0260504	0.0352467	0.032967	0.0268149	0.0215743	0.0315508	0.0214669	0.0295712	0.0278515	0.0283476	0.0252245	0.0269517	0.0321901	0.03063	0.0284838	0.0278202	0.0233617	0.0276514	0.0284916	0.031395	0.028028	0.0266312	0.0261701	0.0280862	0.0185696	0.0305918	0.02539	0.029703	0.028115	0.0256663	0.028506	0.0325568	0.0380565	0.029299	0.0371881	0.0366439	0.0367067	0.0399892	0.0384073	0.0427163	0.0337967
37	0.026087	0.0351124	0.0291262	0.043038	0.0310766	0.0386473	0.035225	0.0400712	0.0361345	0.0271903	0.0241758	0.0340092	0.0244898	0.0278075	0.0327967	0.0275998	0.0335986	0.0279746	0.0282172	0.0232342	0.0270758	0.0271493	0.0223488	0.0253745	0.0263956	0.0290515	0.0287709	0.027846	0.025025	0.0221039	0.0259185	0.0300457	0.0273526	0.0235707	0.0250841	0.0282178	0.028115	0.028381	0.0305421	0.0292712	0.0296793	0.0325849	0.0321497	0.0371494	0.032247	0.0364766	0.0362932	0.0342278	0.0332516
39	0.026087	0.0365169	0.0323625	0.035443	0.0255272	0.0222222	0.0362035	0.0311665	0.0336134	0.0251762	0.0351648	0.0359712	0.0262391	0.0208556	0.0292188	0.0280927	0.0238727	0.0298396	0.0252245	0.0357807	0.0306859	0.0299339	0.0276074	0.0305717	0.0288228	0.0227511	0.0234637	0.026481	0.026026	0.0266312	0.0236537	0.0244938	0.0238394	0.0265797	0.0260018	0.0267327	0.0242812	0.0246792	0.0262153	0.0316607	0.0294399	0.0298467	0.0295106	0.033864	0.0301887	0.0316131	0.0338266	0.0328587	0.037885
41	0.0313043	0.0351124	0.0275081	0.0265823	0.0299667	0.0270531	0.0391389	0.0178094	0.0352941	0.0292044	0.0336996	0.0333551	0.0338192	0.0342246	0.0292188	0.0320355	0.030504	0.0294666	0.025652	0.0288104	0.0180505	0.0313261	0.0210342	0.0272088	0.0245752	0.0231012	0.0290503	0.028392	0.0253587	0.0234354	0.0271766	0.0248204	0.0288582	0.0240722	0.0241664	0.025	0.027476	0.0271471	0.0272334	0.0286738	0.0284825	0.0284775	0.0321497	0.0348749	0.0339623	0.0313429	0.034179	0.036966	0.0327065
43	0.0295652	0.0266854	0.0275081	0.0443038	0.0299667	0.0270531	0.0342466	0.0267142	0.0344538	0.0342397	0.0322344	0.0372793	0.0367347	0.0294118	0.025641	0.0251355	0.0291777	0.0339426	0.0299273	0.0325279	0.0282792	0.0243648	0.0284838	0.0259859	0.0273058	0.0297515	0.0284916	0.023751	0.0243577	0.028229	0.0244087	0.0258001	0.0208281	0.022317	0.0250841	0.020297	0.0268371	0.0266535	0.0254518	0.0232975	0.0258497	0.0282037	0.0263916	0.0308314	0.0308748	0.0278303	0.0317125	0.0328587	0.0348869
45	0.0243478	0.0280899	0.0307443	0.0265823	0.0388457	0.0357488	0.0479452	0.0276046	0.0268908	0.0292044	0.0307692	0.0359712	0.0268222	0.026738	0.0292188	0.0246427	0.0344828	0.0257367	0.0230868	0.017658	0.02858	0.0281935	0.0280456	0.0275145	0.0257888	0.0266013	0.0248603	0.022386	0.0256924	0.0231691	0.0231505	0.0258001	0.0215809	0.0245737	0.02539	0.0225248	0.0271565	0.022458	0.0203614	0.0280765	0.0246529	0.0271084	0.0304702	0.0298206	0.0319039	0.0262091	0.0295983	0.0306681	0.030526
47	0.0347826	0.0351124	0.0275081	0.0151899	0.0344062	0.0396135	0.0283757	0.0329475	0.0352941	0.0362538	0.03663	0.030085	0.0309038	0.0368984	0.0208706	0.0246427	0.0296198	0.0309586	0.0273621	0.0288104	0.0225632	0.0264532	0.0267309	0.0247631	0.0233617	0.0245012	0.0251397	0.027846	0.0223557	0.0229028	0.024157	0.023514	0.0248432	0.0248245	0.0256959	0.025495	0.0246006	0.0239388	0.0218885	0.0316607	0.0272858	0.0298467	0.0261516	0.0245135	0.0305317	0.0308025	0.0359408	0.0227273	0.0272554
49	0.0330435	0.0280899	0.0226537	0.0139241	0.0332963	0.0309179	0.0234834	0.0418522	0.0310924	0.0281974	0.021978	0.030739	0.0355685	0.0272727	0.0262373	0.0231641	0.0234306	0.0309586	0.0222317	0.027881	0.0330927	0.0219283	0.0267309	0.0262917	0.0200243	0.0266013	0.0201117	0.023205	0.0263597	0.0260985	0.0196276	0.0215545	0.0238394	0.0200602	0.022331	0.0217822	0.0217252	0.0187562	0.0249427	0.0238949	0.0277645	0.0260131	0.0290307	0.0277988	0.0250429	0.0283707	0.0288936	0.0314896	0.0321614
51	0.0382609	0.0224719	0.0339806	0.0341772	0.0299667	0.0280193	0.0273973	0.0293856	0.0302521	0.0322256	0.0271062	0.0398954	0.0262391	0.0235294	0.0316041	0.0226713	0.0265252	0.0264827	0.0269346	0.0218401	0.0276775	0.0233206	0.0249781	0.0259859	0.0263956	0.0234512	0.0215084	0.023478	0.0223557	0.0194407	0.021389	0.0222077	0.0180678	0.0188064	0.0177424	0.0193069	0.0194888	0.0227048	0.0223976	0.025687	0.0208234	0.0268346	0.0261516	0.0242608	0.0243568	0.0310727	0.0295983	0.0355969	0.0283456
53	0.026087	0.0280899	0.0372168	0.0253165	0.0233074	0.0338164	0.035225	0.0347284	0.0285714	0.0322256	0.0307692	0.0255069	0.0326531	0.0208556	0.0250447	0.0310498	0.0212202	0.0264827	0.0222317	0.0232342	0.0255716	0.020536	0.0249781	0.0244574	0.0209345	0.0185509	0.0181564	0.019383	0.0153487	0.0186418	0.0218923	0.0160026	0.0155583	0.0162989	0.018966	0.0225248	0.0217252	0.0234452	0.0173072	0.0250896	0.0220201	0.0230011	0.0206334	0.0207228	0.0274443	0.020535	0.034179	0.0301205	0.0297084
55	0.0191304	0.0252809	0.0194175	0.0278481	0.0255272	0.0241546	0.0195695	0.032057	0.0268908	0.0292044	0.0322344	0.0320471	0.0279883	0.0219251	0.0232558	0.0266141	0.0265252	0.0253637	0.0226593	0.0232342	0.0246691	0.025409	0.0245399	0.0256802	0.0191141	0.019951	0.0184358	0.017199	0.0183517	0.0151798	0.0143432	0.0182887	0.0165621	0.0162989	0.0165188	0.0163366	0.0201278	0.0172754	0.021634	0.0185185	0.0174725	0.0191676	0.0194338	0.0217336	0.0236707	0.0243178	0.0225511	0.0232749	0.0264377
57	0.0156522	0.0337079	0.0291262	0.0265823	0.0244173	0.0241546	0.0166341	0.0222618	0.0277311	0.0322256	0.021978	0.0209287	0.0221574	0.0229947	0.0274299	0.0182356	0.0274094	0.0238717	0.0153912	0.0181227	0.0195548	0.0198399	0.0214724	0.0247631	0.0188107	0.0182009	0.0162011	0.012831	0.0153487	0.0170439	0.0183694	0.0160026	0.0160602	0.0140421	0.0125421	0.0173267	0.0166134	0.0170286	0.0183253	0.0173238	0.015079	0.0167032	0.0175144	0.0166793	0.019554	0.023237	0.0193798	0.024644	0.022622
59	0.026087	0.0238764	0.00970874	0.0227848	0.0233074	0.0222222	0.0254403	0.0249332	0.0252101	0.0221551	0.0212454	0.0274689	0.0233236	0.0197861	0.0208706	0.0226713	0.0291777	0.0205147	0.0260795	0.0171933	0.0255716	0.0187957	0.0223488	0.0165087	0.0185073	0.0178509	0.0162011	0.016653	0.0156823	0.0141145	0.0135883	0.0137165	0.017064	0.0147944	0.0162129	0.0148515	0.0124601	0.0160415	0.0185798	0.0146356	0.0169938	0.0164294	0.018714	0.0192065	0.0188679	0.017833	0.0221987	0.0224535	0.020169
61	0.0173913	0.0182584	0.02589	0.0291139	0.0199778	0.0193237	0.0195695	0.0222618	0.0294118	0.0332326	0.0249084	0.0235448	0.0239067	0.0213904	0.0304114	0.0340069	0.0212202	0.0234987	0.0183839	0.0283457	0.0162455	0.020536	0.0162138	0.0186487	0.0188107	0.0168008	0.0128492	0.012285	0.014014	0.0154461	0.0140916	0.0182887	0.0153074	0.0145436	0.0113184	0.0141089	0.0127796	0.0150543	0.0160346	0.0170251	0.0181905	0.0208105	0.0184741	0.0176902	0.0181818	0.017833	0.0225511	0.0205367	0.022622
63	0.0173913	0.0224719	0.0226537	0.0253165	0.0266371	0.0202899	0.0332681	0.0204809	0.0235294	0.0171198	0.0234432	0.0241988	0.0274052	0.0229947	0.0202743	0.0162642	0.0185676	0.0171578	0.0213767	0.0218401	0.021059	0.020188	0.0157756	0.0131458	0.0145631	0.0136507	0.0139665	0.013923	0.0146813	0.0146471	0.0156014	0.0150229	0.0138018	0.0137914	0.0100948	0.0108911	0.0118211	0.0145607	0.0152711	0.0128435	0.0136429	0.0128697	0.0136756	0.0171847	0.0168096	0.017833	0.0144468	0.016977	0.0190788
65	0.026087	0.0196629	0.0194175	0.0265823	0.0155383	0.0164251	0.0205479	0.030276	0.0168067	0.0231621	0.029304	0.0189666	0.0174927	0.0203209	0.0155039	0.0226713	0.0190097	0.0201417	0.0196665	0.0185874	0.0150421	0.0177515	0.0184049	0.0165087	0.0182039	0.0143507	0.0159218	0.013923	0.013013	0.0125166	0.00981379	0.00849118	0.0107905	0.0102808	0.00948302	0.0113861	0.0140575	0.0101185	0.0122168	0.00746714	0.0138822	0.0117744	0.012476	0.0141521	0.0164666	0.0145907	0.0147992	0.0202629	0.0163532
67	0.0156522	0.0266854	0.0210356	0.0227848	0.017758	0.0241546	0.0195695	0.0160285	0.0142857	0.0281974	0.021978	0.0202747	0.0215743	0.0224599	0.0214669	0.0187284	0.0145889	0.0149198	0.019239	0.019052	0.0159446	0.015315	0.014461	0.014063	0.0124393	0.0126006	0.0103352	0.012285	0.0103437	0.0103862	0.0103171	0.0107773	0.0117942	0.0100301	0.0104007	0.00767327	0.00990415	0.00937808	0.0117078	0.00955795	0.0131642	0.0128697	0.00887716	0.0144049	0.0157804	0.0154012	0.0144468	0.0167032	0.0141728
69	0.00869565	0.011236	0.0161812	0.0126582	0.0166482	0.0164251	0.0215264	0.0204809	0.0134454	0.00906344	0.0227106	0.0143885	0.0169096	0.0224599	0.025641	0.016757	0.015473	0.0111899	0.0136811	0.0144052	0.0117329	0.010442	0.0105171	0.014063	0.0103155	0.0115506	0.0111732	0.00928201	0.00934268	0.0114514	0.0105687	0.00881777	0.00752823	0.0105316	0.012848	0.00990099	0.0111821	0.00666338	0.0122168	0.00985663	0.010292	0.0142388	0.0103167	0.0118777	0.0106346	0.0110781	0.0140944	0.0145126	0.0122649
71	0.0121739	0.0266854	0.0177994	0.00886076	0.0099889	0.0164251	0.00489237	0.0115761	0.0117647	0.0171198	0.018315	0.0163506	0.0180758	0.0139037	0.0119261	0.016757	0.0137047	0.0123088	0.0123985	0.00975836	0.011432	0.00974591	0.0109553	0.0125344	0.0106189	0.00910046	0.00642458	0.00764401	0.00600601	0.00665779	0.00679416	0.00685826	0.00928482	0.00902708	0.00917712	0.00866337	0.0102236	0.0101185	0.0106897	0.00866189	0.00813787	0.0115005	0.0100768	0.0103614	0.0106346	0.0102675	0.0109232	0.0125958	0.0158081
73	0.013913	0.0126404	0.0161812	0.0113924	0.0099889	0.00483092	0.0146771	0.0133571	0.00840336	0.0161128	0.0124542	0.0137345	0.0104956	0.015508	0.0155039	0.00887137	0.00972591	0.0145468	0.0102608	0.00929368	0.00932611	0.0076575	0.0109553	0.0110058	0.00788835	0.00665033	0.00782123	0.00627901	0.00533867	0.00772304	0.00754907	0.00587851	0.00803011	0.0057673	0.00581217	0.00594059	0.00670927	0.00789733	0.00534487	0.00567503	0.00909526	0.00711939	0.00911708	0.0103614	0.0102916	0.0121589	0.00634249	0.0104053	0.010357
75	0.0104348	0.00983146	0.00809061	0.0151899	0.0155383	0.010628	0.00587084	0.00890472	0.012605	0.0130916	0.0131868	0.0163506	0.012828	0.0139037	0.00954085	0.00936422	0.0123784	0.0130548	0.00812313	0.010223	0.0102286	0.00730943	0.0109553	0.00886579	0.00667476	0.0059503	0.00586592	0.00791701	0.00667334	0.00505992	0.00654253	0.00587851	0.00627353	0.00651956	0.00520037	0.00767327	0.00958466	0.00616979	0.00585391	0.00507766	0.00526568	0.00684556	0.00863724	0.00732878	0.0106346	0.00837611	0.0105708	0.00985761	0.0111747
77	0.00695652	0.00561798	0.00323625	0.0164557	0.0110988	0.010628	0.0117417	0.0124666	0.010084	0.00805639	0.014652	0.0130804	0.00932945	0.00909091	0.00894454	0.0123213	0.00795756	0.0123088	0.00684053	0.00789963	0.0102286	0.0066133	0.00701139	0.0055029	0.00546117	0.0080504	0.00418994	0.004368	0.00467134	0.00745672	0.00478108	0.00849118	0.00401506	0.00551655	0.00672989	0.00668317	0.00511182	0.00542942	0.00636294	0.0062724	0.00670177	0.00739321	0.0071977	0.00657063	0.00960549	0.0113483	0.00775194	0.00876232	0.00681385
79	0.00695652	0.011236	0.00809061	0.00506329	0.00665927	0.0125604	0.00978474	0.00445236	0.00336134	0.0060423	0.0102564	0.00457816	0.0110787	0.00962567	0.00954085	0.00985707	0.00618921	0.00857889	0.00726806	0.00650558	0.005716	0.00452489	0.00306748	0.00305717	0.00515777	0.00315016	0.00726257	0.00709801	0.00433767	0.00426099	0.00528435	0.00424559	0.00451694	0.00376128	0.00428266	0.00569307	0.0057508	0.00493583	0.00483584	0.0062724	0.00406893	0.00520263	0.00575816	0.0060652	0.00480274	0.00783572	0.00916138	0.00766703	0.0119924
81	0.00521739	0.00561798	0.00485437	0.00759494	0.00776915	0.00772947	0.00782779	0.0106857	0.0109244	0.00704935	0.00952381	0.00719424	0.00932945	0.00909091	0.00477042	0.00936422	0.00530504	0.0074599	0.00470286	0.00557621	0.00361011	0.00591716	0.00394391	0.00397432	0.00485437	0.00525026	0.00363128	0.002184	0.00233567	0.00372836	0.00377453	0.00424559	0.00476788	0.0057673	0.00397675	0.0029703	0.00351438	0.00320829	0.0043268	0.00328554	0.00359023	0.00575027	0.00479846	0.0045489	0.0051458	0.00621454	0.00458069	0.00629792	0.00681385
83	0.0104348	0.00702247	0.00323625	0.00759494	0.00554939	0.00386473	0.00587084	0.00178094	0.00756303	0.0040282	0.00512821	0.00784827	0.00816327	0.00802139	0.00596303	0.00542139	0.00530504	0.00410295	0.00427533	0.00418216	0.00270758	0.00417682	0.00262927	0.00336289	0.00455097	0.00490025	0.00391061	0.001911	0.004004	0.00292943	0.00327126	0.0019595	0.00250941	0.00250752	0.00244723	0.00148515	0.00223642	0.00468904	0.00356325	0.00448029	0.00335089	0.00219058	0.00335893	0.0030326	0.00308748	0.00540394	0.00493305	0.00438116	0.00490597
85	0.00173913	0.00280899	0.00323625	0.00126582	0.00221976	0.00289855	0.00195695	0.00445236	0.00672269	0.00704935	0.00512821	0.00457816	0.00524781	0.00588235	0.00715564	0.00295712	0.00530504	0.00298396	0.00299273	0.00325279	0.00421179	0.00313261	0.0035057	0.00122287	0.00151699	0.00175009	0.00335196	0.003276	0.002002	0.00319574	0.00276799	0.00163292	0.00200753	0.00100301	0.00152952	0.00321782	0.00319489	0.000987167	0.00127259	0.00328554	0.00311154	0.00136911	0.00215931	0.0030326	0.00240137	0.00297217	0.00458069	0.00301205	0.00408831
87	0.00173913	0.00140449	0.00323625	0.00253165	0.00221976	0.00386473	0.00195695	0.00445236	0.00420168	0.00100705	0.0014652	0.00523218	0.00233236	0.00160428	0.00178891	0.000985707	0.00221043	0.00074599	0.00342027	0.00139405	0.00120337	0.000696136	0.00175285	0.000917151	0.00121359	0.00210011	0.00307263	0.001638	0.002002	0.00106525	0.00150981	0.000979752	0.00200753	0.00175527	0.00183542	0.00173267	0.00127796	0.00197433	0.00203614	0.000896057	0.00143609	0.00219058	0.00191939	0.0015163	0.00240137	0.00216158	0.0017618	0.0024644	0.00299809
89	0	0	0	0	0	0	0.00195695	0	0	0	0	0	0	0	0	0	0	0.000372995	0	0	0	0.000348068	0	0.000305717	0.000303398	0	0	0	0	0.000266312	0	0.000326584	0.000250941	0	0	0	0	0.000493583	0.000254518	0	0.000239349	0	0.000239923	0	0.000343053	0	0	0	0
[truncated: 101 more columns]
