# Supplementary material for: Space radiation measurements during the Artemis I lunar mission
Source: Nature. 2024 Sep 18;634(8032):48–52. doi: 10.1038/s41586-024-07927-7 (PMC11446838; doi:10.1038/s41586-024-07927-7)
Supplement: Supplementary file 4 — Source Data Fig. 4 [file 41586_2024_7927_MOESM4_ESM.xlsx]

## Sheet: Fig 4a
E_dep_low / MeV	0.0344626	0.0355623	0.0366141	0.0378137	0.0390133	0.0401651	0.0414647	0.0427642	0.044016	0.0453678	0.0468673	0.0483668	0.0498185	0.0514179	0.0529696	0.054669	0.0563207	0.0581201	0.0598717	0.0617233	0.0637226	0.0656742	0.0677734	0.069825	0.0719764	0.0742279	0.0766271	0.0789785	0.0814299	0.084029	0.0865326	0.0893316	0.0920829	0.0949341	0.0978853	0.100937	0.104088	0.107339	0.11069	0.114141	0.117692	0.121295	0.125194	0.128997	0.133048	0.137151	0.141502	0.145952	0.150503
E_dep_up / MeV	0.0355623	0.0366141	0.0378137	0.0390133	0.0401651	0.0414647	0.0427642	0.044016	0.0453678	0.0468673	0.0483668	0.0498185	0.0514179	0.0529696	0.054669	0.0563207	0.0581201	0.0598717	0.0617233	0.0637226	0.0656742	0.0677734	0.069825	0.0719764	0.0742279	0.0766271	0.0789785	0.0814299	0.084029	0.0865326	0.0893316	0.0920829	0.0949341	0.0978853	0.100937	0.104088	0.107339	0.11069	0.114141	0.117692	0.121295	0.125194	0.128997	0.133048	0.137151	0.141502	0.145952	0.150503	0.155058
end of integration interval	particles/area/time/energydeposition / (cm^2*s*MeV)^-1
2022-11-16 06:55:58	0	0	0	0	0	0	0	0	0	0	0	0	0	0	0	0	0	0	0	0	0	0	0	0	1.21354	2.27766	0	2.22914	0	0	2.92843	1.98616	0.958262	0	1.79094	6.93651	4.20201	2.446	1.58343	6.92485	6.06621	5.60654	3.59208	10.1173	7.32495	4.39598	4.91113	5.40364	2.39926
2022-11-16 07:00:58	0	0	0	0	0	0	0	0	0	0	0	0	0	0	0	0	0	0	0	0	0	0	0	1.26993	2.42708	1.13883	0	3.34371	2.10244	2.18265	1.95228	0	1.91652	0	0.895471	3.46825	1.68081	5.70733	5.54201	5.38599	7.58276	2.80327	4.3105	3.37245	7.32495	5.65198	1.84167	6.60445	4.19871
2022-11-16 07:05:58	0	0	0	0	0	0	0	0	0	0	0	0	0	0	0	0	0	0	0	0	0	0	2.66363	1.26993	0	2.27766	4.64782	0	3.15366	1.09132	0.976142	0.99308	0	1.85161	1.79094	1.73413	2.52121	5.70733	3.95858	3.84714	8.34104	2.10245	11.4947	4.72142	2.66362	6.27997	4.29724	6.00405	3.5989
2022-11-16 07:10:58	0	0	0	0	0	0	0	0	0	0	0	0	0	0	0	0	0	0	0	0	0	0	1.33182	0	1.21354	2.27766	1.16196	0	1.05122	0	0.976142	3.97232	0	0	4.47736	1.73413	1.68081	6.52266	4.75029	2.30828	6.82448	5.60654	9.33942	2.69796	3.99542	5.02398	4.29724	3.60243	5.39834
2022-11-16 07:15:58	0	0	0	0	0	0	0	0	0	0	0	0	0	0	0	0	0	0	0	0	0	0	0	1.26993	1.21354	1.13883	0	2.22914	3.15366	1.09132	2.92843	0.99308	5.74957	1.85161	0.895471	0.867064	3.36161	7.338	3.16686	6.92485	2.27483	5.60654	5.74734	4.04693	5.99314	5.02398	5.52502	6.00405	4.79853
2022-11-16 07:20:58	0	0	0	0	0	0	0	0	0	0	0	0	0	0	0	0	0	0	0	0	0	1.30151	54.6045	69.8461	47.3281	55.8028	63.9075	73.5616	49.4074	70.9361	49.7832	46.6748	47.9131	58.3256	49.2509	40.752	52.105	62.7806	50.6698	49.2434	68.2448	54.6637	62.5023	44.5163	61.9291	50.8678	57.0919	60.0405	52.7838
2022-11-16 07:25:58	0	0	0	0	0	0	0	0	0	0	0	0	0	0	0	0	0	0	0	1.3666	8.40018	48.156	307.65	480.033	412.604	281.291	340.453	390.099	317.469	332.854	278.2	278.062	289.395	268.483	274.91	273.125	293.301	251.123	249.39	258.528	300.277	246.688	275.872	234.048	264.364	233.615	249.24	261.776	248.324
2022-11-16 07:30:58	0	0	0	0	0	0	0	0	0	0	0	0	0	0	1.60775	0	3.03686	0	4.42682	13.666	32.2007	163.991	637.94	900.38	844.624	673.05	748.299	815.865	640.193	737.735	611.065	664.371	568.249	577.701	571.311	557.522	563.07	537.304	496.406	463.965	523.969	456.232	528.755	450.559	492.103	433.318	456.735	464.113	451.661
2022-11-16 07:35:58	0	0	0	0	0	0	0	0	0	0	0	0	0	1.76081	0	0	0	1.55984	5.90243	6.833	16.8004	118.438	456.813	744.179	697.786	600.164	641.399	731.158	498.279	616.598	554.449	495.547	524.169	497.156	479.077	424.861	472.306	388.914	387.941	386.253	404.161	346.904	398.721	307.567	352.263	292.019	321.065	320.616	308.305
2022-11-16 07:40:58	0	0	0	0	0	0	0	0	0	0	0	0	0	0	0	0	0	0	0	0	1.40003	11.7136	78.5772	212.078	205.088	170.825	183.589	174.987	151.376	140.781	149.35	112.218	99.6593	121.28	98.5018	91.9087	102.529	91.3173	90.2556	76.9427	97.0593	71.4833	86.21	75.5428	71.9176	67.1957	74.2808	75.0506	61.1812
2022-11-16 07:45:58	0	0	0	0	0	0	0	0	0	0	0	0	0	0	0	0	0	0	0	0	0	0	11.9864	29.2084	21.8437	20.499	31.3728	24.5205	21.0244	31.6484	17.5706	19.8616	22.04	11.1096	13.4321	23.4107	12.606	11.4147	15.8343	12.3108	25.0231	16.8196	17.9604	16.8622	19.3112	11.304	19.6445	21.0142	9.59705
2022-11-16 07:50:58	0	0	0	0	0	0	0	0	0	0	0	0	0	0	0	0	0	0	0	0	0	0	2.66363	6.34965	8.49478	5.69416	6.97173	4.45828	4.20488	8.7306	5.85685	3.97232	3.83305	7.40642	6.2683	6.06944	9.24443	8.15333	11.084	13.8497	17.4403	14.0163	13.6499	11.4663	14.6499	10.676	13.5056	11.4077	7.79761
2022-11-16 07:55:58	0	0	0	0	0	0	0	0	0	0	0	0	0	0	0	0	0	0	0	0	0	0	3.99545	3.80979	0	3.4165	6.97173	7.80199	4.20488	6.54795	2.92843	4.9654	3.83305	7.40642	5.37283	7.80357	7.56363	8.96866	10.2923	13.8497	15.9238	10.5123	13.6499	10.1173	12.6522	16.3279	12.8917	10.2069	7.79761
2022-11-16 08:00:58	0	0	0	0	0	0	0	0	0	0	0	0	0	0	0	0	0	0	0	0	0	0	3.99545	5.07972	6.0677	5.69416	8.13369	4.45828	8.40977	4.3653	3.90457	4.9654	6.70783	7.40642	5.37283	6.06944	12.606	10.5993	10.2923	9.23313	11.3741	17.5204	13.6499	14.8388	16.6476	13.1879	10.4361	13.2089	8.39742
2022-11-16 08:05:58	0	0	0	0	0	0	0	0	0	0	0	0	0	0	0	0	0	0	0	0	0	0	0	3.80979	4.85416	4.55533	5.80978	7.80199	2.10244	4.3653	1.95228	2.97924	5.74957	7.40642	2.68641	11.2718	6.72322	6.52266	11.084	5.38599	10.6159	14.0163	13.6499	9.44285	7.32495	8.79196	9.20837	12.6085	6.59797
2022-11-16 08:10:58	0	0	0	0	0	0	0	0	0	0	0	0	0	0	0	0	0	0	0	0	0	0	6.65908	5.07972	4.85416	5.69416	2.32391	5.57285	2.10244	4.3653	3.90457	0.99308	2.87479	1.85161	3.58188	1.73413	5.04242	4.07667	6.33372	11.5414	9.85759	6.30735	7.18417	4.04693	7.32495	3.76798	3.68335	12.6085	6.59797
2022-11-16 08:15:58	0	0	0	0	0	0	0	0	0	0	0	0	0	0	0	0	0	0	0	0	0	0	1.33182	0	3.64062	3.4165	4.64782	3.34371	0	5.45662	2.92843	5.95848	1.91652	2.77741	4.47736	4.33532	0.840403	6.52266	4.75029	3.84714	6.82448	7.70899	9.33942	6.74489	5.32723	3.13999	5.52502	3.00202	5.39834
2022-11-16 08:20:58	0	0	0	0	0	0	0	0	0	0	0	0	0	0	0	0	0	0	0	0	0	0	1.33182	0	1.21354	3.4165	0	4.45828	3.15366	3.27397	3.90457	2.97924	1.91652	0.925803	2.68641	3.46825	3.36161	4.07667	7.12544	3.07771	5.30793	4.2049	5.02892	4.04693	6.65904	4.39598	3.68335	2.40162	2.39926
2022-11-16 08:25:58	0	0	0	0	0	0	0	0	0	0	0	0	0	0	0	0	0	0	0	0	0	0	0	1.26993	1.21354	2.27766	1.16196	2.22914	1.05122	5.45662	0	0.99308	1.91652	0	0.895471	4.33532	3.36161	0.815333	3.16686	3.07771	2.27483	2.80327	4.3105	5.39591	1.99771	5.65198	4.29724	1.80121	3.5989
2022-11-16 08:30:58	0	0	0	0	0	0	0	0	0	0	0	0	0	0	0	0	0	0	0	0	0	0	1.33182	3.80979	2.42708	0	1.16196	1.11457	1.05122	0	3.90457	1.98616	0.958262	0.925803	0	1.73413	1.68081	8.96866	6.33372	5.38599	6.06621	4.90572	4.3105	6.0704	5.99314	5.02398	3.68335	4.80324	2.99908
2022-11-16 08:35:58	0	0	0	0	0	0	0	0	0	0	0	0	0	0	0	0	0	0	0	0	0	0	2.66363	1.26993	4.85416	2.27766	1.16196	2.22914	3.15366	5.45662	1.95228	2.97924	1.91652	0.925803	5.37283	5.20238	8.40403	3.26133	7.91715	6.15542	8.34104	8.4098	9.33942	10.7918	6.65904	3.13999	9.20837	9.00607	7.79761
2022-11-16 08:40:58	0	0	0	0	0	0	0	0	0	0	0	0	0	0	0	0	0	0	0	0	0	1.30151	7.9909	54.607	54.6093	45.5533	56.9358	49.0411	29.4342	36.0137	32.2127	24.827	22.04	32.4031	20.5958	20.8095	13.4464	19.568	12.6674	13.0803	17.4403	18.9221	14.3683	13.4898	15.9817	16.3279	11.6639	13.8093	8.99724
2022-11-16 08:45:58	0	0	0	0	0	0	0	0	0	0	0	0	0	0	0	0	0	0	0	0	0	1.30151	9.32272	19.0489	24.2708	31.8873	23.2391	43.4682	18.922	30.5571	25.3797	12.91	22.04	13.887	17.9094	9.5377	12.606	16.3067	13.4592	15.3885	18.1986	23.8278	18.6788	16.8622	20.643	15.6999	16.5751	16.2109	13.7958
2022-11-16 08:50:58	0	0	0	0	0	0	0	0	0	0	0	0	0	0	0	0	0	0	0	0	0	0	2.66363	19.0489	12.1354	14.8048	15.1054	24.5205	15.7683	13.0959	13.666	10.9239	8.62436	12.0354	8.05924	10.4048	12.606	18.7527	13.4592	14.6191	20.4734	16.8196	22.2709	18.8857	19.3112	13.1879	19.6445	20.4138	11.9963
2022-11-16 08:55:58	0	0	0	0	0	0	0	0	0	0	0	0	0	0	0	0	0	0	0	0	0	0	27.9682	87.6251	67.9582	46.6921	68.5554	64.645	70.4318	69.8448	45.8787	53.6263	57.4957	46.2902	51.0418	46.8214	35.2969	36.69	46.7112	33.8548	43.98	34.34	38.0761	34.3989	37.2906	32.0279	25.1695	25.8174	29.391
2022-11-16 09:00:58	0	0	0	0	0	0	0	0	0	0	0	0	0	0	0	0	0	0	0	0	2.80006	6.50756	105.214	318.752	348.286	274.458	298.622	347.746	303.803	296.84	259.654	223.443	234.774	232.377	172.826	174.28	168.921	170.405	129.05	114.645	134.215	107.225	109.918	87.0091	101.217	67.1957	60.7752	73.2494	70.1785
2022-11-16 09:05:58	0	0	0	0	0	0	0	0	0	0	0	0	0	0	0	0	0	0	1.47561	5.4664	7.00015	15.6182	226.409	655.284	606.77	472.615	525.204	559.514	539.276	574.037	472.453	499.519	430.26	385.134	388.634	301.738	276.493	258.461	245.432	220.056	204.734	170.299	202.594	140.294	150.494	121.831	131.987	128.487	105.568
2022-11-16 09:10:58	0	0	0	0	0	0	0	0	0	0	0	0	0	0	0	0	0	0	0	5.4664	26.6006	53.362	383.563	991.815	1060.63	804.015	909.811	1033.21	838.874	925.443	835.578	765.665	666.95	633.249	590.115	516.77	526.933	453.325	396.649	324.698	329.092	284.532	283.056	230.675	239.725	191.539	189.078	183.724	155.352
2022-11-16 09:15:58	0	0	0	0	0	0	0	0	0	0	0	0	0	0	0	0	0	1.55984	7.37804	25.9654	72.8016	101.518	651.259	1548.04	1618.86	1221.97	1503.57	1629.5	1391.82	1467.83	1281.67	1228.44	989.885	1123	892.785	861.861	814.35	659.604	596.953	524.749	514.111	440.814	452.603	339.268	361.586	285.739	268.884	274.985	199.139
2022-11-16 09:20:58	0	0	0	0	0	0	0	0	0	0	0	0	0	0	0	0	0	0	7.37804	47.831	100.802	153.578	871.008	2042.05	1952.59	1649.03	1950.92	2025.17	1605.21	1932.74	1577.45	1514.45	1350.19	1315.57	1173.96	958.972	996.718	800.657	760.047	657.091	592.213	584.481	545.278	387.831	448.153	356.703	330.887	332.024	277.115
2022-11-16 09:25:58	0	0	0	0	0	0	0	0	0	0	0	0	0	0	0	0	0	1.55984	7.37804	43.7312	100.802	180.91	853.695	2087.76	2001.13	1556.78	1920.71	2087.59	1720.85	1849.8	1646.75	1576.02	1318.57	1419.26	1153.37	944.232	968.144	847.946	757.672	634.778	612.687	545.236	536.657	428.301	428.176	364.866	349.304	300.202	287.912
2022-11-16 09:30:58	0	0	0	0	0	0	0	0	0	0	0	0	0	0	0	1.65424	0	1.55984	1.47561	27.332	82.6018	115.835	703.199	1840.13	1814.24	1428.1	1759.2	1817.86	1524.27	1621.71	1421.26	1362.51	1233.28	1213.73	1074.57	939.03	869.817	751.737	609.621	604	550.508	479.359	482.058	383.784	377.568	305.835	298.965	277.387	242.925
2022-11-16 09:35:58	0	0	0	0	0	0	0	0	0	0	0	0	0	0	0	0	0	0	1.47561	25.9654	64.4014	91.1059	591.327	1482.01	1527.85	1186.66	1317.66	1480.15	1167.91	1346.69	1135.25	1117.22	1056	983.203	840.847	709.258	715.183	605.792	553.409	510.9	417.81	384.048	392.974	316.335	300.989	244.919	219.159	248.567	193.741
2022-11-16 09:40:58	0	0	0	0	0	0	0	0	0	0	0	0	0	0	0	0	0	0	4.42682	17.7658	30.8007	58.5681	479.454	1215.32	1160.14	871.206	1115.48	1143.55	953.457	1097.87	880.48	849.084	745.528	791.562	646.53	578.331	581.559	478.6	437.027	371.633	334.4	311.163	294.551	217.185	261.7	202.215	192.148	171.115	129.56
2022-11-16 09:45:58	0	0	0	0	0	0	0	0	0	0	0	0	0	0	0	0	0	0	2.95122	10.9328	25.2005	36.4424	367.581	1000.7	955.056	707.215	881.924	948.499	734.803	871.968	740.892	682.246	610.413	650.84	531.91	445.671	432.808	365.269	340.438	302.385	275.254	232.671	231.33	174.693	183.124	143.183	142.423	132.689	120.563
2022-11-16 09:50:58	0	0	0	0	0	0	0	0	0	0	0	0	0	0	0	0	0	0	1.47561	12.2994	18.2004	20.8242	257.041	760.688	777.879	577.388	701.821	767.938	633.886	715.909	587.638	580.952	497.338	449.94	374.307	365.034	353.81	290.259	230.389	249.294	223.691	185.717	180.323	147.039	143.835	103.62	121.55	123.683	102.569
2022-11-16 09:55:58	0	0	0	0	0	0	0	0	0	0	0	0	0	0	0	0	0	0	1.47561	0	5.60012	16.9197	257.041	607.026	627.4	490.837	630.942	627.503	516.149	606.777	451.954	426.031	408.22	392.54	327.742	279.194	289.939	247.861	202.679	187.74	171.37	128.25	160.925	122.083	136.51	92.9436	73.6669	93.6631	74.977
2022-11-16 10:00:58	0	0	0	0	0	0	0	0	0	0	0	0	0	0	0	0	0	0	0	1.3666	8.40018	7.80908	163.813	492.733	497.551	440.728	488.021	514.931	431.001	447.443	366.053	325.73	337.308	307.367	263.268	228.038	241.196	195.68	186.053	149.269	145.589	127.549	114.947	91.056	94.5584	74.7317	84.717	65.4441	65.9797
2022-11-16 10:05:58	0	0	0	0	0	0	0	0	0	0	0	0	0	0	0	0	0	0	0	1.3666	5.60012	10.4121	174.468	434.316	450.223	332.539	347.425	411.276	319.571	351.407	315.294	281.042	235.732	249.967	198.795	172.546	180.687	163.067	129.841	115.414	87.96	102.319	92.6758	81.6132	77.2449	68.4517	62.6169	60.6409	44.3864
2022-11-16 10:10:58	0	0	0	0	0	0	0	0	0	0	0	0	0	0	0	0	0	0	1.47561	0	1.40003	5.20605	125.191	317.482	324.015	259.654	287.003	347.746	270.164	276.105	267.463	242.312	221.359	174.977	159.394	116.187	130.262	129.638	110.048	86.9453	94.0262	77.0899	76.8706	56.6571	58.5996	47.7278	50.953	48.0324	43.7866
2022-11-16 10:15:58	0	0	0	0	0	0	0	0	0	0	0	0	0	0	0	0	0	0	0	0	0	3.90454	86.5681	262.875	260.911	176.519	242.849	274.184	197.629	288.11	210.847	179.748	160.03	137.019	130.739	116.187	105.891	101.101	87.0887	76.1733	75.0693	70.7825	61.7839	58.6805	51.2746	39.5638	46.0418	42.0283	35.3891
2022-11-16 10:20:58	0	0	0	0	0	0	0	0	0	0	0	0	0	0	0	0	0	0	0	0	0	1.30151	55.9363	223.508	213.583	169.686	190.561	230.716	163.99	178.977	168.873	126.121	110.2	134.241	91.338	97.9782	92.4443	68.488	65.7124	54.6293	69.0031	45.5531	49.5708	48.5632	33.9611	38.9358	30.0807	32.4218	35.3891
2022-11-16 10:25:58	0	0	0	0	0	0	0	0	0	0	0	0	0	0	0	0	0	0	1.47561	0	5.60012	1.30151	45.2818	182.87	172.323	119.577	160.35	181.675	125.095	140.781	125.922	120.163	89.1184	97.2093	88.6516	68.498	71.4343	52.9966	47.5029	48.4739	54.5959	53.2621	48.1339	41.8183	43.2838	29.5159	33.764	36.6247	29.9908
2022-11-16 10:30:58	0	0	0	0	0	0	0	0	0	0	0	0	0	0	0	0	0	0	0	0	0	1.30151	41.2863	138.422	108.005	113.883	112.71	132.634	95.6611	93.8539	84.9244	97.3219	71.8697	69.4352	59.1011	50.2897	52.105	54.6273	38.7941	50.7822	38.6721	28.7335	42.3866	32.3755	37.9565	27.6319	27.6251	32.4218	27.5915
2022-11-16 10:35:58	0	0	0	0	0	0	0	0	0	0	0	0	0	0	0	0	0	0	0	0	1.40003	0	38.6227	91.4349	117.713	88.8289	102.252	114.801	84.0977	96.0366	75.1629	73.4879	51.7462	51.845	59.9966	46.8214	41.1797	29.352	36.4189	39.2408	34.8807	35.7417	35.2024	19.5602	33.9611	23.8639	24.5556	23.4158	20.9936
2022-11-16 10:40:58	0	0	0	0	0	0	0	0	0	0	0	0	0	0	0	0	0	0	0	0	0	0	21.3091	88.8951	88.5884	71.7464	81.3369	76.9053	74.6367	67.6621	69.3061	51.6402	46.9548	44.4385	37.6098	44.2202	36.1373	30.1673	30.0852	33.8548	28.8145	28.7335	30.8919	22.9326	26.6362	21.9799	30.6946	17.4117	15.5952
2022-11-16 10:45:58	0	0	0	0	0	0	0	0	0	0	0	0	0	0	0	0	0	0	0	0	0	0	27.9682	63.4965	66.7447	61.4969	69.7173	66.8742	44.1513	55.6576	46.8548	44.6886	33.5392	39.8095	34.9234	28.6131	39.4989	40.7667	19.7929	25.3911	25.0231	27.3319	40.2314	22.2581	28.6339	17.5839	31.3084	19.8134	14.3956
2022-11-16 10:50:58	0	0	0	0	0	0	0	0	0	0	0	0	0	0	0	0	0	0	0	0	0	0	25.3045	58.4168	57.0364	37.5814	58.0978	64.645	44.1513	42.5617	27.332	35.7509	24.9148	24.0709	28.6551	23.4107	34.4565	17.9373	31.6686	24.6217	27.2979	16.8196	25.863	26.9796	27.3021	25.7479	19.6445	16.8113	17.9945
2022-11-16 10:55:58	0	0	0	0	0	0	0	0	0	0	0	0	0	0	0	0	0	0	0	0	0	2.60303	10.6545	53.337	37.6197	28.4708	38.3445	59.0722	44.1513	38.1964	27.332	36.744	28.7479	28.6999	28.6551	22.5437	24.3717	27.7213	23.7515	22.3134	34.8807	25.2294	15.0868	18.8857	25.3044	21.9799	17.8028	16.8113	19.1941
2022-11-16 11:00:58	0	0	0	0	0	0	0	0	0	0	0	0	0	0	0	0	0	0	0	0	0	2.60303	14.65	34.2881	38.8333	25.0543	37.1826	40.1245	28.383	38.1964	16.5944	25.8201	21.0818	24.0709	17.0139	23.4107	18.4889	16.3067	21.3763	13.0803	18.1986	18.2212	25.1446	16.1877	31.2975	21.9799	17.8028	18.0121	16.195
2022-11-16 11:05:58	0	0	0	0	0	0	0	0	0	0	0	0	0	0	0	0	0	0	0	0	0	0	15.9818	31.7482	32.7656	31.8873	30.2108	39.0099	30.4854	25.1005	30.2604	12.91	16.2905	19.4419	15.223	14.7401	10.0848	26.906	19.7929	23.0828	20.4734	21.7253	21.5525	23.6071	21.3089	16.3279	22.714	12.0081	12.5961
2022-11-16 11:10:58	0	0	0	0	0	0	0	0	0	0	0	0	0	0	0	0	0	0	0	0	0	0	14.65	21.5888	18.2031	17.0825	24.4011	32.3225	22.0756	20.7352	19.5228	9.9308	12.4574	11.1096	17.0139	9.5377	24.3717	12.23	17.4177	16.9274	29.5728	16.1188	26.5814	20.2347	19.9771	25.7479	17.189	22.215	18.5943
2022-11-16 11:15:58	0	0	0	0	0	0	0	0	0	0	0	0	0	0	0	0	0	0	0	0	0	0	5.32727	15.2392	15.776	15.9436	17.4293	18.9477	13.6659	16.3699	11.7137	14.8962	8.62436	13.887	23.2822	10.4048	12.606	12.23	18.2095	19.2357	22.7483	19.6229	25.1446	21.5836	17.9794	24.4919	17.8028	21.6146	18.5943
2022-11-16 11:20:58	0	0	0	0	0	0	0	0	0	0	0	0	0	0	0	0	0	0	0	0	0	1.30151	7.9909	24.1287	18.2031	14.8048	17.4293	16.7185	15.7683	15.2785	12.6898	13.9031	6.70783	13.887	13.4321	11.2718	16.8081	18.7527	9.50058	19.2357	19.7152	20.3237	20.8341	20.2347	15.3158	15.0719	15.9612	18.0121	11.9963
2022-11-16 11:25:58	0	0	0	0	0	0	0	0	0	0	0	0	0	0	0	0	0	0	0	0	0	0	6.65908	15.2392	15.776	7.97182	15.1054	14.4894	14.7171	16.3699	8.78528	7.94464	13.4157	8.33223	6.2683	9.5377	16.8081	13.8607	11.8757	16.9274	14.4072	11.9139	25.863	13.4898	18.6453	13.8159	18.4167	25.8174	16.195
2022-11-16 11:30:58	0	0	0	0	0	0	0	0	0	0	0	0	0	0	0	0	0	0	0	0	0	0	5.32727	15.2392	10.9219	7.97182	8.13369	8.91656	11.5634	10.9132	12.6898	10.9239	10.5409	9.25803	9.85018	12.1389	13.4464	17.9373	15.8343	12.3108	18.1986	18.2212	24.4262	16.1877	21.9748	19.4679	17.8028	23.4158	14.9954
2022-11-16 11:35:58	0	0	0	0	0	0	0	0	0	0	0	0	0	0	0	0	0	0	0	0	0	0	5.32727	15.2392	10.9219	12.5271	12.7815	18.9477	12.6146	9.82192	11.7137	7.94464	13.4157	10.1838	6.2683	7.80357	10.0848	16.3067	13.4592	16.9274	18.9569	15.418	12.2131	18.2112	28.6339	13.8159	21.4862	16.2109	16.195
2022-11-16 11:40:58	0	0	0	0	0	0	0	0	0	0	0	0	0	0	0	0	0	0	0	0	0	0	6.65908	11.4294	8.49478	7.97182	5.80978	10.0311	10.5122	7.63927	7.80914	7.94464	10.5409	11.1096	5.37283	8.67064	12.606	7.338	15.0426	10.772	16.6821	19.6229	21.5525	16.8622	21.3089	21.3519	18.4167	15.0101	14.3956
2022-11-16 11:45:58	0	0	0	0	0	0	0	0	0	0	0	0	0	0	0	0	0	0	0	0	0	0	6.65908	6.34965	12.1354	9.11065	11.6196	4.45828	8.40977	5.45662	7.80914	6.95156	3.83305	5.55482	2.68641	8.67064	12.606	14.676	13.4592	19.2357	15.9238	18.2212	25.863	19.5602	16.6476	18.8399	19.0306	24.6166	14.3956
2022-11-16 11:50:58	0	0	0	0	0	0	0	0	0	0	0	0	0	0	0	0	0	0	0	0	0	0	2.66363	11.4294	7.28124	3.4165	5.80978	2.22914	4.20488	15.2785	3.90457	3.97232	2.87479	5.55482	7.16377	5.20238	8.40403	16.3067	10.2923	19.2357	20.4734	17.5204	17.242	16.1877	17.3135	15.6999	19.6445	18.0121	21.5934
2022-11-16 11:55:58	0	0	0	0	0	0	0	0	0	0	0	0	0	0	0	0	0	0	0	0	0	0	5.32727	11.4294	12.1354	1.13883	6.97173	10.0311	6.30732	13.0959	6.83299	4.9654	5.74957	4.62902	9.85018	6.93651	9.24443	16.3067	21.3763	18.4663	12.1324	19.6229	19.3973	23.6071	15.9817	16.3279	20.8723	14.4097	13.7958
2022-11-16 12:00:58	0	0	0	0	0	0	0	0	0	0	0	0	0	0	0	0	0	0	0	0	0	0	1.33182	10.1594	8.49478	5.69416	12.7815	8.91656	5.2561	6.54795	6.83299	10.9239	1.91652	8.33223	12.5366	4.33532	9.24443	15.4913	7.12544	12.3108	14.4072	18.9221	20.8341	16.1877	20.643	11.932	22.714	15.6105	15.5952
[truncated: 161 more columns]

## Sheet: Fig 4b Inner belt
#HERA HSU2 inner belt let spectra (note lethargy representation of LET spectra is Flux*LET, so to get flux divide through by the bin center value)
#Tab delimited data file
#BinNo	LET_Low_(water)(keV/um)	LET_High_(water)(keV/um)	LET.Flux(LET)N.cm^{-2}.sr^{-1}.s^{-1}
0	-3.29902	0.0536481	0
1	0.0536481	0.0568269	5.82023
2	0.0568269	0.0601941	5.41715
3	0.0601941	0.0637608	5.44967
4	0.0637608	0.0675389	5.06638
5	0.0675389	0.0715408	5.18974
6	0.0715408	0.0757799	5.67047
7	0.0757799	0.0802702	5.19194
8	0.0802702	0.0850265	5.27937
9	0.0850265	0.0900646	5.05414
10	0.0900646	0.0954013	5.35798
11	0.0954013	0.101054	4.8492
12	0.101054	0.107042	5.01167
13	0.107042	0.113385	4.70498
14	0.113385	0.120103	4.97771
15	0.120103	0.12722	5.37499
16	0.12722	0.134758	5.57867
17	0.134758	0.142743	5.79836
18	0.142743	0.151201	6.5964
19	0.151201	0.16016	7.48956
20	0.16016	0.16965	8.20172
21	0.16965	0.179702	9.15043
22	0.179702	0.190351	10.57
23	0.190351	0.20163	12.115
24	0.20163	0.213577	14.0947
25	0.213577	0.226232	16.2572
26	0.226232	0.239637	20.1718
27	0.239637	0.253837	23.0688
28	0.253837	0.268877	26.1016
29	0.268877	0.284809	31.8504
30	0.284809	0.301685	36.1487
31	0.301685	0.319561	40.4414
32	0.319561	0.338496	45.5914
33	0.338496	0.358554	49.8316
34	0.358554	0.379799	53.2071
35	0.379799	0.402304	56.0947
36	0.402304	0.426142	57.6595
37	0.426142	0.451392	61.469
38	0.451392	0.478139	62.9265
39	0.478139	0.50647	64.9962
40	0.50647	0.536481	65.8741
41	0.536481	0.568269	65.5705
42	0.568269	0.601941	65.9507
43	0.601941	0.637608	66.5825
44	0.637608	0.675389	66.0182
45	0.675389	0.715408	65.2619
46	0.715408	0.757799	64.0136
47	0.757799	0.802702	60.8753
48	0.802702	0.850265	59.6578
49	0.850265	0.900646	56.3409
50	0.900646	0.954013	53.6574
51	0.954013	1.01054	50.3789
52	1.01054	1.07042	47.3515
53	1.07042	1.13385	42.7895
54	1.13385	1.20103	39.6444
55	1.20103	1.2722	37.7179
56	1.2722	1.34758	33.4326
57	1.34758	1.42743	31.641
58	1.42743	1.51201	29.3863
59	1.51201	1.6016	26.5201
60	1.6016	1.6965	24.2493
61	1.6965	1.79702	22.2359
62	1.79702	1.90351	19.6982
63	1.90351	2.0163	16.9315
64	2.0163	2.13577	15.4062
65	2.13577	2.26232	14.0003
66	2.26232	2.39637	12.4497
67	2.39637	2.53837	10.7638
68	2.53837	2.68877	9.67388
69	2.68877	2.84809	9.30913
70	2.84809	3.01685	8.23879
71	3.01685	3.19561	7.6905
72	3.19561	3.38496	6.94207
73	3.38496	3.58554	5.95194
74	3.58554	3.79799	5.66906
75	3.79799	4.02304	4.69215
76	4.02304	4.26142	4.50457
77	4.26142	4.51392	3.99641
78	4.51392	4.78139	3.87652
79	4.78139	5.0647	3.48427
80	5.0647	5.36481	3.15315
81	5.36481	5.68269	3.19824
82	5.68269	6.01941	2.87597
83	6.01941	6.37608	3.05842
84	6.37608	6.75389	3.0025
85	6.75389	7.15408	3.42907
86	7.15408	7.57799	2.79721
87	7.57799	8.02702	2.37612
88	8.02702	8.50265	1.98396
89	8.50265	9.00646	1.29115
90	9.00646	9.54013	0.990524
91	9.54013	10.1054	0.711974
92	10.1054	10.7042	0.566455
93	10.7042	11.3385	0.467738
94	11.3385	12.0103	0.305051
95	12.0103	12.722	0.275948
96	12.722	13.4758	0.188138
97	13.4758	14.2743	0.197341
98	14.2743	15.1201	0.147178
99	15.1201	16.016	0.132369
100	16.016	16.965	0.132479
101	16.965	17.9702	0.120638
102	17.9702	19.0351	0.0818038
103	19.0351	20.163	0.0839631
104	20.163	21.3577	0.131317
105	21.3577	22.6232	0.0669549
106	22.6232	23.9637	0.0370518
107	23.9637	25.3837	0.0545767
108	25.3837	26.8877	0.0378402
109	26.8877	28.4809	0.0341921
110	28.4809	30.1685	0.0269103
111	30.1685	31.9561	0.0262753
112	31.9561	33.8496	0.0305878
113	33.8496	35.8554	0.0216152
114	35.8554	37.9799	0.0989409
115	37.9799	40.2304	0.0136253
116	40.2304	42.6142	0.0168984
117	42.6142	45.1392	0.0289762
118	45.1392	47.8139	0.0291644
119	47.8139	50.647	0.0223023
120	50.647	53.6481	0.021528
121	53.6481	56.8269	0.0288774
122	56.8269	60.1941	0.0214267
123	60.1941	63.7608	0
124	63.7608	67.5389	0.0208864
125	67.5389	71.5408	0.00212413
126	71.5408	75.7799	0.00651162
127	75.7799	80.2702	0.0146795
128	80.2702	85.0265	0.0103903
129	85.0265	90.0646	0.0103231
130	90.0646	95.4013	0
131	95.4013	101.054	0.00933962
132	101.054	107.042	0.00462341
133	107.042	113.385	0.00572616
134	113.385	120.103	0.00176657
135	120.103	127.22	0
136	127.22	134.758	0.00112624
137	134.758	142.743	0
138	142.743	151.201	0.00428434
139	151.201	160.16	0
140	160.16	169.65	0
141	169.65	179.702	0
142	179.702	190.351	0.00533289
143	190.351	201.63	0
144	201.63	213.577	0
145	213.577	226.232	0
146	226.232	239.637	0
147	239.637	253.837	0.00674186
148	253.837	268.877	0.00282053
149	268.877	284.809	0
150	284.809	301.685	0
151	301.685	319.561	0
152	319.561	338.496	0
153	338.496	358.554	0.000602017
154	358.554	379.799	0
155	379.799	402.304	0
156	402.304	426.142	0
157	426.142	451.392	0
158	451.392	478.139	0.00134448
159	478.139	506.47	0
160	506.47	536.481	0

## Sheet: Fig 4b Outer belt
#HERA HSU2 outer belt let spectra (note lethargy representation of LET spectra is Flux*LET, so to get flux divide through by the bin center value)
#Tab delimited data file
#BinNo	LET_Low_(water)(keV/um)	LET_High_(water)(keV/um)	LET.Flux(LET)N.cm^{-2}.sr^{-1}.s^{-1}
0	-3.29902	0.0536481	0
1	0.0536481	0.0568269	6.90073
2	0.0568269	0.0601941	6.97744
3	0.0601941	0.0637608	6.97244
4	0.0637608	0.0675389	6.79656
5	0.0675389	0.0715408	6.60426
6	0.0715408	0.0757799	6.39244
7	0.0757799	0.0802702	6.16425
8	0.0802702	0.0850265	5.80832
9	0.0850265	0.0900646	5.42183
10	0.0900646	0.0954013	5.11262
11	0.0954013	0.101054	4.80525
12	0.101054	0.107042	4.38574
13	0.107042	0.113385	4.06813
14	0.113385	0.120103	3.79725
15	0.120103	0.12722	3.46843
16	0.12722	0.134758	3.34735
17	0.134758	0.142743	3.13514
18	0.142743	0.151201	2.95543
19	0.151201	0.16016	2.82523
20	0.16016	0.16965	2.77592
21	0.16965	0.179702	2.5262
22	0.179702	0.190351	2.38632
23	0.190351	0.20163	2.17538
24	0.20163	0.213577	2.01652
25	0.213577	0.226232	1.84164
26	0.226232	0.239637	1.69404
27	0.239637	0.253837	1.55697
28	0.253837	0.268877	1.46475
29	0.268877	0.284809	1.30992
30	0.284809	0.301685	1.19024
31	0.301685	0.319561	1.06102
32	0.319561	0.338496	1.00821
33	0.338496	0.358554	0.880684
34	0.358554	0.379799	0.790912
35	0.379799	0.402304	0.716008
36	0.402304	0.426142	0.609498
37	0.426142	0.451392	0.513109
38	0.451392	0.478139	0.468145
39	0.478139	0.50647	0.37625
40	0.50647	0.536481	0.303987
41	0.536481	0.568269	0.245742
42	0.568269	0.601941	0.21754
43	0.601941	0.637608	0.181092
44	0.637608	0.675389	0.162688
45	0.675389	0.715408	0.151384
46	0.715408	0.757799	0.116867
47	0.757799	0.802702	0.0988691
48	0.802702	0.850265	0.0944003
49	0.850265	0.900646	0.0734588
50	0.900646	0.954013	0.0661302
51	0.954013	1.01054	0.0609933
52	1.01054	1.07042	0.0542412
53	1.07042	1.13385	0.0486491
54	1.13385	1.20103	0.0423407
55	1.20103	1.2722	0.0338304
56	1.2722	1.34758	0.0362533
57	1.34758	1.42743	0.0315064
58	1.42743	1.51201	0.0317883
59	1.51201	1.6016	0.0280968
60	1.6016	1.6965	0.0215617
61	1.6965	1.79702	0.0191859
62	1.79702	1.90351	0.0213617
63	1.90351	2.0163	0.0187134
64	2.0163	2.13577	0.0139658
65	2.13577	2.26232	0.0148944
66	2.26232	2.39637	0.0151543
67	2.39637	2.53837	0.0119685
68	2.53837	2.68877	0.00852103
69	2.68877	2.84809	0.0100053
70	2.84809	3.01685	0.00859052
71	3.01685	3.19561	0.00815313
72	3.19561	3.38496	0.00773206
73	3.38496	3.58554	0.00879271
74	3.58554	3.79799	0.00670993
75	3.79799	4.02304	0.0073747
76	4.02304	4.26142	0.00655974
77	4.26142	4.51392	0.00540407
78	4.51392	4.78139	0.00453622
79	4.78139	5.0647	0.00434067
80	5.0647	5.36481	0.00501665
81	5.36481	5.68269	0.00383509
82	5.68269	6.01941	0.00499673
83	6.01941	6.37608	0.00410876
84	6.37608	6.75389	0.00463577
85	6.75389	7.15408	0.00512471
86	7.15408	7.57799	0.00371995
87	7.57799	8.02702	0.00408569
88	8.02702	8.50265	0.00360884
89	8.50265	9.00646	0.00269549
90	9.00646	9.54013	0.00291775
91	9.54013	10.1054	0.00117847
92	10.1054	10.7042	0.00223488
93	10.7042	11.3385	0.00223206
94	11.3385	12.0103	0.00065583
95	12.0103	12.722	0.00117624
96	12.722	13.4758	0.0005247
97	13.4758	14.2743	0.00151136
98	14.2743	15.1201	0.00135479
99	15.1201	16.016	0.000610462
100	16.016	16.965	0.000937002
101	16.965	17.9702	0.000376247
102	17.9702	19.0351	0.000995849
103	19.0351	20.163	0.000814693
104	20.163	21.3577	0.000441577
105	21.3577	22.6232	0.000216105
106	22.6232	23.9637	0.000758147
107	23.9637	25.3837	0
108	25.3837	26.8877	0.000777247
109	26.8877	28.4809	0.000746509
110	28.4809	30.1685	0.000847611
111	30.1685	31.9561	0.000567367
112	31.9561	33.8496	0.000376073
113	33.8496	35.8554	0.000361144
114	35.8554	37.9799	0.000378447
115	37.9799	40.2304	0.000196121
116	40.2304	42.6142	0.000184862
117	42.6142	45.1392	0.000374145
118	45.1392	47.8139	0
119	47.8139	50.647	0.000638916
120	50.647	53.6481	0
121	53.6481	56.8269	0
122	56.8269	60.1941	0.000194115
123	60.1941	63.7608	0
124	63.7608	67.5389	0
125	67.5389	71.5408	0.0002005
126	71.5408	75.7799	0.000199569
127	75.7799	80.2702	0
128	80.2702	85.0265	0
129	85.0265	90.0646	0.000195658
130	90.0646	95.4013	0.000191481
131	95.4013	101.054	0
132	101.054	107.042	0
133	107.042	113.385	0
134	113.385	120.103	0.000195308
135	120.103	127.22	0
136	127.22	134.758	0
137	134.758	142.743	0
138	142.743	151.201	0.000187933
139	151.201	160.16	0.000187958
140	160.16	169.65	0
141	169.65	179.702	0
142	179.702	190.351	0
143	190.351	201.63	0
144	201.63	213.577	0
145	213.577	226.232	0
146	226.232	239.637	0
147	239.637	253.837	0
148	253.837	268.877	0.000195023
149	268.877	284.809	0.000211371
150	284.809	301.685	0
151	301.685	319.561	0
152	319.561	338.496	0
153	338.496	358.554	0
154	358.554	379.799	0
155	379.799	402.304	0
156	402.304	426.142	0
157	426.142	451.392	0
158	451.392	478.139	0
159	478.139	506.47	0
160	506.47	536.481	0

## Sheet: Fig 4b GCR
#HERA HSU2 gcr let spectra (note lethargy representation of LET spectra is Flux*LET, so to get flux divide through by the bin center value)
#Tab delimited data file
#BinNo	LET_Low_(water)(keV/um)	LET_High_(water)(keV/um)	LET.Flux(LET)N.cm^{-2}.sr^{-1}.s^{-1}
0	-3.29902	0.0536481	0
1	0.0536481	0.0568269	0.0374685
2	0.0568269	0.0601941	0.0383974
3	0.0601941	0.0637608	0.0394735
4	0.0637608	0.0675389	0.0403611
5	0.0675389	0.0715408	0.0410392
6	0.0715408	0.0757799	0.0423226
7	0.0757799	0.0802702	0.0432543
8	0.0802702	0.0850265	0.0441156
9	0.0850265	0.0900646	0.0447468
10	0.0900646	0.0954013	0.0460905
11	0.0954013	0.101054	0.047261
12	0.101054	0.107042	0.0488663
13	0.107042	0.113385	0.0523971
14	0.113385	0.120103	0.0616848
15	0.120103	0.12722	0.0888306
16	0.12722	0.134758	0.151283
17	0.134758	0.142743	0.258849
18	0.142743	0.151201	0.393434
19	0.151201	0.16016	0.510557
20	0.16016	0.16965	0.568273
21	0.16965	0.179702	0.56232
22	0.179702	0.190351	0.513556
23	0.190351	0.20163	0.450788
24	0.20163	0.213577	0.390735
25	0.213577	0.226232	0.342086
26	0.226232	0.239637	0.302968
27	0.239637	0.253837	0.273875
28	0.253837	0.268877	0.250565
29	0.268877	0.284809	0.233436
30	0.284809	0.301685	0.220473
31	0.301685	0.319561	0.208907
32	0.319561	0.338496	0.198322
33	0.338496	0.358554	0.187605
34	0.358554	0.379799	0.176417
35	0.379799	0.402304	0.164533
36	0.402304	0.426142	0.152718
37	0.426142	0.451392	0.141235
38	0.451392	0.478139	0.13011
39	0.478139	0.50647	0.118643
40	0.50647	0.536481	0.108233
41	0.536481	0.568269	0.0999044
42	0.568269	0.601941	0.0939968
43	0.601941	0.637608	0.0908451
44	0.637608	0.675389	0.0885016
45	0.675389	0.715408	0.084716
46	0.715408	0.757799	0.0808188
47	0.757799	0.802702	0.0756156
48	0.802702	0.850265	0.0701942
49	0.850265	0.900646	0.0644844
50	0.900646	0.954013	0.0592006
51	0.954013	1.01054	0.0544285
52	1.01054	1.07042	0.0491236
53	1.07042	1.13385	0.0444224
54	1.13385	1.20103	0.0406431
55	1.20103	1.2722	0.037096
56	1.2722	1.34758	0.033747
57	1.34758	1.42743	0.0308057
58	1.42743	1.51201	0.0279882
59	1.51201	1.6016	0.0252416
60	1.6016	1.6965	0.022999
61	1.6965	1.79702	0.0208008
62	1.79702	1.90351	0.0188588
63	1.90351	2.0163	0.0170153
64	2.0163	2.13577	0.0153262
65	2.13577	2.26232	0.0139294
66	2.26232	2.39637	0.0126424
67	2.39637	2.53837	0.0113861
68	2.53837	2.68877	0.0104549
69	2.68877	2.84809	0.00968031
70	2.84809	3.01685	0.00899099
71	3.01685	3.19561	0.00847555
72	3.19561	3.38496	0.0077609
73	3.38496	3.58554	0.00725087
74	3.58554	3.79799	0.00672838
75	3.79799	4.02304	0.00634019
76	4.02304	4.26142	0.00572359
77	4.26142	4.51392	0.00529405
78	4.51392	4.78139	0.00505262
79	4.78139	5.0647	0.00483114
80	5.0647	5.36481	0.00465237
81	5.36481	5.68269	0.00437267
82	5.68269	6.01941	0.00452618
83	6.01941	6.37608	0.00462556
84	6.37608	6.75389	0.00507181
85	6.75389	7.15408	0.0051284
86	7.15408	7.57799	0.00462783
87	7.57799	8.02702	0.0039782
88	8.02702	8.50265	0.00338814
89	8.50265	9.00646	0.00282024
90	9.00646	9.54013	0.00247307
91	9.54013	10.1054	0.00223344
92	10.1054	10.7042	0.00200583
93	10.7042	11.3385	0.00180948
94	11.3385	12.0103	0.00168689
95	12.0103	12.722	0.00164591
96	12.722	13.4758	0.00159075
97	13.4758	14.2743	0.00150826
98	14.2743	15.1201	0.00134829
99	15.1201	16.016	0.00121446
100	16.016	16.965	0.00112254
101	16.965	17.9702	0.00100874
102	17.9702	19.0351	0.000940687
103	19.0351	20.163	0.000895999
104	20.163	21.3577	0.000841474
105	21.3577	22.6232	0.000818758
106	22.6232	23.9637	0.000747883
107	23.9637	25.3837	0.000748239
108	25.3837	26.8877	0.000672498
109	26.8877	28.4809	0.000620661
110	28.4809	30.1685	0.00058637
111	30.1685	31.9561	0.000572541
112	31.9561	33.8496	0.000498611
113	33.8496	35.8554	0.000503239
114	35.8554	37.9799	0.000470442
115	37.9799	40.2304	0.000455126
116	40.2304	42.6142	0.000364384
117	42.6142	45.1392	0.000330374
118	45.1392	47.8139	0.000305008
119	47.8139	50.647	0.000275082
120	50.647	53.6481	0.000235117
121	53.6481	56.8269	0.000249702
122	56.8269	60.1941	0.000194028
123	60.1941	63.7608	0.000193895
124	63.7608	67.5389	0.000171226
125	67.5389	71.5408	0.000140209
126	71.5408	75.7799	0.000155744
127	75.7799	80.2702	0.000144877
128	80.2702	85.0265	0.00012581
129	85.0265	90.0646	0.000135138
130	90.0646	95.4013	0.000112648
131	95.4013	101.054	0.000112795
132	101.054	107.042	0.000109634
133	107.042	113.385	9.17334e-05
134	113.385	120.103	8.93259e-05
135	120.103	127.22	9.3093e-05
136	127.22	134.758	6.74502e-05
137	134.758	142.743	7.60221e-05
138	142.743	151.201	6.33798e-05
139	151.201	160.16	6.61728e-05
140	160.16	169.65	3.95813e-05
141	169.65	179.702	3.81207e-05
142	179.702	190.351	3.53601e-05
143	190.351	201.63	3.94976e-05
144	201.63	213.577	4.42029e-05
145	213.577	226.232	1.45283e-05
146	226.232	239.637	1.55397e-05
147	239.637	253.837	1.89873e-05
148	253.837	268.877	3.87322e-05
149	268.877	284.809	4.24672e-05
150	284.809	301.685	2.12343e-05
151	301.685	319.561	2.25153e-05
152	319.561	338.496	1.6984e-05
153	338.496	358.554	2.84934e-05
154	358.554	379.799	9.6771e-06
155	379.799	402.304	9.98071e-06
156	402.304	426.142	7.54771e-06
157	426.142	451.392	6.25323e-06
158	451.392	478.139	5.26004e-06
159	478.139	506.47	4.95632e-06
160	506.47	536.481	8.75484e-06
