# Supplementary material for: Space radiation measurements during the Artemis I lunar mission
Source: Nature. 2024 Sep 18;634(8032):48–52. doi: 10.1038/s41586-024-07927-7 (PMC11446838; doi:10.1038/s41586-024-07927-7)
Supplement: Supplementary file 5 — Source Data Extended Data Fig. 7 [file 41586_2024_7927_MOESM5_ESM.xlsx]

## Sheet: Ext_Fig_7b_Measurement
#Experimental HERA HPU gcr let spectra in silicon (note lethargy representation of LET spectra is Flux*LET, so to get flux divide through by the bin center value)
#Tab delimited data file
#BinNo	LET_Low_(silicon)(keV/um)	LET_High_(silicon)(keV/um)	LET.Flux(LET)N.cm^{-2}.sr^{-1}.s^{-1}
1	0.1	0.105925	0.0363536
2	0.105925	0.112202	0.0373129
3	0.112202	0.11885	0.0380949
4	0.11885	0.125893	0.0387778
5	0.125893	0.133352	0.0400237
6	0.133352	0.141254	0.0409663
7	0.141254	0.149624	0.0417526
8	0.149624	0.158489	0.0423337
9	0.158489	0.16788	0.0437474
10	0.16788	0.177828	0.0446753
11	0.177828	0.188365	0.046295
12	0.188365	0.199526	0.0496802
13	0.199526	0.211349	0.058455
14	0.211349	0.223872	0.0838482
15	0.223872	0.237137	0.143108
16	0.237137	0.251189	0.244552
17	0.251189	0.266073	0.372049
18	0.266073	0.281838	0.482552
19	0.281838	0.298538	0.537188
20	0.298538	0.316228	0.531263
21	0.316228	0.334965	0.485276
22	0.334965	0.354813	0.425921
23	0.354813	0.375837	0.369004
24	0.375837	0.398107	0.323232
25	0.398107	0.421697	0.286688
26	0.421697	0.446684	0.25881
27	0.446684	0.473151	0.237044
28	0.473151	0.501187	0.220745
29	0.501187	0.530884	0.208111
30	0.530884	0.562341	0.197102
31	0.562341	0.595662	0.187303
32	0.595662	0.630957	0.177107
33	0.630957	0.668344	0.166631
34	0.668344	0.707946	0.155541
35	0.707946	0.749894	0.144116
36	0.749894	0.794328	0.133229
37	0.794328	0.841395	0.122729
38	0.841395	0.891251	0.112165
39	0.891251	0.944061	0.102535
40	0.944061	1	0.0941733
41	1	1.05925	0.0886495
42	1.05925	1.12202	0.0858536
43	1.12202	1.1885	0.0835753
44	1.1885	1.25893	0.0800081
45	1.25893	1.33352	0.0763629
46	1.33352	1.41254	0.0714505
47	1.41254	1.49624	0.0660608
48	1.49624	1.58489	0.0609085
49	1.58489	1.6788	0.0558096
50	1.6788	1.77828	0.0511843
51	1.77828	1.88365	0.0462521
52	1.88365	1.99526	0.0420595
53	1.99526	2.11349	0.0384064
54	2.11349	2.23872	0.0349208
55	2.23872	2.37137	0.0318545
56	2.37137	2.51189	0.0291458
57	2.51189	2.66073	0.0264809
58	2.66073	2.81838	0.023796
59	2.81838	2.98538	0.0216309
60	2.98538	3.16228	0.019668
61	3.16228	3.34965	0.0178321
62	3.34965	3.54813	0.0159608
63	3.54813	3.75837	0.0144846
64	3.75837	3.98107	0.0130815
65	3.98107	4.21697	0.0120206
66	4.21697	4.46684	0.0107963
67	4.46684	4.73151	0.00984773
68	4.73151	5.01187	0.00910246
69	5.01187	5.30884	0.00852
70	5.30884	5.62341	0.00795926
71	5.62341	5.95662	0.00734079
72	5.95662	6.30957	0.00683845
73	6.30957	6.68344	0.00633326
74	6.68344	7.07946	0.00599308
75	7.07946	7.49894	0.00542664
76	7.49894	7.94328	0.00498892
77	7.94328	8.41395	0.00477105
78	8.41395	8.91251	0.00455444
79	8.91251	9.44061	0.00441095
80	9.44061	10	0.00410434
81	10	10.5925	0.00428842
82	10.5925	11.2202	0.00439861
83	11.2202	11.885	0.00484135
84	11.885	12.5893	0.00481307
85	12.5893	13.3352	0.00438597
86	13.3352	14.1254	0.00380416
87	14.1254	14.9624	0.00318092
88	14.9624	15.8489	0.00267184
89	15.8489	16.788	0.00236135
90	16.788	17.7828	0.00210326
91	17.7828	18.8365	0.00190096
92	18.8365	19.9526	0.00169781
93	19.9526	21.1349	0.00158512
94	21.1349	22.3872	0.00156056
95	22.3872	23.7137	0.00149108
96	23.7137	25.1189	0.00145961
97	25.1189	26.6073	0.00127561
98	26.6073	28.1838	0.00112979
99	28.1838	29.8538	0.00106185
100	29.8538	31.6228	0.000950515
101	31.6228	33.4965	0.000885071
102	33.4965	35.4813	0.000821653
103	35.4813	37.5837	0.000806055
104	37.5837	39.8107	0.000767505
105	39.8107	42.1697	0.000701497
106	42.1697	44.6684	0.000702036
107	44.6684	47.3151	0.000654351
108	47.3151	50.1187	0.000579811
109	50.1187	53.0884	0.000553806
110	53.0884	56.2341	0.000537308
111	56.2341	59.5662	0.000455859
112	59.5662	63.0957	0.000467199
113	63.0957	66.8344	0.000455708
114	66.8344	70.7946	0.000441431
115	70.7946	74.9894	0.000342398
116	74.9894	79.4328	0.000304227
117	79.4328	84.1395	0.000298835
118	84.1395	89.1251	0.000264316
119	89.1251	94.4061	0.000224309
120	94.4061	100	0.000232454
121	100	105.925	0.000188462
122	105.925	112.202	0.000184551
123	112.202	118.85	0.00016821
124	118.85	125.893	0.00012425
125	125.893	133.352	0.000145718
126	133.352	141.254	0.000133723
127	141.254	149.624	0.000120205
128	149.624	158.489	0.000127424
129	158.489	167.88	0.00010523
130	167.88	177.828	0.000109295
131	177.828	188.365	9.91465e-05
132	188.365	199.526	8.50267e-05
133	199.526	211.349	8.60154e-05
134	211.349	223.872	8.52276e-05
135	223.872	237.137	5.89791e-05
136	237.137	251.189	6.59533e-05
137	251.189	266.073	6.30504e-05
138	266.073	281.838	6.12273e-05
139	281.838	298.538	3.93428e-05
140	298.538	316.228	3.96431e-05
141	316.228	334.965	3.50933e-05
142	334.965	354.813	3.56802e-05
143	354.813	375.837	3.90138e-05
144	375.837	398.107	1.51139e-05
145	398.107	421.697	1.24744e-05
146	421.697	446.684	1.95898e-05
147	446.684	473.151	3.84958e-05
148	473.151	501.187	4.03209e-05
149	501.187	530.884	2.20994e-05
150	530.884	562.341	2.02838e-05
151	562.341	595.662	1.35816e-05
152	595.662	630.957	2.34684e-05
153	630.957	668.344	7.40267e-06
154	668.344	707.946	7.83863e-06
155	707.946	749.894	8.13251e-06
156	749.894	794.328	7.63846e-06
157	794.328	841.395	4.60986e-06
158	841.395	891.251	5.12977e-06
159	891.251	944.061	7.9722e-06
160	944.061	1000	0

## Sheet: Ext_Fig_7b_MonteCarlo
#Geant4 Monte Carlo HERA HPU gcr let spectra in silicon (note lethargy representation of LET spectra is Flux*LET, so to get flux divide through by the bin center value)
#Tab delimited data file
#BinNo	LET_Low_(silicon)(keV/um)	LET_High_(silicon)(keV/um)	LET.Flux(LET)N.cm^{-2}.sr^{-1}.s^{-1}
1	0.01	0.0102329	0.0206051
2	0.0102329	0.0104713	0.020644
3	0.0104713	0.0107152	0.0212121
4	0.0107152	0.0109648	0.021526
5	0.0109648	0.0112202	0.0221482
6	0.0112202	0.0114815	0.0226141
7	0.0114815	0.011749	0.022614
8	0.011749	0.0120226	0.0232744
9	0.0120226	0.0123027	0.0238551
10	0.0123027	0.0125893	0.0243266
11	0.0125893	0.0128825	0.024483
12	0.0128825	0.0131826	0.0251579
13	0.0131826	0.0134896	0.0257494
14	0.0134896	0.0138038	0.0260871
15	0.0138038	0.0141254	0.0264017
16	0.0141254	0.0144544	0.0270876
17	0.0144544	0.0147911	0.027422
18	0.0147911	0.0151356	0.027915
19	0.0151356	0.0154882	0.0280025
20	0.0154882	0.0158489	0.0284468
21	0.0158489	0.0162181	0.0282205
22	0.0162181	0.0165959	0.0288234
23	0.0165959	0.0169824	0.0295907
24	0.0169824	0.017378	0.0298189
25	0.017378	0.0177828	0.0304359
26	0.0177828	0.018197	0.0311113
27	0.018197	0.0186209	0.0339851
28	0.0186209	0.0190546	0.032157
29	0.0190546	0.0194984	0.0324094
30	0.0194984	0.0199526	0.0335623
31	0.0199526	0.0204174	0.0343897
32	0.0204174	0.020893	0.0409955
33	0.020893	0.0213796	0.0819542
34	0.0213796	0.0218776	0.0347049
35	0.0218776	0.0223872	0.0354961
36	0.0223872	0.0229087	0.037078
37	0.0229087	0.0234423	0.0365387
38	0.0234423	0.0239883	0.0377046
39	0.0239883	0.0245471	0.0395191
40	0.0245471	0.0251189	0.0438992
41	0.0251189	0.025704	0.103324
42	0.025704	0.0263027	0.0402953
43	0.0263027	0.0269153	0.0388931
44	0.0269153	0.0275423	0.0391826
45	0.0275423	0.0281838	0.0388772
46	0.0281838	0.0288403	0.0400577
47	0.0288403	0.0295121	0.0407297
48	0.0295121	0.0301995	0.0496423
49	0.0301995	0.030903	0.0432948
50	0.030903	0.0316228	0.041984
51	0.0316228	0.0323594	0.0420347
52	0.0323594	0.0331131	0.0419181
53	0.0331131	0.0338844	0.042405
54	0.0338844	0.0346737	0.042737
55	0.0346737	0.0354813	0.0430689
56	0.0354813	0.0363078	0.0435589
57	0.0363078	0.0371535	0.0441198
58	0.0371535	0.0380189	0.0444536
59	0.0380189	0.0389045	0.0448282
60	0.0389045	0.0398107	0.0458731
61	0.0398107	0.040738	0.0462097
62	0.040738	0.0416869	0.0471691
63	0.0416869	0.042658	0.0474893
64	0.042658	0.0436516	0.0478875
65	0.0436516	0.0446684	0.0480955
66	0.0446684	0.0457088	0.0491676
67	0.0457088	0.0467735	0.0505438
68	0.0467735	0.047863	0.0505574
69	0.047863	0.0489779	0.0509065
70	0.0489779	0.0501187	0.133799
71	0.0501187	0.0512861	0.200675
72	0.0512861	0.0524807	0.048049
73	0.0524807	0.0537032	0.0484215
74	0.0537032	0.0549541	0.0488779
75	0.0549541	0.0562341	0.0486596
76	0.0562341	0.057544	0.086084
77	0.057544	0.0588844	0.0559929
78	0.0588844	0.060256	0.0486977
79	0.060256	0.0616595	0.0504613
80	0.0616595	0.0630957	0.0491372
81	0.0630957	0.0645654	0.0495171
82	0.0645654	0.0660693	0.0496774
83	0.0660693	0.0676083	0.0503108
84	0.0676083	0.0691831	0.0504231
85	0.0691831	0.0707946	0.0510727
86	0.0707946	0.0724436	0.0517411
87	0.0724436	0.074131	0.0519954
88	0.074131	0.0758578	0.0524751
89	0.0758578	0.0776247	0.0532734
90	0.0776247	0.0794328	0.0543424
91	0.0794328	0.0812831	0.0555899
92	0.0812831	0.0831764	0.0569698
93	0.0831764	0.0851138	0.0573729
94	0.0851138	0.0870964	0.058562
95	0.0870964	0.0891251	0.0597332
96	0.0891251	0.0912011	0.0619345
97	0.0912011	0.0933254	0.0628862
98	0.0933254	0.0954993	0.0636137
99	0.0954993	0.0977237	0.0652331
100	0.0977237	0.1	0.0659989
101	0.1	0.102329	0.067974
102	0.102329	0.104713	0.0690507
103	0.104713	0.107152	0.0701441
104	0.107152	0.109648	0.0718299
105	0.109648	0.112202	0.0727554
106	0.112202	0.114815	0.0735398
107	0.114815	0.11749	0.0745463
108	0.11749	0.120226	0.0747587
109	0.120226	0.123027	0.0754599
110	0.123027	0.125893	0.0752856
111	0.125893	0.128825	0.0757092
112	0.128825	0.131826	0.0768713
113	0.131826	0.134896	0.0761568
114	0.134896	0.138038	0.0765061
115	0.138038	0.141254	0.0761951
116	0.141254	0.144544	0.0756812
117	0.144544	0.147911	0.0805572
118	0.147911	0.151356	0.0834656
119	0.151356	0.154882	0.0741558
120	0.154882	0.158489	0.0744989
121	0.158489	0.162181	0.0736419
122	0.162181	0.165959	0.0734353
123	0.165959	0.169824	0.0737609
124	0.169824	0.17378	0.074251
125	0.17378	0.177828	0.0737624
126	0.177828	0.18197	0.0726029
127	0.18197	0.186209	0.071981
128	0.186209	0.190546	0.0720389
129	0.190546	0.194984	0.0725857
130	0.194984	0.199526	0.072382
131	0.199526	0.204174	0.0734799
132	0.204174	0.20893	0.0743353
133	0.20893	0.213796	0.0754458
134	0.213796	0.218776	0.0784767
135	0.218776	0.223872	0.0825254
136	0.223872	0.229087	0.0907139
137	0.229087	0.234423	0.102933
138	0.234423	0.239883	0.122859
139	0.239883	0.245471	0.1519
140	0.245471	0.251189	0.193038
141	0.251189	0.25704	0.245216
142	0.25704	0.263027	0.310164
143	0.263027	0.269153	0.382633
144	0.269153	0.275423	0.458465
145	0.275423	0.281838	0.532573
146	0.281838	0.288403	0.597037
147	0.288403	0.295121	0.648533
148	0.295121	0.301995	0.68677
149	0.301995	0.30903	0.704205
150	0.30903	0.316228	0.707864
151	0.316228	0.323594	0.700645
152	0.323594	0.331131	0.682977
153	0.331131	0.338844	0.658728
154	0.338844	0.346737	0.632826
155	0.346737	0.354813	0.606023
156	0.354813	0.363078	0.577939
157	0.363078	0.371535	0.550983
158	0.371535	0.380189	0.523677
159	0.380189	0.389045	0.498815
160	0.389045	0.398107	0.476101
161	0.398107	0.40738	0.45373
162	0.40738	0.416869	0.432728
163	0.416869	0.42658	0.412522
164	0.42658	0.436516	0.392812
165	0.436516	0.446684	0.373941
166	0.446684	0.457088	0.356639
167	0.457088	0.467735	0.33962
168	0.467735	0.47863	0.323273
169	0.47863	0.489779	0.308601
170	0.489779	0.501187	0.295639
171	0.501187	0.512861	0.283118
172	0.512861	0.524807	0.270883
173	0.524807	0.537032	0.262006
174	0.537032	0.549541	0.251813
175	0.549541	0.562341	0.242901
176	0.562341	0.57544	0.235614
177	0.57544	0.588844	0.227516
178	0.588844	0.60256	0.220538
179	0.60256	0.616595	0.213123
180	0.616595	0.630957	0.206121
181	0.630957	0.645654	0.199425
182	0.645654	0.660693	0.191506
183	0.660693	0.676083	0.183363
184	0.676083	0.691831	0.174974
185	0.691831	0.707946	0.166798
186	0.707946	0.724436	0.159641
187	0.724436	0.74131	0.152222
188	0.74131	0.758578	0.143831
189	0.758578	0.776247	0.137227
190	0.776247	0.794328	0.129966
191	0.794328	0.812831	0.123269
192	0.812831	0.831764	0.116475
193	0.831764	0.851138	0.109808
194	0.851138	0.870964	0.104498
195	0.870964	0.891251	0.0991323
196	0.891251	0.912011	0.0935423
197	0.912011	0.933254	0.089379
198	0.933254	0.954993	0.0849818
199	0.954993	0.977237	0.0811181
200	0.977237	1	0.0776259
201	1	1.02329	0.0742017
202	1.02329	1.04713	0.0718334
203	1.04713	1.07152	0.0690185
204	1.07152	1.09648	0.0671149
205	1.09648	1.12202	0.0667222
206	1.12202	1.14815	0.0664194
207	1.14815	1.1749	0.0665999
208	1.1749	1.20226	0.0669216
209	1.20226	1.23027	0.067157
210	1.23027	1.25893	0.0674624
211	1.25893	1.28825	0.0673949
212	1.28825	1.31826	0.0661984
213	1.31826	1.34896	0.0657584
214	1.34896	1.38038	0.0642818
215	1.38038	1.41254	0.0630779
216	1.41254	1.44544	0.0614721
217	1.44544	1.47911	0.0591876
218	1.47911	1.51356	0.05785
219	1.51356	1.54882	0.0560177
220	1.54882	1.58489	0.0536971
221	1.58489	1.62181	0.0516828
222	1.62181	1.65959	0.0493236
223	1.65959	1.69824	0.0477658
224	1.69824	1.7378	0.0457427
225	1.7378	1.77828	0.0437107
226	1.77828	1.8197	0.0423485
227	1.8197	1.86209	0.040881
228	1.86209	1.90546	0.0388716
229	1.90546	1.94984	0.0372188
230	1.94984	1.99526	0.0361843
231	1.99526	2.04174	0.0347441
232	2.04174	2.0893	0.0329797
233	2.0893	2.13796	0.0316523
234	2.13796	2.18776	0.0300285
235	2.18776	2.23872	0.0295531
236	2.23872	2.29087	0.0283808
237	2.29087	2.34423	0.0272282
238	2.34423	2.39883	0.0261984
239	2.39883	2.45471	0.0250075
240	2.45471	2.51189	0.0242961
241	2.51189	2.5704	0.0230281
242	2.5704	2.63027	0.0221907
243	2.63027	2.69153	0.0214404
244	2.69153	2.75423	0.0204572
245	2.75423	2.81838	0.0199874
246	2.81838	2.88403	0.0189708
247	2.88403	2.95121	0.0186676
248	2.95121	3.01995	0.0179562
249	3.01995	3.0903	0.0168591
250	3.0903	3.16228	0.0166516
251	3.16228	3.23594	0.0157157
252	3.23594	3.31131	0.0150482
253	3.31131	3.38844	0.0143933
254	3.38844	3.46737	0.0140781
255	3.46737	3.54813	0.0137475
256	3.54813	3.63078	0.0131188
257	3.63078	3.71535	0.0124606
258	3.71535	3.80189	0.0120452
259	3.80189	3.89045	0.0115575
260	3.89045	3.98107	0.01108
261	3.98107	4.0738	0.0107681
262	4.0738	4.16869	0.0102904
263	4.16869	4.2658	0.0099414
264	4.2658	4.36516	0.00958156
265	4.36516	4.46684	0.00914717
266	4.46684	4.57088	0.00889117
267	4.57088	4.67735	0.00874255
268	4.67735	4.7863	0.00837683
269	4.7863	4.89779	0.00796492
270	4.89779	5.01187	0.00762601
271	5.01187	5.12861	0.00737056
272	5.12861	5.24807	0.00703945
273	5.24807	5.37032	0.0067584
274	5.37032	5.49541	0.00635469
275	5.49541	5.62341	0.00639711
276	5.62341	5.7544	0.00617122
277	5.7544	5.88844	0.00564079
278	5.88844	6.0256	0.00569726
279	6.0256	6.16595	0.00549635
280	6.16595	6.30957	0.00526659
281	6.30957	6.45654	0.00516416
282	6.45654	6.60693	0.00497966
283	6.60693	6.76083	0.00492748
284	6.76083	6.91831	0.00481045
285	6.91831	7.07946	0.00465975
286	7.07946	7.24436	0.00456597
287	7.24436	7.4131	0.00456907
288	7.4131	7.58578	0.00441214
289	7.58578	7.76247	0.00413097
290	7.76247	7.94328	0.00425227
291	7.94328	8.12831	0.00420462
292	8.12831	8.31764	0.00408485
293	8.31764	8.51138	0.00403401
294	8.51138	8.70964	0.00399965
295	8.70964	8.91251	0.00392505
296	8.91251	9.12011	0.00383629
297	9.12011	9.33254	0.00383062
298	9.33254	9.54993	0.00383354
299	9.54993	9.77237	0.00385592
300	9.77237	10	0.00370296
301	10	10.2329	0.00369178
302	10.2329	10.4713	0.00361182
303	10.4713	10.7152	0.00385391
304	10.7152	10.9648	0.00387253
305	10.9648	11.2202	0.00397776
306	11.2202	11.4815	0.00433426
307	11.4815	11.749	0.00497405
308	11.749	12.0226	0.00523979
309	12.0226	12.3027	0.00492368
310	12.3027	12.5893	0.00476591
311	12.5893	12.8825	0.00465096
312	12.8825	13.1826	0.00417654
313	13.1826	13.4896	0.00392244
314	13.4896	13.8038	0.00365653
315	13.8038	14.1254	0.00327741
316	14.1254	14.4544	0.00296483
317	14.4544	14.7911	0.00272473
318	14.7911	15.1356	0.00256599
319	15.1356	15.4882	0.0023843
320	15.4882	15.8489	0.00236758
321	15.8489	16.2181	0.00211685
322	16.2181	16.5959	0.00197086
323	16.5959	16.9824	0.0019579
324	16.9824	17.378	0.00189178
325	17.378	17.7828	0.00190909
326	17.7828	18.197	0.00172185
327	18.197	18.6209	0.00166877
328	18.6209	19.0546	0.00160138
329	19.0546	19.4984	0.00138857
330	19.4984	19.9526	0.00131264
331	19.9526	20.4174	0.00118637
332	20.4174	20.893	0.00114599
333	20.893	21.3796	0.00121968
334	21.3796	21.8776	0.00124115
335	21.8776	22.3872	0.00154777
336	22.3872	22.9087	0.00152303
337	22.9087	23.4423	0.00158307
338	23.4423	23.9883	0.00145296
339	23.9883	24.5471	0.00137932
340	24.5471	25.1189	0.00123091
341	25.1189	25.704	0.00108534
342	25.704	26.3027	0.000989656
343	26.3027	26.9153	0.000920702
344	26.9153	27.5423	0.00090478
345	27.5423	28.1838	0.000904487
346	28.1838	28.8403	0.000857295
347	28.8403	29.5121	0.000840622
348	29.5121	30.1995	0.000831644
349	30.1995	30.903	0.000768051
350	30.903	31.6228	0.000735996
351	31.6228	32.3594	0.000716466
352	32.3594	33.1131	0.000659859
353	33.1131	33.8844	0.000682985
354	33.8844	34.6737	0.000707053
355	34.6737	35.4813	0.000733565
356	35.4813	36.3078	0.00072497
357	36.3078	37.1535	0.000722467
358	37.1535	38.0189	0.000681558
359	38.0189	38.9045	0.000637857
360	38.9045	39.8107	0.000648697
361	39.8107	40.738	0.000595387
362	40.738	41.6869	0.00063525
363	41.6869	42.658	0.000632483
364	42.658	43.6516	0.000635962
365	43.6516	44.6684	0.000597082
366	44.6684	45.7088	0.000599317
367	45.7088	46.7735	0.000559621
368	46.7735	47.863	0.000578055
369	47.863	48.9779	0.000575051
370	48.9779	50.1187	0.00062262
371	50.1187	51.2861	0.000672169
372	51.2861	52.4807	0.000597717
373	52.4807	53.7032	0.000573966
374	53.7032	54.9541	0.000516934
375	54.9541	56.2341	0.000548391
376	56.2341	57.544	0.000507232
377	57.544	58.8844	0.00046987
378	58.8844	60.256	0.000438926
379	60.256	61.6595	0.000458725
380	61.6595	63.0957	0.000411558
381	63.0957	64.5654	0.000415733
382	64.5654	66.0693	0.000413635
383	66.0693	67.6083	0.000388078
384	67.6083	69.1831	0.000445072
385	69.1831	70.7946	0.000513554
386	70.7946	72.4436	0.00048351
387	72.4436	74.131	0.000398272
388	74.131	75.8578	0.000404386
389	75.8578	77.6247	0.000369586
390	77.6247	79.4328	0.000349934
391	79.4328	81.2831	0.0003908
392	81.2831	83.1764	0.000356863
393	83.1764	85.1138	0.000318978
394	85.1138	87.0964	0.000358835
395	87.0964	89.1251	0.000347442
396	89.1251	91.2011	0.000354228
397	91.2011	93.3254	0.000295722
398	93.3254	95.4993	0.000340743
399	95.4993	97.7237	0.000294708
400	97.7237	100	0.000282606
401	100	102.329	0.000277206
402	102.329	104.713	0.000279977
403	104.713	107.152	0.000281888
404	107.152	109.648	0.000275796
405	109.648	112.202	0.000226501
406	112.202	114.815	0.000219487
407	114.815	117.49	0.000215215
408	117.49	120.226	0.000218996
409	120.226	123.027	0.000241526
410	123.027	125.893	0.000209946
411	125.893	128.825	0.000219692
412	128.825	131.826	0.000171729
413	131.826	134.896	0.000176066
414	134.896	138.038	0.000149123
415	138.038	141.254	0.000161298
416	141.254	144.544	0.000158576
417	144.544	147.911	0.000146619
418	147.911	151.356	0.000130019
419	151.356	154.882	0.000103301
420	154.882	158.489	0.000111591
421	158.489	162.181	9.12807e-05
422	162.181	165.959	8.99188e-05
423	165.959	169.824	7.67975e-05
424	169.824	173.78	9.16366e-05
425	173.78	177.828	8.63638e-05
426	177.828	181.97	9.11974e-05
427	181.97	186.209	5.89564e-05
428	186.209	190.546	5.6433e-05
429	190.546	194.984	5.85685e-05
430	194.984	199.526	5.27721e-05
431	199.526	204.174	5.62406e-05
432	204.174	208.93	3.41736e-05
433	208.93	213.796	4.84684e-05
434	213.796	218.776	4.20196e-05
435	218.776	223.872	5.01245e-05
436	223.872	229.087	5.42856e-05
437	229.087	234.423	4.22504e-05
438	234.423	239.883	5.39633e-05
439	239.883	245.471	9.2132e-05
440	245.471	251.189	0.000117264
441	251.189	257.04	8.21899e-05
442	257.04	263.027	5.74559e-05
443	263.027	269.153	4.83049e-05
444	269.153	275.423	4.5682e-05
445	275.423	281.838	5.85989e-05
446	281.838	288.403	4.72083e-05
447	288.403	295.121	4.32901e-05
448	295.121	301.995	2.90161e-05
449	301.995	309.03	2.68302e-05
450	309.03	316.228	3.13006e-05
451	316.228	323.594	3.17688e-05
452	323.594	331.131	2.30218e-05
453	331.131	338.844	2.21913e-05
454	338.844	346.737	1.21618e-05
455	346.737	354.813	1.23309e-05
456	354.813	363.078	1.96992e-05
457	363.078	371.535	1.8593e-05
458	371.535	380.189	1.94515e-05
459	380.189	389.045	2.37945e-05
460	389.045	398.107	1.07614e-05
461	398.107	407.38	1.40038e-05
462	407.38	416.869	1.15502e-05
463	416.869	426.58	1.09233e-05
464	426.58	436.516	1.76319e-05
465	436.516	446.684	1.03053e-05
466	446.684	457.088	5.41317e-06
467	457.088	467.735	1.01618e-05
468	467.735	478.63	1.51197e-05
469	478.63	489.779	4.91858e-06
470	489.779	501.187	1.32624e-05
471	501.187	512.861	9.46202e-06
472	512.861	524.807	2.87532e-06
473	524.807	537.032	4.15146e-06
474	537.032	549.541	5.08531e-06
475	549.541	562.341	5.52859e-06
476	562.341	575.44	4.28292e-06
477	575.44	588.844	5.31858e-06
478	588.844	602.56	6.53139e-06
479	602.56	616.595	7.70011e-06
480	616.595	630.957	6.06165e-06
481	630.957	645.654	6.2364e-06
482	645.654	660.693	2.20438e-06
483	660.693	676.083	3.29776e-06
484	676.083	691.831	9.27444e-07
485	691.831	707.946	1.58796e-06
486	707.946	724.436	1.38115e-06
487	724.436	741.31	3.8204e-06
488	741.31	758.578	7.21996e-06
489	758.578	776.247	1.89737e-06
490	776.247	794.328	3.78914e-06
491	794.328	812.831	2.74867e-06
492	812.831	831.764	4.40155e-06
493	831.764	851.138	3.33864e-06
494	851.138	870.964	4.10496e-06
495	870.964	891.251	3.25046e-06
496	891.251	912.011	1.85729e-06
497	912.011	933.254	4.7783e-06
498	933.254	954.993	4.20035e-07
499	954.993	977.237	4.20035e-07
500	977.237	1000	3.01079e-06
501	1000	1023.29	1.02364e-06
502	1023.29	1047.13	1.11742e-06
503	1047.13	1071.52	4.68291e-06
504	1071.52	1096.48	2.44807e-06
505	1096.48	1122.02	2.35428e-06
506	1122.02	1148.15	3.21119e-06
507	1148.15	1174.9	1.44367e-06
508	1174.9	1202.26	1.44367e-06
509	1202.26	1230.27	8.40071e-07
510	1230.27	1258.93	1.55429e-06
511	1258.93	1288.25	4.36869e-07
512	1288.25	1318.26	1.33065e-06
513	1318.26	1348.96	1.4605e-06
514	1348.96	1380.38	3.3667e-08
515	1380.38	1412.54	1.36672e-06
516	1412.54	1445.44	1.04047e-06
517	1445.44	1479.11	4.36869e-07
518	1479.11	1513.56	4.20035e-07
519	1513.56	1548.82	9.46683e-07
520	1548.82	1584.89	3.01399e-06
521	1584.89	1621.81	4.36869e-07
522	1621.81	1659.59	9.46683e-07
523	1659.59	1698.24	0
524	1698.24	1737.8	0
525	1737.8	1778.28	4.20035e-07
526	1778.28	1819.7	9.46683e-07
527	1819.7	1862.09	1.68335e-08
528	1862.09	1905.46	1.68335e-08
529	1905.46	1949.84	0
530	1949.84	1995.26	0
531	1995.26	2041.74	0
532	2041.74	2089.3	0
533	2089.3	2137.96	1.02364e-06
534	2137.96	2187.76	1.68335e-08
535	2187.76	2238.72	4.20035e-07
536	2238.72	2290.87	1.02364e-06
537	2290.87	2344.23	0
538	2344.23	2398.83	0
539	2398.83	2454.71	4.20035e-07
540	2454.71	2511.89	4.20035e-07
541	2511.89	2570.4	9.10611e-07
542	2570.4	2630.27	1.68335e-08
543	2630.27	2691.53	0
544	2691.53	2754.23	0
545	2754.23	2818.38	0
546	2818.38	2884.03	3.3667e-08
547	2884.03	2951.21	4.20035e-07
548	2951.21	3019.95	0
549	3019.95	3090.3	0
550	3090.3	3162.28	0
551	3162.28	3235.94	0
552	3235.94	3311.31	0
553	3311.31	3388.44	0
554	3388.44	3467.37	0
555	3467.37	3548.13	0
556	3548.13	3630.78	0
557	3630.78	3715.35	0
558	3715.35	3801.89	0
559	3801.89	3890.45	0
560	3890.45	3981.07	0
561	3981.07	4073.8	0
562	4073.8	4168.69	0
563	4168.69	4265.8	0
564	4265.8	4365.16	0
565	4365.16	4466.84	0
566	4466.84	4570.88	0
567	4570.88	4677.35	0
568	4677.35	4786.3	0
569	4786.3	4897.79	0
570	4897.79	5011.87	0
571	5011.87	5128.61	0
572	5128.61	5248.07	0
573	5248.07	5370.32	0
574	5370.32	5495.41	0
575	5495.41	5623.41	0
576	5623.41	5754.4	0
577	5754.4	5888.44	0
578	5888.44	6025.6	0
579	6025.6	6165.95	0
580	6165.95	6309.57	0
581	6309.57	6456.54	0
582	6456.54	6606.93	0
583	6606.93	6760.83	0
584	6760.83	6918.31	0
585	6918.31	7079.46	0
586	7079.46	7244.36	0
587	7244.36	7413.1	0
588	7413.1	7585.78	0
589	7585.78	7762.47	0
590	7762.47	7943.28	0
591	7943.28	8128.31	0
592	8128.31	8317.64	0
593	8317.64	8511.38	0
594	8511.38	8709.64	0
595	8709.64	8912.51	0
596	8912.51	9120.11	0
597	9120.11	9332.54	0
598	9332.54	9549.93	0
599	9549.93	9772.37	0
600	9772.37	10000	0
